# Supplementary material for: Construction of Metabolism Prediction Models for CYP450 3A4, 2D6, and 2C9 Based on Microsomal Metabolic Reaction System
Source: Int J Mol Sci. 2016 Oct 9;17(10):1686. doi: 10.3390/ijms17101686 (PMC5085718; doi:10.3390/ijms17101686)
Supplement: Supplementary file 1 [file ijms-17-01686-s001.zip]

Archive with 647 entries (640 files):
- ijms-140552-Supplementary Materials/
- ijms-140552-Supplementary Materials/Supplementary File 1/
- ijms-140552-Supplementary Materials/Supplementary File 1/CYP2C9_substrates.mol
- ijms-140552-Supplementary Materials/Supplementary File 1/CYP2D6_substrates.mol
- ijms-140552-Supplementary Materials/Supplementary File 1/CYP3A4_substrates.mol
- ijms-140552-Supplementary Materials/Supplementary File 1/External test set.mol
- ijms-140552-Supplementary Materials/Supplementary File 1S/
- ijms-140552-Supplementary Materials/Supplementary File 1S/CYP2C9/
- ijms-140552-Supplementary Materials/Supplementary File 1S/CYP2C9/1.mol
- ijms-140552-Supplementary Materials/Supplementary File 1S/CYP2C9/10.mol
- ijms-140552-Supplementary Materials/Supplementary File 1S/CYP2C9/11.mol
- ijms-140552-Supplementary Materials/Supplementary File 1S/CYP2C9/12.mol
- ijms-140552-Supplementary Materials/Supplementary File 1S/CYP2C9/13.mol
- ijms-140552-Supplementary Materials/Supplementary File 1S/CYP2C9/14.mol
- ijms-140552-Supplementary Materials/Supplementary File 1S/CYP2C9/15.mol
- ijms-140552-Supplementary Materials/Supplementary File 1S/CYP2C9/16.mol
- ijms-140552-Supplementary Materials/Supplementary File 1S/CYP2C9/17.mol
- ijms-140552-Supplementary Materials/Supplementary File 1S/CYP2C9/18.mol
- ijms-140552-Supplementary Materials/Supplementary File 1S/CYP2C9/19.mol
- ijms-140552-Supplementary Materials/Supplementary File 1S/CYP2C9/2.mol
- ijms-140552-Supplementary Materials/Supplementary File 1S/CYP2C9/20.mol
- ijms-140552-Supplementary Materials/Supplementary File 1S/CYP2C9/21.mol
- ijms-140552-Supplementary Materials/Supplementary File 1S/CYP2C9/22.mol
- ijms-140552-Supplementary Materials/Supplementary File 1S/CYP2C9/23.mol
- ijms-140552-Supplementary Materials/Supplementary File 1S/CYP2C9/24.mol
- ijms-140552-Supplementary Materials/Supplementary File 1S/CYP2C9/25.mol
- ijms-140552-Supplementary Materials/Supplementary File 1S/CYP2C9/26.mol
- ijms-140552-Supplementary Materials/Supplementary File 1S/CYP2C9/27.mol
- ijms-140552-Supplementary Materials/Supplementary File 1S/CYP2C9/28.mol
- ijms-140552-Supplementary Materials/Supplementary File 1S/CYP2C9/29.mol
- ijms-140552-Supplementary Materials/Supplementary File 1S/CYP2C9/3.mol
- ijms-140552-Supplementary Materials/Supplementary File 1S/CYP2C9/30.mol
- ijms-140552-Supplementary Materials/Supplementary File 1S/CYP2C9/31.mol
- ijms-140552-Supplementary Materials/Supplementary File 1S/CYP2C9/32.mol
- ijms-140552-Supplementary Materials/Supplementary File 1S/CYP2C9/33.mol
- ijms-140552-Supplementary Materials/Supplementary File 1S/CYP2C9/34.mol
- ijms-140552-Supplementary Materials/Supplementary File 1S/CYP2C9/35.mol
- ijms-140552-Supplementary Materials/Supplementary File 1S/CYP2C9/36.mol
- ijms-140552-Supplementary Materials/Supplementary File 1S/CYP2C9/37.mol
- ijms-140552-Supplementary Materials/Supplementary File 1S/CYP2C9/38.mol
- ijms-140552-Supplementary Materials/Supplementary File 1S/CYP2C9/39.mol
- ijms-140552-Supplementary Materials/Supplementary File 1S/CYP2C9/4.mol
- ijms-140552-Supplementary Materials/Supplementary File 1S/CYP2C9/40.mol
- ijms-140552-Supplementary Materials/Supplementary File 1S/CYP2C9/41.mol
- ijms-140552-Supplementary Materials/Supplementary File 1S/CYP2C9/42.mol
- ijms-140552-Supplementary Materials/Supplementary File 1S/CYP2C9/43.mol
- ijms-140552-Supplementary Materials/Supplementary File 1S/CYP2C9/44.mol
- ijms-140552-Supplementary Materials/Supplementary File 1S/CYP2C9/45.mol
- ijms-140552-Supplementary Materials/Supplementary File 1S/CYP2C9/46.mol
- ijms-140552-Supplementary Materials/Supplementary File 1S/CYP2C9/47.mol
- ijms-140552-Supplementary Materials/Supplementary File 1S/CYP2C9/48.mol
- ijms-140552-Supplementary Materials/Supplementary File 1S/CYP2C9/49.mol
- ijms-140552-Supplementary Materials/Supplementary File 1S/CYP2C9/5.mol
- ijms-140552-Supplementary Materials/Supplementary File 1S/CYP2C9/50.mol
- ijms-140552-Supplementary Materials/Supplementary File 1S/CYP2C9/51.mol
- ijms-140552-Supplementary Materials/Supplementary File 1S/CYP2C9/52.mol
- ijms-140552-Supplementary Materials/Supplementary File 1S/CYP2C9/53.mol
- ijms-140552-Supplementary Materials/Supplementary File 1S/CYP2C9/54.mol
- ijms-140552-Supplementary Materials/Supplementary File 1S/CYP2C9/55.mol
- ijms-140552-Supplementary Materials/Supplementary File 1S/CYP2C9/56.mol
- ijms-140552-Supplementary Materials/Supplementary File 1S/CYP2C9/57.mol
- ijms-140552-Supplementary Materials/Supplementary File 1S/CYP2C9/58.mol
- ijms-140552-Supplementary Materials/Supplementary File 1S/CYP2C9/59.mol
- ijms-140552-Supplementary Materials/Supplementary File 1S/CYP2C9/6.mol
- ijms-140552-Supplementary Materials/Supplementary File 1S/CYP2C9/60.mol
- ijms-140552-Supplementary Materials/Supplementary File 1S/CYP2C9/61.mol
- ijms-140552-Supplementary Materials/Supplementary File 1S/CYP2C9/62.mol
- ijms-140552-Supplementary Materials/Supplementary File 1S/CYP2C9/63.mol
- ijms-140552-Supplementary Materials/Supplementary File 1S/CYP2C9/64.mol
- ijms-140552-Supplementary Materials/Supplementary File 1S/CYP2C9/65.mol
- ijms-140552-Supplementary Materials/Supplementary File 1S/CYP2C9/66.mol
- ijms-140552-Supplementary Materials/Supplementary File 1S/CYP2C9/67.mol
- ijms-140552-Supplementary Materials/Supplementary File 1S/CYP2C9/68.mol
- ijms-140552-Supplementary Materials/Supplementary File 1S/CYP2C9/69.mol
- ijms-140552-Supplementary Materials/Supplementary File 1S/CYP2C9/7.mol
- ijms-140552-Supplementary Materials/Supplementary File 1S/CYP2C9/70.mol
- ijms-140552-Supplementary Materials/Supplementary File 1S/CYP2C9/71.mol
- ijms-140552-Supplementary Materials/Supplementary File 1S/CYP2C9/72.mol
- ijms-140552-Supplementary Materials/Supplementary File 1S/CYP2C9/73.mol
- ijms-140552-Supplementary Materials/Supplementary File 1S/CYP2C9/74.mol
- ijms-140552-Supplementary Materials/Supplementary File 1S/CYP2C9/75.mol
- ijms-140552-Supplementary Materials/Supplementary File 1S/CYP2C9/76.mol
- ijms-140552-Supplementary Materials/Supplementary File 1S/CYP2C9/77.mol
- ijms-140552-Supplementary Materials/Supplementary File 1S/CYP2C9/78.mol
- ijms-140552-Supplementary Materials/Supplementary File 1S/CYP2C9/79.mol
- ijms-140552-Supplementary Materials/Supplementary File 1S/CYP2C9/8.mol
- ijms-140552-Supplementary Materials/Supplementary File 1S/CYP2C9/80.mol
- ijms-140552-Supplementary Materials/Supplementary File 1S/CYP2C9/81.mol
- ijms-140552-Supplementary Materials/Supplementary File 1S/CYP2C9/82.mol
- ijms-140552-Supplementary Materials/Supplementary File 1S/CYP2C9/83.mol
- ijms-140552-Supplementary Materials/Supplementary File 1S/CYP2C9/84.mol
- ijms-140552-Supplementary Materials/Supplementary File 1S/CYP2C9/85.mol
- ijms-140552-Supplementary Materials/Supplementary File 1S/CYP2C9/86.mol
- ijms-140552-Supplementary Materials/Supplementary File 1S/CYP2C9/87.mol
- ijms-140552-Supplementary Materials/Supplementary File 1S/CYP2C9/88.mol
- ijms-140552-Supplementary Materials/Supplementary File 1S/CYP2C9/89.mol
- ijms-140552-Supplementary Materials/Supplementary File 1S/CYP2C9/9.mol
- ijms-140552-Supplementary Materials/Supplementary File 1S/CYP2C9/90.mol
- ijms-140552-Supplementary Materials/Supplementary File 1S/CYP2C9/91.mol
- ijms-140552-Supplementary Materials/Supplementary File 1S/CYP2C9/92.mol
- ijms-140552-Supplementary Materials/Supplementary File 1S/CYP2C9/93.mol
- ijms-140552-Supplementary Materials/Supplementary File 1S/CYP2D6/
- ijms-140552-Supplementary Materials/Supplementary File 1S/CYP2D6/1.mol
- ijms-140552-Supplementary Materials/Supplementary File 1S/CYP2D6/10.mol
- ijms-140552-Supplementary Materials/Supplementary File 1S/CYP2D6/100.mol
- ijms-140552-Supplementary Materials/Supplementary File 1S/CYP2D6/101.mol
- ijms-140552-Supplementary Materials/Supplementary File 1S/CYP2D6/102.mol
- ijms-140552-Supplementary Materials/Supplementary File 1S/CYP2D6/103.mol
- ijms-140552-Supplementary Materials/Supplementary File 1S/CYP2D6/104.mol
- ijms-140552-Supplementary Materials/Supplementary File 1S/CYP2D6/105.mol
- ijms-140552-Supplementary Materials/Supplementary File 1S/CYP2D6/106.mol
- ijms-140552-Supplementary Materials/Supplementary File 1S/CYP2D6/107.mol
- ijms-140552-Supplementary Materials/Supplementary File 1S/CYP2D6/108.mol
- ijms-140552-Supplementary Materials/Supplementary File 1S/CYP2D6/109.mol
- ijms-140552-Supplementary Materials/Supplementary File 1S/CYP2D6/11.mol
- ijms-140552-Supplementary Materials/Supplementary File 1S/CYP2D6/110.mol
- ijms-140552-Supplementary Materials/Supplementary File 1S/CYP2D6/111.mol
- ijms-140552-Supplementary Materials/Supplementary File 1S/CYP2D6/112.mol
- ijms-140552-Supplementary Materials/Supplementary File 1S/CYP2D6/113.mol
- ijms-140552-Supplementary Materials/Supplementary File 1S/CYP2D6/114.mol
- ijms-140552-Supplementary Materials/Supplementary File 1S/CYP2D6/115.mol
- ijms-140552-Supplementary Materials/Supplementary File 1S/CYP2D6/116.mol
- ijms-140552-Supplementary Materials/Supplementary File 1S/CYP2D6/117.mol
- ijms-140552-Supplementary Materials/Supplementary File 1S/CYP2D6/118.mol
- ijms-140552-Supplementary Materials/Supplementary File 1S/CYP2D6/119.mol
- ijms-140552-Supplementary Materials/Supplementary File 1S/CYP2D6/12.mol
- ijms-140552-Supplementary Materials/Supplementary File 1S/CYP2D6/120.mol
- ijms-140552-Supplementary Materials/Supplementary File 1S/CYP2D6/121.mol
- ijms-140552-Supplementary Materials/Supplementary File 1S/CYP2D6/122.mol
- ijms-140552-Supplementary Materials/Supplementary File 1S/CYP2D6/123.mol
- ijms-140552-Supplementary Materials/Supplementary File 1S/CYP2D6/13.mol
- ijms-140552-Supplementary Materials/Supplementary File 1S/CYP2D6/14.mol
- ijms-140552-Supplementary Materials/Supplementary File 1S/CYP2D6/15.mol
- ijms-140552-Supplementary Materials/Supplementary File 1S/CYP2D6/16.mol
- ijms-140552-Supplementary Materials/Supplementary File 1S/CYP2D6/17.mol
- ijms-140552-Supplementary Materials/Supplementary File 1S/CYP2D6/18.mol
- ijms-140552-Supplementary Materials/Supplementary File 1S/CYP2D6/19.mol
- ijms-140552-Supplementary Materials/Supplementary File 1S/CYP2D6/2.mol
- ijms-140552-Supplementary Materials/Supplementary File 1S/CYP2D6/20.mol
- ijms-140552-Supplementary Materials/Supplementary File 1S/CYP2D6/21.mol
- ijms-140552-Supplementary Materials/Supplementary File 1S/CYP2D6/22.mol
- ijms-140552-Supplementary Materials/Supplementary File 1S/CYP2D6/23.mol
- ijms-140552-Supplementary Materials/Supplementary File 1S/CYP2D6/24.mol
- ijms-140552-Supplementary Materials/Supplementary File 1S/CYP2D6/25.mol
- ijms-140552-Supplementary Materials/Supplementary File 1S/CYP2D6/26.mol
- ijms-140552-Supplementary Materials/Supplementary File 1S/CYP2D6/27.mol
- ijms-140552-Supplementary Materials/Supplementary File 1S/CYP2D6/28.mol
- ijms-140552-Supplementary Materials/Supplementary File 1S/CYP2D6/29.mol
- ijms-140552-Supplementary Materials/Supplementary File 1S/CYP2D6/3.mol
- ijms-140552-Supplementary Materials/Supplementary File 1S/CYP2D6/30.mol
- ijms-140552-Supplementary Materials/Supplementary File 1S/CYP2D6/31.mol
- ijms-140552-Supplementary Materials/Supplementary File 1S/CYP2D6/32.mol
- ijms-140552-Supplementary Materials/Supplementary File 1S/CYP2D6/33.mol
- ijms-140552-Supplementary Materials/Supplementary File 1S/CYP2D6/34.mol
- ijms-140552-Supplementary Materials/Supplementary File 1S/CYP2D6/35.mol
- ijms-140552-Supplementary Materials/Supplementary File 1S/CYP2D6/36.mol
- ijms-140552-Supplementary Materials/Supplementary File 1S/CYP2D6/37.mol
- ijms-140552-Supplementary Materials/Supplementary File 1S/CYP2D6/38.mol
- ijms-140552-Supplementary Materials/Supplementary File 1S/CYP2D6/39.mol
- ijms-140552-Supplementary Materials/Supplementary File 1S/CYP2D6/4.mol
- ijms-140552-Supplementary Materials/Supplementary File 1S/CYP2D6/40.mol
- ijms-140552-Supplementary Materials/Supplementary File 1S/CYP2D6/41.mol
- ijms-140552-Supplementary Materials/Supplementary File 1S/CYP2D6/42.mol
- ijms-140552-Supplementary Materials/Supplementary File 1S/CYP2D6/43.mol
- ijms-140552-Supplementary Materials/Supplementary File 1S/CYP2D6/44.mol
- ijms-140552-Supplementary Materials/Supplementary File 1S/CYP2D6/45.mol
- ijms-140552-Supplementary Materials/Supplementary File 1S/CYP2D6/46.mol
- ijms-140552-Supplementary Materials/Supplementary File 1S/CYP2D6/47.mol
- ijms-140552-Supplementary Materials/Supplementary File 1S/CYP2D6/48.mol
- ijms-140552-Supplementary Materials/Supplementary File 1S/CYP2D6/49.mol
- ijms-140552-Supplementary Materials/Supplementary File 1S/CYP2D6/5.mol
- ijms-140552-Supplementary Materials/Supplementary File 1S/CYP2D6/50.mol
- ijms-140552-Supplementary Materials/Supplementary File 1S/CYP2D6/51.mol
- ijms-140552-Supplementary Materials/Supplementary File 1S/CYP2D6/52.mol
- ijms-140552-Supplementary Materials/Supplementary File 1S/CYP2D6/53.mol
- ijms-140552-Supplementary Materials/Supplementary File 1S/CYP2D6/54.mol
- ijms-140552-Supplementary Materials/Supplementary File 1S/CYP2D6/55.mol
- ijms-140552-Supplementary Materials/Supplementary File 1S/CYP2D6/56.mol
- ijms-140552-Supplementary Materials/Supplementary File 1S/CYP2D6/57.mol
- ijms-140552-Supplementary Materials/Supplementary File 1S/CYP2D6/58.mol
- ijms-140552-Supplementary Materials/Supplementary File 1S/CYP2D6/59.mol
- ijms-140552-Supplementary Materials/Supplementary File 1S/CYP2D6/6.mol
- ijms-140552-Supplementary Materials/Supplementary File 1S/CYP2D6/60.mol
- ijms-140552-Supplementary Materials/Supplementary File 1S/CYP2D6/61.mol
- ijms-140552-Supplementary Materials/Supplementary File 1S/CYP2D6/62.mol
- ijms-140552-Supplementary Materials/Supplementary File 1S/CYP2D6/63.mol
- ijms-140552-Supplementary Materials/Supplementary File 1S/CYP2D6/64.mol
- ijms-140552-Supplementary Materials/Supplementary File 1S/CYP2D6/65.mol
- ijms-140552-Supplementary Materials/Supplementary File 1S/CYP2D6/66.mol
- ijms-140552-Supplementary Materials/Supplementary File 1S/CYP2D6/67.mol
- ijms-140552-Supplementary Materials/Supplementary File 1S/CYP2D6/68.mol
- ijms-140552-Supplementary Materials/Supplementary File 1S/CYP2D6/69.mol
- ijms-140552-Supplementary Materials/Supplementary File 1S/CYP2D6/7.mol
- ijms-140552-Supplementary Materials/Supplementary File 1S/CYP2D6/70.mol
- ijms-140552-Supplementary Materials/Supplementary File 1S/CYP2D6/71.mol
- ijms-140552-Supplementary Materials/Supplementary File 1S/CYP2D6/72.mol
- ijms-140552-Supplementary Materials/Supplementary File 1S/CYP2D6/73.mol
- ijms-140552-Supplementary Materials/Supplementary File 1S/CYP2D6/74.mol
- ijms-140552-Supplementary Materials/Supplementary File 1S/CYP2D6/75.mol
- ijms-140552-Supplementary Materials/Supplementary File 1S/CYP2D6/76.mol
- ijms-140552-Supplementary Materials/Supplementary File 1S/CYP2D6/77.mol
- ijms-140552-Supplementary Materials/Supplementary File 1S/CYP2D6/78.mol
- ijms-140552-Supplementary Materials/Supplementary File 1S/CYP2D6/79.mol
- ijms-140552-Supplementary Materials/Supplementary File 1S/CYP2D6/8.mol
- ijms-140552-Supplementary Materials/Supplementary File 1S/CYP2D6/80.mol
- ijms-140552-Supplementary Materials/Supplementary File 1S/CYP2D6/81.mol
- ijms-140552-Supplementary Materials/Supplementary File 1S/CYP2D6/82.mol
- ijms-140552-Supplementary Materials/Supplementary File 1S/CYP2D6/83.mol
- ijms-140552-Supplementary Materials/Supplementary File 1S/CYP2D6/84.mol
- ijms-140552-Supplementary Materials/Supplementary File 1S/CYP2D6/85.mol
- ijms-140552-Supplementary Materials/Supplementary File 1S/CYP2D6/86.mol
- ijms-140552-Supplementary Materials/Supplementary File 1S/CYP2D6/87.mol
- ijms-140552-Supplementary Materials/Supplementary File 1S/CYP2D6/88.mol
- ijms-140552-Supplementary Materials/Supplementary File 1S/CYP2D6/89.mol
- ijms-140552-Supplementary Materials/Supplementary File 1S/CYP2D6/9.mol
- ijms-140552-Supplementary Materials/Supplementary File 1S/CYP2D6/90.mol
- ijms-140552-Supplementary Materials/Supplementary File 1S/CYP2D6/91.mol
- ijms-140552-Supplementary Materials/Supplementary File 1S/CYP2D6/92.mol
- ijms-140552-Supplementary Materials/Supplementary File 1S/CYP2D6/93.mol
- ijms-140552-Supplementary Materials/Supplementary File 1S/CYP2D6/94.mol
- ijms-140552-Supplementary Materials/Supplementary File 1S/CYP2D6/95.mol
- ijms-140552-Supplementary Materials/Supplementary File 1S/CYP2D6/96.mol
- ijms-140552-Supplementary Materials/Supplementary File 1S/CYP2D6/97.mol
- ijms-140552-Supplementary Materials/Supplementary File 1S/CYP2D6/98.mol
- ijms-140552-Supplementary Materials/Supplementary File 1S/CYP2D6/99.mol
- ijms-140552-Supplementary Materials/Supplementary File 1S/CYP3A4/
- ijms-140552-Supplementary Materials/Supplementary File 1S/CYP3A4/output1.mol
- ijms-140552-Supplementary Materials/Supplementary File 1S/CYP3A4/output10.mol
- ijms-140552-Supplementary Materials/Supplementary File 1S/CYP3A4/output100.mol
- ijms-140552-Supplementary Materials/Supplementary File 1S/CYP3A4/output101.mol
- ijms-140552-Supplementary Materials/Supplementary File 1S/CYP3A4/output102.mol
- ijms-140552-Supplementary Materials/Supplementary File 1S/CYP3A4/output103.mol
- ijms-140552-Supplementary Materials/Supplementary File 1S/CYP3A4/output104.mol
- ijms-140552-Supplementary Materials/Supplementary File 1S/CYP3A4/output105.mol
- ijms-140552-Supplementary Materials/Supplementary File 1S/CYP3A4/output106.mol
- ijms-140552-Supplementary Materials/Supplementary File 1S/CYP3A4/output107.mol
- ijms-140552-Supplementary Materials/Supplementary File 1S/CYP3A4/output108.mol
- ijms-140552-Supplementary Materials/Supplementary File 1S/CYP3A4/output109.mol
- ijms-140552-Supplementary Materials/Supplementary File 1S/CYP3A4/output11.mol
- ijms-140552-Supplementary Materials/Supplementary File 1S/CYP3A4/output110.mol
- ijms-140552-Supplementary Materials/Supplementary File 1S/CYP3A4/output111.mol
- ijms-140552-Supplementary Materials/Supplementary File 1S/CYP3A4/output112.mol
- ijms-140552-Supplementary Materials/Supplementary File 1S/CYP3A4/output113.mol
- ijms-140552-Supplementary Materials/Supplementary File 1S/CYP3A4/output114.mol
- ijms-140552-Supplementary Materials/Supplementary File 1S/CYP3A4/output115.mol
- ijms-140552-Supplementary Materials/Supplementary File 1S/CYP3A4/output116.mol
- ijms-140552-Supplementary Materials/Supplementary File 1S/CYP3A4/output117.mol
- ijms-140552-Supplementary Materials/Supplementary File 1S/CYP3A4/output118.mol
- ijms-140552-Supplementary Materials/Supplementary File 1S/CYP3A4/output119.mol
- ijms-140552-Supplementary Materials/Supplementary File 1S/CYP3A4/output12.mol
- ijms-140552-Supplementary Materials/Supplementary File 1S/CYP3A4/output120.mol
- ijms-140552-Supplementary Materials/Supplementary File 1S/CYP3A4/output121.mol
- ijms-140552-Supplementary Materials/Supplementary File 1S/CYP3A4/output122.mol
- ijms-140552-Supplementary Materials/Supplementary File 1S/CYP3A4/output123.mol
- ijms-140552-Supplementary Materials/Supplementary File 1S/CYP3A4/output124.mol
- ijms-140552-Supplementary Materials/Supplementary File 1S/CYP3A4/output125.mol
- ijms-140552-Supplementary Materials/Supplementary File 1S/CYP3A4/output126.mol
- ijms-140552-Supplementary Materials/Supplementary File 1S/CYP3A4/output127.mol
- ijms-140552-Supplementary Materials/Supplementary File 1S/CYP3A4/output128.mol
- ijms-140552-Supplementary Materials/Supplementary File 1S/CYP3A4/output129.mol
- ijms-140552-Supplementary Materials/Supplementary File 1S/CYP3A4/output13.mol
- ijms-140552-Supplementary Materials/Supplementary File 1S/CYP3A4/output130.mol
- ijms-140552-Supplementary Materials/Supplementary File 1S/CYP3A4/output131.mol
- ijms-140552-Supplementary Materials/Supplementary File 1S/CYP3A4/output132.mol
- ijms-140552-Supplementary Materials/Supplementary File 1S/CYP3A4/output133.mol
- ijms-140552-Supplementary Materials/Supplementary File 1S/CYP3A4/output134.mol
- ijms-140552-Supplementary Materials/Supplementary File 1S/CYP3A4/output135.mol
- ijms-140552-Supplementary Materials/Supplementary File 1S/CYP3A4/output136.mol
- ijms-140552-Supplementary Materials/Supplementary File 1S/CYP3A4/output137.mol
- ijms-140552-Supplementary Materials/Supplementary File 1S/CYP3A4/output138.mol
- ijms-140552-Supplementary Materials/Supplementary File 1S/CYP3A4/output139.mol
- ijms-140552-Supplementary Materials/Supplementary File 1S/CYP3A4/output14.mol
- ijms-140552-Supplementary Materials/Supplementary File 1S/CYP3A4/output140.mol
- ijms-140552-Supplementary Materials/Supplementary File 1S/CYP3A4/output141.mol
- ijms-140552-Supplementary Materials/Supplementary File 1S/CYP3A4/output142.mol
- ijms-140552-Supplementary Materials/Supplementary File 1S/CYP3A4/output143.mol
- ijms-140552-Supplementary Materials/Supplementary File 1S/CYP3A4/output144.mol
- ijms-140552-Supplementary Materials/Supplementary File 1S/CYP3A4/output145.mol
- ijms-140552-Supplementary Materials/Supplementary File 1S/CYP3A4/output146.mol
- ijms-140552-Supplementary Materials/Supplementary File 1S/CYP3A4/output147.mol
- ijms-140552-Supplementary Materials/Supplementary File 1S/CYP3A4/output148.mol
- ijms-140552-Supplementary Materials/Supplementary File 1S/CYP3A4/output149.mol
- ijms-140552-Supplementary Materials/Supplementary File 1S/CYP3A4/output15.mol
- ijms-140552-Supplementary Materials/Supplementary File 1S/CYP3A4/output150.mol
- ijms-140552-Supplementary Materials/Supplementary File 1S/CYP3A4/output151.mol
- ijms-140552-Supplementary Materials/Supplementary File 1S/CYP3A4/output152.mol
- ijms-140552-Supplementary Materials/Supplementary File 1S/CYP3A4/output153.mol
- ijms-140552-Supplementary Materials/Supplementary File 1S/CYP3A4/output154.mol
- ijms-140552-Supplementary Materials/Supplementary File 1S/CYP3A4/output155.mol
- ijms-140552-Supplementary Materials/Supplementary File 1S/CYP3A4/output156.mol
- ijms-140552-Supplementary Materials/Supplementary File 1S/CYP3A4/output157.mol
- ijms-140552-Supplementary Materials/Supplementary File 1S/CYP3A4/output158.mol
- ijms-140552-Supplementary Materials/Supplementary File 1S/CYP3A4/output159.mol
- ijms-140552-Supplementary Materials/Supplementary File 1S/CYP3A4/output16.mol
- ijms-140552-Supplementary Materials/Supplementary File 1S/CYP3A4/output160.mol
- ijms-140552-Supplementary Materials/Supplementary File 1S/CYP3A4/output161.mol
- ijms-140552-Supplementary Materials/Supplementary File 1S/CYP3A4/output162.mol
- ijms-140552-Supplementary Materials/Supplementary File 1S/CYP3A4/output163.mol
- ijms-140552-Supplementary Materials/Supplementary File 1S/CYP3A4/output164.mol
- ijms-140552-Supplementary Materials/Supplementary File 1S/CYP3A4/output165.mol
[truncated: 347 more entries]
