# Supplementary material for: Construction of Metabolism Prediction Models for CYP450 3A4, 2D6, and 2C9 Based on Microsomal Metabolic Reaction System
Source: Int J Mol Sci. 2016 Oct 9;17(10):1686. doi: 10.3390/ijms17101686 (PMC5085718; doi:10.3390/ijms17101686)
Supplement: Supplementary file 1 [file ijms-17-01686-s001.zip › ijms-140552-Supplementary Materials/Supplementary File 1/CYP3A4_substrates.mol]

1_2_4_trichlorobenzene
  Mrv1572710061614093D          

  9  9  0  0  0  0            999 V2000
    0.0020   -0.0040    0.0020 Cl  0  0  0  0  0  0  0  0  0  0  0  0
   -0.0220    1.7320    0.0120 C   0  0  0  0  0  0  0  0  0  0  0  0
    1.1670    2.4400    0.0040 C   0  0  0  0  0  0  0  0  0  0  0  0
    1.1490    3.8220    0.0120 C   0  0  0  0  0  0  0  0  0  0  0  0
   -0.0570    4.4980    0.0270 C   0  0  0  0  0  0  0  0  0  0  0  0
   -1.2480    3.7900    0.0350 C   0  0  0  0  0  0  0  0  0  0  0  0
   -1.2290    2.4070    0.0210 C   0  0  0  0  0  0  0  0  0  0  0  0
   -0.0800    6.2340    0.0380 Cl  0  0  0  0  0  0  0  0  0  0  0  0
   -2.7620    4.6380    0.0550 Cl  0  0  0  0  0  0  0  0  0  0  0  0
  1  2  1  0  0  0  0
  2  3  1  0  0  0  0
  2  7  2  0  0  0  0
  3  4  2  0  0  0  0
  4  5  1  0  0  0  0
  5  6  2  0  0  0  0
  5  8  1  0  0  0  0
  6  7  1  0  0  0  0
  6  9  1  0  0  0  0
M  END
1_4_cineole
  Mrv1572710061614093D          

 11 12  0  0  0  0            999 V2000
   -0.0180    1.4610    0.0100 O   0  0  0  0  0  0  0  0  0  0  0  0
    0.0020   -0.0040    0.0020 C   0  0  1  0  0  0  0  0  0  0  0  0
    0.8890   -0.2890   -1.2470 C   0  0  0  0  0  0  0  0  0  0  0  0
    1.8720    0.9090   -1.2500 C   0  0  0  0  0  0  0  0  0  0  0  0
    1.4230    1.7270   -0.0020 C   0  0  1  0  0  0  0  0  0  0  0  0
    1.8250    3.2040   -0.0060 C   0  0  0  0  0  0  0  0  0  0  0  0
    0.9130   -0.3020    1.2310 C   0  0  0  0  0  0  0  0  0  0  0  0
    1.8960    0.8960    1.2280 C   0  0  0  0  0  0  0  0  0  0  0  0
   -1.3680   -0.6860    0.0030 C   0  0  1  0  0  0  0  0  0  0  0  0
   -2.1310   -0.2940    1.2700 C   0  0  0  0  0  0  0  0  0  0  0  0
   -2.1600   -0.2410   -1.2280 C   0  0  0  0  0  0  0  0  0  0  0  0
  1  2  1  0  0  0  0
  1  5  1  0  0  0  0
  2  3  1  0  0  0  0
  2  7  1  0  0  0  0
  2  9  1  0  0  0  0
  3  4  1  0  0  0  0
  4  5  1  0  0  0  0
  5  6  1  0  0  0  0
  5  8  1  0  0  0  0
  7  8  1  0  0  0  0
  9 10  1  0  0  0  0
  9 11  1  0  0  0  0
M  END
1_8_cineole
  Mrv1572710061614093D          

 11 12  0  0  0  0            999 V2000
   -1.2120   -0.4330    1.2790 C   0  0  0  0  0  0  0  0  0  0  0  0
    0.0010   -1.3730    1.3000 C   0  0  0  0  0  0  0  0  0  0  0  0
    0.8310   -1.1000    0.0380 C   0  0  1  0  0  0  0  0  0  0  0  0
   -0.0050   -1.4750   -1.1930 C   0  0  0  0  0  0  0  0  0  0  0  0
   -1.2350   -0.5590   -1.2240 C   0  0  0  0  0  0  0  0  0  0  0  0
   -1.1800    0.3820   -0.0150 C   0  0  1  0  0  0  0  0  0  0  0  0
   -2.4020    1.3030   -0.0460 C   0  0  0  0  0  0  0  0  0  0  0  0
    1.1700    0.3900   -0.0160 C   0  0  1  0  0  0  0  0  0  0  0  0
    1.9950    0.7570    1.2190 C   0  0  0  0  0  0  0  0  0  0  0  0
    2.0020    0.6650   -1.2700 C   0  0  0  0  0  0  0  0  0  0  0  0
   -0.0180    1.1940   -0.0630 O   0  0  0  0  0  0  0  0  0  0  0  0
  1  2  1  0  0  0  0
  1  6  1  0  0  0  0
  2  3  1  0  0  0  0
  3  4  1  0  0  0  0
  3  8  1  0  0  0  0
  4  5  1  0  0  0  0
  5  6  1  0  0  0  0
  6  7  1  0  0  0  0
  6 11  1  0  0  0  0
  8  9  1  0  0  0  0
  8 10  1  0  0  0  0
  8 11  1  0  0  0  0
M  END
1_nitropyrene
  Mrv1572710061614093D          

 19 22  0  0  0  0            999 V2000
   -0.0390    1.3600   -0.3060 C   0  0  0  0  0  0  0  0  0  0  0  0
    0.0400   -0.0010   -0.6780 C   0  0  0  0  0  0  0  0  0  0  0  0
    1.1410    2.0400    0.0780 C   0  0  0  0  0  0  0  0  0  0  0  0
   -1.2820    2.0300   -0.3210 C   0  0  0  0  0  0  0  0  0  0  0  0
   -1.1220   -0.6970   -1.0700 C   0  0  0  0  0  0  0  0  0  0  0  0
    1.2830   -0.6680   -0.6590 C   0  0  0  0  0  0  0  0  0  0  0  0
    2.3610    1.3650    0.0890 C   0  0  0  0  0  0  0  0  0  0  0  0
    1.0860    3.3850    0.4410 C   0  0  0  0  0  0  0  0  0  0  0  0
   -2.4220    1.3080   -0.7240 C   0  0  0  0  0  0  0  0  0  0  0  0
   -1.2860    3.3880    0.0600 C   0  0  0  0  0  0  0  0  0  0  0  0
   -2.3460   -0.0350   -1.0920 C   0  0  0  0  0  0  0  0  0  0  0  0
   -1.0330   -2.0400   -1.4340 C   0  0  0  0  0  0  0  0  0  0  0  0
    2.4320    0.0210   -0.2750 C   0  0  0  0  0  0  0  0  0  0  0  0
    1.3500   -2.0120   -1.0270 C   0  0  0  0  0  0  0  0  0  0  0  0
   -0.1260    4.0670    0.4330 C   0  0  0  0  0  0  0  0  0  0  0  0
    0.1980   -2.6940   -1.4120 C   0  0  0  0  0  0  0  0  0  0  0  0
   -2.5130    4.1530    0.0820 N   0  3  0  0  0  0  0  0  0  0  0  0
   -2.5330    5.2010   -0.5780 O   0  5  0  0  0  0  0  0  0  0  0  0
   -3.4450    3.7150    0.7680 O   0  0  0  0  0  0  0  0  0  0  0  0
  1  2  1  0  0  0  0
  1  3  2  0  0  0  0
  1  4  1  0  0  0  0
  2  5  2  0  0  0  0
  2  6  1  0  0  0  0
  3  7  1  0  0  0  0
  3  8  1  0  0  0  0
  4  9  1  0  0  0  0
  4 10  2  0  0  0  0
  5 11  1  0  0  0  0
  5 12  1  0  0  0  0
  6 13  1  0  0  0  0
  6 14  2  0  0  0  0
  7 13  2  0  0  0  0
  8 15  2  0  0  0  0
  9 11  2  0  0  0  0
 10 15  1  0  0  0  0
 10 17  1  0  0  0  0
 12 16  2  0  0  0  0
 14 16  1  0  0  0  0
 17 18  1  0  0  0  0
 17 19  2  0  0  0  0
M  CHG  2  17   1  18  -1
M  END
3_hpph
  Mrv1572710061614093D          

 20 22  0  0  1  0            999 V2000
    1.3300    0.8800   -1.3730 C   0  0  0  0  0  0  0  0  0  0  0  0
    2.5700    1.4790   -1.5050 C   0  0  0  0  0  0  0  0  0  0  0  0
    3.5060    1.3610   -0.4960 C   0  0  0  0  0  0  0  0  0  0  0  0
    3.2020    0.6410    0.6510 C   0  0  0  0  0  0  0  0  0  0  0  0
    1.9570    0.0410    0.7810 C   0  0  0  0  0  0  0  0  0  0  0  0
    1.0230    0.1670   -0.2290 C   0  0  0  0  0  0  0  0  0  0  0  0
   -1.3860    0.5600    0.1950 C   0  0  0  0  0  0  0  0  0  0  0  0
   -1.9160    0.6810    1.4660 C   0  0  0  0  0  0  0  0  0  0  0  0
   -2.8800    1.6380    1.7240 C   0  0  0  0  0  0  0  0  0  0  0  0
   -3.3130    2.4740    0.7120 C   0  0  0  0  0  0  0  0  0  0  0  0
   -2.7820    2.3530   -0.5590 C   0  0  0  0  0  0  0  0  0  0  0  0
   -1.8190    1.3960   -0.8170 C   0  0  0  0  0  0  0  0  0  0  0  0
   -0.3310   -0.4790   -0.0850 C   0  0  2  0  0  0  0  0  0  0  0  0
   -0.3100   -1.4970    0.9800 N   0  0  0  0  0  0  0  0  0  0  0  0
   -0.6030   -2.6720    0.3950 C   0  0  0  0  0  0  0  0  0  0  0  0
   -0.8140   -2.5500   -0.9210 N   0  0  0  0  0  0  0  0  0  0  0  0
   -0.6790   -1.2700   -1.3310 C   0  0  0  0  0  0  0  0  0  0  0  0
   -0.8090   -0.8410   -2.4580 O   0  0  0  0  0  0  0  0  0  0  0  0
   -0.6700   -3.7270    0.9950 O   0  0  0  0  0  0  0  0  0  0  0  0
    4.1210    0.5230    1.6440 O   0  0  0  0  0  0  0  0  0  0  0  0
  1  2  1  0  0  0  0
  1  6  2  0  0  0  0
  2  3  2  0  0  0  0
  3  4  1  0  0  0  0
  4  5  2  0  0  0  0
  4 20  1  0  0  0  0
  5  6  1  0  0  0  0
  6 13  1  0  0  0  0
  7  8  1  0  0  0  0
  7 12  2  0  0  0  0
  7 13  1  0  0  0  0
  8  9  2  0  0  0  0
  9 10  1  0  0  0  0
 10 11  2  0  0  0  0
 11 12  1  0  0  0  0
 13 14  1  0  0  0  0
 13 17  1  0  0  0  0
 14 15  1  0  0  0  0
 15 16  1  0  0  0  0
 15 19  2  0  0  0  0
 16 17  1  0  0  0  0
 17 18  2  0  0  0  0
M  END
4_hpph
  Mrv1572710061614093D          

 20 22  0  0  1  0            999 V2000
    1.5850    0.5620   -0.9910 C   0  0  0  0  0  0  0  0  0  0  0  0
    2.9240    0.8930   -0.9240 C   0  0  0  0  0  0  0  0  0  0  0  0
    3.6720    0.5360    0.1890 C   0  0  0  0  0  0  0  0  0  0  0  0
    3.0710   -0.1540    1.2320 C   0  0  0  0  0  0  0  0  0  0  0  0
    1.7320   -0.4830    1.1610 C   0  0  0  0  0  0  0  0  0  0  0  0
    0.9880   -0.1210    0.0530 C   0  0  0  0  0  0  0  0  0  0  0  0
   -1.3270    0.7570    0.1400 C   0  0  0  0  0  0  0  0  0  0  0  0
   -1.4530    1.6510   -0.9070 C   0  0  0  0  0  0  0  0  0  0  0  0
   -2.2390    2.7790   -0.7620 C   0  0  0  0  0  0  0  0  0  0  0  0
   -2.8970    3.0140    0.4300 C   0  0  0  0  0  0  0  0  0  0  0  0
   -2.7710    2.1210    1.4780 C   0  0  0  0  0  0  0  0  0  0  0  0
   -1.9860    0.9920    1.3330 C   0  0  0  0  0  0  0  0  0  0  0  0
   -0.4750   -0.4760   -0.0200 C   0  0  2  0  0  0  0  0  0  0  0  0
   -0.8170   -1.4780    1.0040 N   0  0  0  0  0  0  0  0  0  0  0  0
   -1.2530   -2.5670    0.3460 C   0  0  0  0  0  0  0  0  0  0  0  0
   -1.2390   -2.4020   -0.9820 N   0  0  0  0  0  0  0  0  0  0  0  0
   -0.7900   -1.1750   -1.3270 C   0  0  0  0  0  0  0  0  0  0  0  0
   -0.6640   -0.7270   -2.4470 O   0  0  0  0  0  0  0  0  0  0  0  0
   -1.6190   -3.5870    0.8960 O   0  0  0  0  0  0  0  0  0  0  0  0
    4.9900    0.8600    0.2570 O   0  0  0  0  0  0  0  0  0  0  0  0
  1  2  1  0  0  0  0
  1  6  2  0  0  0  0
  2  3  2  0  0  0  0
  3  4  1  0  0  0  0
  3 20  1  0  0  0  0
  4  5  2  0  0  0  0
  5  6  1  0  0  0  0
  6 13  1  0  0  0  0
  7  8  1  0  0  0  0
  7 12  2  0  0  0  0
  7 13  1  0  0  0  0
  8  9  2  0  0  0  0
  9 10  1  0  0  0  0
 10 11  2  0  0  0  0
 11 12  1  0  0  0  0
 13 14  1  0  0  0  0
 13 17  1  0  0  0  0
 14 15  1  0  0  0  0
 15 16  1  0  0  0  0
 15 19  2  0  0  0  0
 16 17  1  0  0  0  0
 17 18  2  0  0  0  0
M  END
4_hydroxytamoxifen
  Mrv1572710061614093D          

 29 31  0  0  0  0            999 V2000
   -0.0590    1.3520   -0.1040 C   0  0  0  0  0  0  0  0  0  0  0  0
    0.0050    0.0160    0.1200 C   0  0  0  0  0  0  0  0  0  0  0  0
    1.1850    2.1300   -0.2960 C   0  0  0  0  0  0  0  0  0  0  0  0
   -1.3720    2.0300   -0.1640 C   0  0  0  0  0  0  0  0  0  0  0  0
    1.2980   -0.6810    0.0490 C   0  0  0  0  0  0  0  0  0  0  0  0
   -1.2500   -0.7540    0.4440 C   0  0  0  0  0  0  0  0  0  0  0  0
    1.4460    2.7390   -1.5240 C   0  0  0  0  0  0  0  0  0  0  0  0
    2.0970    2.2610    0.7520 C   0  0  0  0  0  0  0  0  0  0  0  0
   -1.7390    2.9340    0.8350 C   0  0  0  0  0  0  0  0  0  0  0  0
   -2.2460    1.7720   -1.2220 C   0  0  0  0  0  0  0  0  0  0  0  0
    1.8440   -1.2680    1.1950 C   0  0  0  0  0  0  0  0  0  0  0  0
    1.9850   -0.7650   -1.1660 C   0  0  0  0  0  0  0  0  0  0  0  0
   -1.4070   -0.8590    1.9620 C   0  0  0  0  0  0  0  0  0  0  0  0
    2.6060    3.4640   -1.6990 C   0  0  0  0  0  0  0  0  0  0  0  0
    3.2540    2.9870    0.5700 C   0  0  0  0  0  0  0  0  0  0  0  0
   -2.9640    3.5640    0.7760 C   0  0  0  0  0  0  0  0  0  0  0  0
   -3.4690    2.4060   -1.2740 C   0  0  0  0  0  0  0  0  0  0  0  0
    3.0570   -1.9200    1.1200 C   0  0  0  0  0  0  0  0  0  0  0  0
    3.1970   -1.4200   -1.2250 C   0  0  0  0  0  0  0  0  0  0  0  0
    3.5130    3.5880   -0.6550 C   0  0  0  0  0  0  0  0  0  0  0  0
   -3.8320    3.3000   -0.2750 C   0  0  0  0  0  0  0  0  0  0  0  0
    3.7330   -1.9930   -0.0860 C   0  0  0  0  0  0  0  0  0  0  0  0
    4.6550    4.3020   -0.8310 O   0  0  0  0  0  0  0  0  0  0  0  0
    5.3720    4.2460    0.4040 C   0  0  0  0  0  0  0  0  0  0  0  0
    6.6760    5.0350    0.2730 C   0  0  0  0  0  0  0  0  0  0  0  0
    6.3700    6.4570    0.0660 N   0  0  1  0  0  0  0  0  0  0  0  0
    5.9680    6.9960    1.3720 C   0  0  0  0  0  0  0  0  0  0  0  0
    7.6340    7.1140   -0.2920 C   0  0  0  0  0  0  0  0  0  0  0  0
   -5.0390    3.9220   -0.3290 O   0  0  0  0  0  0  0  0  0  0  0  0
  1  2  2  0  0  0  0
  1  3  1  0  0  0  0
  1  4  1  0  0  0  0
  2  5  1  0  0  0  0
  2  6  1  0  0  0  0
  3  7  2  0  0  0  0
  3  8  1  0  0  0  0
  4  9  2  0  0  0  0
  4 10  1  0  0  0  0
  5 11  2  0  0  0  0
  5 12  1  0  0  0  0
  6 13  1  0  0  0  0
  7 14  1  0  0  0  0
  8 15  2  0  0  0  0
  9 16  1  0  0  0  0
 10 17  2  0  0  0  0
 11 18  1  0  0  0  0
 12 19  2  0  0  0  0
 14 20  2  0  0  0  0
 15 20  1  0  0  0  0
 16 21  2  0  0  0  0
 17 21  1  0  0  0  0
 18 22  2  0  0  0  0
 19 22  1  0  0  0  0
 20 23  1  0  0  0  0
 21 29  1  0  0  0  0
 23 24  1  0  0  0  0
 24 25  1  0  0  0  0
 25 26  1  0  0  0  0
 26 27  1  0  0  0  0
 26 28  1  0  0  0  0
M  END
4_nitropyrene
  Mrv1572710061614093D          

 19 22  0  0  0  0            999 V2000
   -0.0260    1.3410   -0.3070 C   0  0  0  0  0  0  0  0  0  0  0  0
   -0.0030   -0.0350    0.0260 C   0  0  0  0  0  0  0  0  0  0  0  0
    1.1700    2.0900   -0.3330 C   0  0  0  0  0  0  0  0  0  0  0  0
   -1.2620    1.9540   -0.6170 C   0  0  0  0  0  0  0  0  0  0  0  0
   -1.2030   -0.7750    0.0500 C   0  0  0  0  0  0  0  0  0  0  0  0
    1.2180   -0.6730    0.3330 C   0  0  0  0  0  0  0  0  0  0  0  0
    2.3670    1.4130   -0.0150 C   0  0  0  0  0  0  0  0  0  0  0  0
    1.0890    3.4500   -0.6840 C   0  0  0  0  0  0  0  0  0  0  0  0
   -2.4380    1.2060   -0.5870 C   0  0  0  0  0  0  0  0  0  0  0  0
   -1.3010    3.3040   -0.9550 C   0  0  0  0  0  0  0  0  0  0  0  0
   -2.4100   -0.1480   -0.2560 C   0  0  0  0  0  0  0  0  0  0  0  0
   -1.1720   -2.1300    0.3780 C   0  0  0  0  0  0  0  0  0  0  0  0
    2.4030    0.0560    0.3100 C   0  0  0  0  0  0  0  0  0  0  0  0
    1.2270   -2.0290    0.6580 C   0  0  0  0  0  0  0  0  0  0  0  0
   -0.1290    4.0520   -0.9900 C   0  0  0  0  0  0  0  0  0  0  0  0
    0.0370   -2.7540    0.6800 C   0  0  0  0  0  0  0  0  0  0  0  0
    3.6360    2.1060   -0.0100 N   0  3  0  0  0  0  0  0  0  0  0  0
    4.5350    1.6380   -0.7210 O   0  5  0  0  0  0  0  0  0  0  0  0
    3.7360    3.1040    0.7150 O   0  0  0  0  0  0  0  0  0  0  0  0
  1  2  1  0  0  0  0
  1  3  2  0  0  0  0
  1  4  1  0  0  0  0
  2  5  2  0  0  0  0
  2  6  1  0  0  0  0
  3  7  1  0  0  0  0
  3  8  1  0  0  0  0
  4  9  1  0  0  0  0
  4 10  2  0  0  0  0
  5 11  1  0  0  0  0
  5 12  1  0  0  0  0
  6 13  1  0  0  0  0
  6 14  2  0  0  0  0
  7 13  2  0  0  0  0
  7 17  1  0  0  0  0
  8 15  2  0  0  0  0
  9 11  2  0  0  0  0
 10 15  1  0  0  0  0
 12 16  2  0  0  0  0
 14 16  1  0  0  0  0
 17 18  1  0  0  0  0
 17 19  2  0  0  0  0
M  CHG  2  17   1  18  -1
M  END
5_methylchrysene
  Mrv1572710061614093D          

 19 22  0  0  0  0            999 V2000
   -0.0170    1.4100    0.0100 C   0  0  0  0  0  0  0  0  0  0  0  0
    0.0020   -0.0040    0.0020 C   0  0  0  0  0  0  0  0  0  0  0  0
    1.2540    2.1320    0.0020 C   0  0  0  0  0  0  0  0  0  0  0  0
   -1.2390    2.1040    0.0560 C   0  0  0  0  0  0  0  0  0  0  0  0
   -1.2490   -0.6870   -0.3160 C   0  0  0  0  0  0  0  0  0  0  0  0
    1.1980   -0.6580    0.3340 C   0  0  0  0  0  0  0  0  0  0  0  0
    2.4520    1.3940    0.1400 C   0  0  0  0  0  0  0  0  0  0  0  0
    1.3080    3.5210   -0.1400 C   0  0  0  0  0  0  0  0  0  0  0  0
   -2.4180    1.4480   -0.0200 C   0  0  0  0  0  0  0  0  0  0  0  0
   -2.4580    0.0500   -0.2070 C   0  0  0  0  0  0  0  0  0  0  0  0
   -1.3200   -1.9950   -0.7970 C   0  0  0  0  0  0  0  0  0  0  0  0
    2.3840    0.0030    0.3540 C   0  0  0  0  0  0  0  0  0  0  0  0
    3.6810    2.0670    0.0820 C   0  0  0  0  0  0  0  0  0  0  0  0
    2.5190    4.1500   -0.1640 C   0  0  0  0  0  0  0  0  0  0  0  0
   -3.6880   -0.6120   -0.3270 C   0  0  0  0  0  0  0  0  0  0  0  0
   -2.5320   -2.6010   -0.9730 C   0  0  0  0  0  0  0  0  0  0  0  0
    3.7000    3.4220   -0.0600 C   0  0  0  0  0  0  0  0  0  0  0  0
   -3.7150   -1.9180   -0.7150 C   0  0  0  0  0  0  0  0  0  0  0  0
    1.2130   -2.1030    0.7600 C   0  0  0  0  0  0  0  0  0  0  0  0
  1  2  2  0  0  0  0
  1  3  1  0  0  0  0
  1  4  1  0  0  0  0
  2  5  1  0  0  0  0
  2  6  1  0  0  0  0
  3  7  2  0  0  0  0
  3  8  1  0  0  0  0
  4  9  2  0  0  0  0
  5 10  2  0  0  0  0
  5 11  1  0  0  0  0
  6 12  2  0  0  0  0
  6 19  1  0  0  0  0
  7 12  1  0  0  0  0
  7 13  1  0  0  0  0
  8 14  2  0  0  0  0
  9 10  1  0  0  0  0
 10 15  1  0  0  0  0
 11 16  2  0  0  0  0
 13 17  2  0  0  0  0
 14 17  1  0  0  0  0
 15 18  2  0  0  0  0
 16 18  1  0  0  0  0
M  END
9_anthraldehyde
  Mrv1572710061614093D          

 16 18  0  0  0  0            999 V2000
   -0.0180    1.4600   -0.0020 C   0  0  0  0  0  0  0  0  0  0  0  0
    0.0020   -0.0040   -0.0110 C   0  0  0  0  0  0  0  0  0  0  0  0
    1.1770    2.1810    0.0020 C   0  0  0  0  0  0  0  0  0  0  0  0
   -1.2650    2.1200    0.0060 C   0  0  0  0  0  0  0  0  0  0  0  0
    1.2350   -0.6950   -0.0140 C   0  0  0  0  0  0  0  0  0  0  0  0
   -1.2180   -0.6990   -0.0150 C   0  0  0  0  0  0  0  0  0  0  0  0
    2.4010    1.5080   -0.0010 C   0  0  0  0  0  0  0  0  0  0  0  0
   -2.4100    1.3890    0.0060 C   0  0  0  0  0  0  0  0  0  0  0  0
    2.4390    0.0450   -0.0080 C   0  0  0  0  0  0  0  0  0  0  0  0
   -2.3880   -0.0040   -0.0120 C   0  0  0  0  0  0  0  0  0  0  0  0
    3.6200    2.2180    0.0030 C   0  0  0  0  0  0  0  0  0  0  0  0
    3.6860   -0.6010   -0.0110 C   0  0  0  0  0  0  0  0  0  0  0  0
    4.7940    1.5330    0.0000 C   0  0  0  0  0  0  0  0  0  0  0  0
    4.8280    0.1400   -0.0070 C   0  0  0  0  0  0  0  0  0  0  0  0
    1.2630   -2.1100   -0.0210 C   0  0  0  0  0  0  0  0  0  0  0  0
    0.2290   -2.7390    0.0780 O   0  0  0  0  0  0  0  0  0  0  0  0
  1  2  2  0  0  0  0
  1  3  1  0  0  0  0
  1  4  1  0  0  0  0
  2  5  1  0  0  0  0
  2  6  1  0  0  0  0
  3  7  2  0  0  0  0
  4  8  2  0  0  0  0
  5  9  2  0  0  0  0
  5 15  1  0  0  0  0
  6 10  2  0  0  0  0
  7  9  1  0  0  0  0
  7 11  1  0  0  0  0
  8 10  1  0  0  0  0
  9 12  1  0  0  0  0
 11 13  2  0  0  0  0
 12 14  2  0  0  0  0
 13 14  1  0  0  0  0
 15 16  2  0  0  0  0
M  END
9_cis_retinoic_acid
  Mrv1572710061614093D          

 22 22  0  0  0  0            999 V2000
   -0.2530    1.5870    0.4580 C   0  0  0  0  0  0  0  0  0  0  0  0
   -0.2450    0.1890    0.2190 C   0  0  0  0  0  0  0  0  0  0  0  0
   -0.8320    2.3700   -0.4360 C   0  0  0  0  0  0  0  0  0  0  0  0
    0.3920    2.0930    1.7160 C   0  0  1  0  0  0  0  0  0  0  0  0
   -1.4160   -0.4760    0.0390 C   0  0  0  0  0  0  0  0  0  0  0  0
   -7.3600   -2.4500   -0.7610 C   0  0  0  0  0  0  0  0  0  0  0  0
   -8.5600   -1.7300   -0.9340 C   0  0  0  0  0  0  0  0  0  0  0  0
   -3.8010   -1.8330   -0.3280 C   0  0  0  0  0  0  0  0  0  0  0  0
   -6.1720   -1.7850   -0.6820 C   0  0  0  0  0  0  0  0  0  0  0  0
   -1.4150   -1.8740   -0.1070 C   0  0  0  0  0  0  0  0  0  0  0  0
   -4.9780   -2.5010   -0.5090 C   0  0  0  0  0  0  0  0  0  0  0  0
   -2.5910   -2.5420   -0.2880 C   0  0  0  0  0  0  0  0  0  0  0  0
   -8.5350   -0.5150   -1.0130 O   0  0  0  0  0  0  0  0  0  0  0  0
   -9.7370   -2.3880   -1.0120 O   0  0  0  0  0  0  0  0  0  0  0  0
   -0.9040    3.8640   -0.3120 C   0  0  0  0  0  0  0  0  0  0  0  0
    0.6640    3.5940    1.6010 C   0  0  0  0  0  0  0  0  0  0  0  0
   -1.4540    1.7260   -1.6480 C   0  0  0  0  0  0  0  0  0  0  0  0
   -0.5400    1.8360    2.9020 C   0  0  0  0  0  0  0  0  0  0  0  0
    1.7120    1.3540    1.9430 C   0  0  0  0  0  0  0  0  0  0  0  0
   -0.6190    4.2870    1.1300 C   0  0  0  0  0  0  0  0  0  0  0  0
   -6.1410   -0.2820   -0.7790 C   0  0  0  0  0  0  0  0  0  0  0  0
   -0.1150   -2.6360   -0.0630 C   0  0  0  0  0  0  0  0  0  0  0  0
  1  2  1  0  0  0  0
  1  3  2  0  0  0  0
  1  4  1  0  0  0  0
  2  5  2  0  0  0  0
  3 15  1  0  0  0  0
  3 17  1  0  0  0  0
  4 16  1  0  0  0  0
  4 18  1  0  0  0  0
  4 19  1  0  0  0  0
  5 10  1  0  0  0  0
  6  7  1  0  0  0  0
  6  9  2  0  0  0  0
  7 13  2  0  0  0  0
  7 14  1  0  0  0  0
  8 11  2  0  0  0  0
  8 12  1  0  0  0  0
  9 11  1  0  0  0  0
  9 21  1  0  0  0  0
 10 12  2  0  0  0  0
 10 22  1  0  0  0  0
 15 20  1  0  0  0  0
 16 20  1  0  0  0  0
M  END
BFBFC
  Mrv1572710061614093D          

 31 33  0  0  0  0            999 V2000
   -0.0170    1.4030    0.0100 C   0  0  0  0  0  0  0  0  0  0  0  0
    0.0020   -0.0040    0.0020 C   0  0  0  0  0  0  0  0  0  0  0  0
    1.1450    2.0910    0.0020 O   0  0  0  0  0  0  0  0  0  0  0  0
   -1.2340    2.0670    0.0310 C   0  0  0  0  0  0  0  0  0  0  0  0
    1.2930   -0.6960   -0.0140 C   0  0  0  0  0  0  0  0  0  0  0  0
   -1.2000   -0.7210    0.0110 C   0  0  0  0  0  0  0  0  0  0  0  0
    2.3310    1.4630   -0.0120 C   0  0  0  0  0  0  0  0  0  0  0  0
   -2.4140    1.3420    0.0440 C   0  0  0  0  0  0  0  0  0  0  0  0
    2.4240    0.0560   -0.0220 C   0  0  0  0  0  0  0  0  0  0  0  0
   -2.3890   -0.0520    0.0260 C   0  0  0  0  0  0  0  0  0  0  0  0
    3.3530    2.1250   -0.0190 O   0  0  0  0  0  0  0  0  0  0  0  0
    1.3640   -2.2010   -0.0230 C   0  0  1  0  0  0  0  0  0  0  0  0
    2.7030   -2.6050   -0.0380 F   0  0  0  0  0  0  0  0  0  0  0  0
    0.7380   -2.7040    1.1230 F   0  0  0  0  0  0  0  0  0  0  0  0
    0.7150   -2.6920   -1.1610 F   0  0  0  0  0  0  0  0  0  0  0  0
   -3.6050    1.9940    0.0650 O   0  0  0  0  0  0  0  0  0  0  0  0
   -4.6240    0.9920    0.0740 C   0  0  0  0  0  0  0  0  0  0  0  0
   -5.9780    1.6530    0.0970 C   0  0  0  0  0  0  0  0  0  0  0  0
   -6.0740    3.0310    0.1060 C   0  0  0  0  0  0  0  0  0  0  0  0
   -7.3160    3.6380    0.1280 C   0  0  0  0  0  0  0  0  0  0  0  0
   -8.4620    2.8650    0.1400 C   0  0  0  0  0  0  0  0  0  0  0  0
   -8.3660    1.4860    0.1300 C   0  0  0  0  0  0  0  0  0  0  0  0
   -7.1240    0.8800    0.1040 C   0  0  0  0  0  0  0  0  0  0  0  0
   -7.0200   -0.6240    0.0880 C   0  0  1  0  0  0  0  0  0  0  0  0
   -8.3030   -1.1800    0.0980 F   0  0  0  0  0  0  0  0  0  0  0  0
   -6.3440   -1.0320   -1.0670 F   0  0  0  0  0  0  0  0  0  0  0  0
   -6.3150   -1.0540    1.2170 F   0  0  0  0  0  0  0  0  0  0  0  0
   -7.4210    5.1410    0.1390 C   0  0  1  0  0  0  0  0  0  0  0  0
   -7.4720    5.6150   -1.1760 F   0  0  0  0  0  0  0  0  0  0  0  0
   -8.5830    5.5230    0.8180 F   0  0  0  0  0  0  0  0  0  0  0  0
   -6.3040    5.6820    0.7860 F   0  0  0  0  0  0  0  0  0  0  0  0
  1  2  2  0  0  0  0
  1  3  1  0  0  0  0
  1  4  1  0  0  0  0
  2  5  1  0  0  0  0
  2  6  1  0  0  0  0
  3  7  1  0  0  0  0
  4  8  2  0  0  0  0
  5  9  2  0  0  0  0
  5 12  1  0  0  0  0
  6 10  2  0  0  0  0
  7  9  1  0  0  0  0
  7 11  2  0  0  0  0
  8 10  1  0  0  0  0
  8 16  1  0  0  0  0
 12 13  1  0  0  0  0
 12 14  1  0  0  0  0
 12 15  1  0  0  0  0
 16 17  1  0  0  0  0
 17 18  1  0  0  0  0
 18 19  1  0  0  0  0
 18 23  2  0  0  0  0
 19 20  2  0  0  0  0
 20 21  1  0  0  0  0
 20 28  1  0  0  0  0
 21 22  2  0  0  0  0
 22 23  1  0  0  0  0
 23 24  1  0  0  0  0
 24 25  1  0  0  0  0
 24 26  1  0  0  0  0
 24 27  1  0  0  0  0
 28 29  1  0  0  0  0
 28 30  1  0  0  0  0
 28 31  1  0  0  0  0
M  END
BFC
  Mrv1572710061614093D          

 23 25  0  0  0  0            999 V2000
   -0.0170    1.4030    0.0100 C   0  0  0  0  0  0  0  0  0  0  0  0
    0.0020   -0.0040    0.0020 C   0  0  0  0  0  0  0  0  0  0  0  0
    1.1450    2.0910    0.0020 O   0  0  0  0  0  0  0  0  0  0  0  0
   -1.2340    2.0670    0.0310 C   0  0  0  0  0  0  0  0  0  0  0  0
    1.2930   -0.6960   -0.0140 C   0  0  0  0  0  0  0  0  0  0  0  0
   -1.2000   -0.7210    0.0110 C   0  0  0  0  0  0  0  0  0  0  0  0
    2.3310    1.4630   -0.0120 C   0  0  0  0  0  0  0  0  0  0  0  0
   -2.4140    1.3420    0.0440 C   0  0  0  0  0  0  0  0  0  0  0  0
    2.4240    0.0560   -0.0220 C   0  0  0  0  0  0  0  0  0  0  0  0
   -2.3890   -0.0520    0.0260 C   0  0  0  0  0  0  0  0  0  0  0  0
    3.3530    2.1250   -0.0190 O   0  0  0  0  0  0  0  0  0  0  0  0
    1.3640   -2.2010   -0.0230 C   0  0  1  0  0  0  0  0  0  0  0  0
    2.7030   -2.6050   -0.0380 F   0  0  0  0  0  0  0  0  0  0  0  0
    0.7380   -2.7040    1.1230 F   0  0  0  0  0  0  0  0  0  0  0  0
    0.7150   -2.6920   -1.1610 F   0  0  0  0  0  0  0  0  0  0  0  0
   -3.6050    1.9940    0.0650 O   0  0  0  0  0  0  0  0  0  0  0  0
   -4.6240    0.9920    0.0740 C   0  0  0  0  0  0  0  0  0  0  0  0
   -5.9780    1.6530    0.0970 C   0  0  0  0  0  0  0  0  0  0  0  0
   -6.6160    1.9620   -1.0890 C   0  0  0  0  0  0  0  0  0  0  0  0
   -7.8610    2.5640   -1.0680 C   0  0  0  0  0  0  0  0  0  0  0  0
   -8.4670    2.8540    0.1400 C   0  0  0  0  0  0  0  0  0  0  0  0
   -7.8290    2.5440    1.3270 C   0  0  0  0  0  0  0  0  0  0  0  0
   -6.5840    1.9440    1.3050 C   0  0  0  0  0  0  0  0  0  0  0  0
  1  2  2  0  0  0  0
  1  3  1  0  0  0  0
  1  4  1  0  0  0  0
  2  5  1  0  0  0  0
  2  6  1  0  0  0  0
  3  7  1  0  0  0  0
  4  8  2  0  0  0  0
  5  9  2  0  0  0  0
  5 12  1  0  0  0  0
  6 10  2  0  0  0  0
  7  9  1  0  0  0  0
  7 11  2  0  0  0  0
  8 10  1  0  0  0  0
  8 16  1  0  0  0  0
 12 13  1  0  0  0  0
 12 14  1  0  0  0  0
 12 15  1  0  0  0  0
 16 17  1  0  0  0  0
 17 18  1  0  0  0  0
 18 19  1  0  0  0  0
 18 23  2  0  0  0  0
 19 20  2  0  0  0  0
 20 21  1  0  0  0  0
 21 22  2  0  0  0  0
 22 23  1  0  0  0  0
M  END
BPU
  Mrv1572710061614093D          

 30 32  0  0  0  0            999 V2000
   -0.7390    1.3140   -0.9920 C   0  0  0  0  0  0  0  0  0  0  0  0
   -0.7300   -0.0090   -1.0050 N   0  0  0  0  0  0  0  0  0  0  0  0
   -0.2980   -0.6720   -2.0650 C   0  0  0  0  0  0  0  0  0  0  0  0
    0.1500    0.0370   -3.1700 C   0  0  0  0  0  0  0  0  0  0  0  0
    0.1270    1.4230   -3.1200 C   0  0  0  0  0  0  0  0  0  0  0  0
   -0.3190    2.0210   -2.0280 N   0  0  0  0  0  0  0  0  0  0  0  0
    0.7780   -0.8650   -4.7080 Br  0  0  0  0  0  0  0  0  0  0  0  0
   -1.1940    1.9600    0.1080 O   0  0  0  0  0  0  0  0  0  0  0  0
   -1.0960    3.3160    0.1390 C   0  0  0  0  0  0  0  0  0  0  0  0
    0.0140    3.9180    0.7140 C   0  0  0  0  0  0  0  0  0  0  0  0
    0.1170    5.2950    0.7410 C   0  0  0  0  0  0  0  0  0  0  0  0
   -0.8900    6.0760    0.1910 C   0  0  0  0  0  0  0  0  0  0  0  0
   -2.0000    5.4730   -0.3860 C   0  0  0  0  0  0  0  0  0  0  0  0
   -2.1020    4.0970   -0.4110 C   0  0  0  0  0  0  0  0  0  0  0  0
   -3.3060    3.4420   -1.0370 C   0  0  0  0  0  0  0  0  0  0  0  0
   -0.7860    7.4740    0.2180 N   0  0  0  0  0  0  0  0  0  0  0  0
    0.4190    8.0620    0.0820 C   0  0  0  0  0  0  0  0  0  0  0  0
    1.4230    7.3820    0.0080 O   0  0  0  0  0  0  0  0  0  0  0  0
    0.5100    9.4060    0.0290 N   0  0  0  0  0  0  0  0  0  0  0  0
    1.7140    9.9950   -0.1070 C   0  0  0  0  0  0  0  0  0  0  0  0
    2.7190    9.3140   -0.1810 O   0  0  0  0  0  0  0  0  0  0  0  0
    1.8140   11.4640   -0.1650 C   0  0  0  0  0  0  0  0  0  0  0  0
    0.6620   12.2510   -0.0800 C   0  0  0  0  0  0  0  0  0  0  0  0
    0.7620   13.6240   -0.1300 C   0  0  0  0  0  0  0  0  0  0  0  0
    2.0010   14.2310   -0.2640 C   0  0  0  0  0  0  0  0  0  0  0  0
    3.1480   13.4690   -0.3490 C   0  0  0  0  0  0  0  0  0  0  0  0
    3.0670   12.0830   -0.3000 C   0  0  0  0  0  0  0  0  0  0  0  0
    4.2200   11.3130   -0.3850 N   0  0  1  0  0  0  0  0  0  0  0  0
    4.9230   11.5570   -1.6510 C   0  0  0  0  0  0  0  0  0  0  0  0
    5.1020   11.5580    0.7630 C   0  0  0  0  0  0  0  0  0  0  0  0
  1  2  1  0  0  0  0
  1  6  2  0  0  0  0
  1  8  1  0  0  0  0
  2  3  2  0  0  0  0
  3  4  1  0  0  0  0
  4  5  2  0  0  0  0
  4  7  1  0  0  0  0
  5  6  1  0  0  0  0
  8  9  1  0  0  0  0
  9 10  1  0  0  0  0
  9 14  2  0  0  0  0
 10 11  2  0  0  0  0
 11 12  1  0  0  0  0
 12 13  2  0  0  0  0
 12 16  1  0  0  0  0
 13 14  1  0  0  0  0
 14 15  1  0  0  0  0
 16 17  1  0  0  0  0
 17 18  2  0  0  0  0
 17 19  1  0  0  0  0
 19 20  1  0  0  0  0
 20 21  2  0  0  0  0
 20 22  1  0  0  0  0
 22 23  1  0  0  0  0
 22 27  2  0  0  0  0
 23 24  2  0  0  0  0
 24 25  1  0  0  0  0
 25 26  2  0  0  0  0
 26 27  1  0  0  0  0
 27 28  1  0  0  0  0
 28 29  1  0  0  0  0
 28 30  1  0  0  0  0
M  END
CARBAMAZEPINE
  Mrv1572710061614093D          

 18 20  0  0  0  0            999 V2000
   -0.0160    1.3460    0.0090 N   0  0  0  0  0  0  0  0  0  0  0  0
    0.0020   -0.0040    0.0020 C   0  0  0  0  0  0  0  0  0  0  0  0
    1.1410    2.0430    0.0020 C   0  0  0  0  0  0  0  0  0  0  0  0
   -1.1940    2.0020    0.0190 C   0  0  0  0  0  0  0  0  0  0  0  0
    0.5380   -0.6750    0.9960 C   0  0  0  0  0  0  0  0  0  0  0  0
   -0.5860   -0.7260   -1.1430 C   0  0  0  0  0  0  0  0  0  0  0  0
    1.9940    1.9420    0.9960 C   0  0  0  0  0  0  0  0  0  0  0  0
    1.4440    2.9240   -1.1420 C   0  0  0  0  0  0  0  0  0  0  0  0
   -1.2160    3.3490    0.0260 N   0  0  0  0  0  0  0  0  0  0  0  0
   -2.2340    1.3780    0.0200 O   0  0  0  0  0  0  0  0  0  0  0  0
    0.5960   -2.1490    0.9380 C   0  0  0  0  0  0  0  0  0  0  0  0
    1.0400    0.0180    2.1870 C   0  0  0  0  0  0  0  0  0  0  0  0
   -0.5470   -2.0400   -1.1860 C   0  0  0  0  0  0  0  0  0  0  0  0
    3.2760    2.6700    0.9390 C   0  0  0  0  0  0  0  0  0  0  0  0
    1.6690    1.1490    2.1870 C   0  0  0  0  0  0  0  0  0  0  0  0
    2.5810    3.5840   -1.1850 C   0  0  0  0  0  0  0  0  0  0  0  0
    0.0860   -2.7920   -0.0890 C   0  0  0  0  0  0  0  0  0  0  0  0
    3.5530    3.4430   -0.0880 C   0  0  0  0  0  0  0  0  0  0  0  0
  1  2  1  0  0  0  0
  1  3  1  0  0  0  0
  1  4  1  0  0  0  0
  2  5  2  0  0  0  0
  2  6  1  0  0  0  0
  3  7  2  0  0  0  0
  3  8  1  0  0  0  0
  4  9  1  0  0  0  0
  4 10  2  0  0  0  0
  5 11  1  0  0  0  0
  5 12  1  0  0  0  0
  6 13  2  0  0  0  0
  7 14  1  0  0  0  0
  7 15  1  0  0  0  0
  8 16  2  0  0  0  0
 11 17  2  0  0  0  0
 12 15  2  0  0  0  0
 13 17  1  0  0  0  0
 14 18  2  0  0  0  0
 16 18  1  0  0  0  0
M  END
CLARITHROMYCIN
  Mrv1572710061614093D          

 52 54  0  0  1  0            999 V2000
    2.0300    1.3480    1.9550 C   0  0  1  0  0  0  0  0  0  0  0  0
    2.5960   -0.0780    2.0390 C   0  0  2  0  0  0  0  0  0  0  0  0
    2.9480    2.2390    1.1220 C   0  0  2  0  0  0  0  0  0  0  0  0
    0.7340    1.3010    1.3530 O   0  0  0  0  0  0  0  0  0  0  0  0
    3.7520   -0.0930    3.0300 C   0  0  0  0  0  0  0  0  0  0  0  0
    3.0400   -0.4780    0.7410 O   0  0  0  0  0  0  0  0  0  0  0  0
    1.4650   -1.0050    2.4930 C   0  0  0  0  0  0  0  0  0  0  0  0
    3.1590    3.5700    1.8500 C   0  0  2  0  0  0  0  0  0  0  0  0
    2.2950    2.5150   -0.2360 C   0  0  0  0  0  0  0  0  0  0  0  0
   -0.2170    1.3110    2.4200 C   0  0  2  0  0  0  0  0  0  0  0  0
    4.1640   -1.4920    3.4670 C   0  0  2  0  0  0  0  0  0  0  0  0
    1.8760   -0.5710   -0.0830 C   0  0  0  0  0  0  0  0  0  0  0  0
    2.2650    4.5490    1.3140 O   0  0  0  0  0  0  0  0  0  0  0  0
    4.6010    4.0410    1.6590 C   0  0  2  0  0  0  0  0  0  0  0  0
   -1.5900    0.9040    1.8810 C   0  0  1  0  0  0  0  0  0  0  0  0
   -0.2870    2.6210    2.9800 O   0  0  0  0  0  0  0  0  0  0  0  0
    5.1440   -1.3890    4.6120 C   0  0  0  0  0  0  0  0  0  0  0  0
    4.8030   -2.2660    2.3150 C   0  0  0  0  0  0  0  0  0  0  0  0
    2.7450    4.8760    0.0090 C   0  0  2  0  0  0  0  0  0  0  0  0
    5.3790    3.8090    2.9290 C   0  0  0  0  0  0  0  0  0  0  0  0
    4.6100    5.5350    1.3240 C   0  0  0  0  0  0  0  0  0  0  0  0
   -2.0050    1.8830    0.7770 C   0  0  2  0  0  0  0  0  0  0  0  0
   -1.5200   -0.4190    1.3450 O   0  0  0  0  0  0  0  0  0  0  0  0
   -0.5200    3.5360    1.9100 C   0  0  1  0  0  0  0  0  0  0  0  0
    6.5570   -0.9110    4.4030 C   0  0  1  0  0  0  0  0  0  0  0  0
    4.7820   -1.7030    5.7250 O   0  0  0  0  0  0  0  0  0  0  0  0
    2.7340    6.3960   -0.1720 C   0  0  0  0  0  0  0  0  0  0  0  0
    1.9070    4.2660   -0.9710 O   0  0  0  0  0  0  0  0  0  0  0  0
    6.4810    3.0450    2.9060 O   0  0  0  0  0  0  0  0  0  0  0  0
    5.0060    4.3110    3.9630 O   0  0  0  0  0  0  0  0  0  0  0  0
   -1.9180    3.3100    1.3300 C   0  0  0  0  0  0  0  0  0  0  0  0
   -3.3840    1.6000    0.3590 N   0  0  1  0  0  0  0  0  0  0  0  0
   -0.4120    4.9690    2.4340 C   0  0  0  0  0  0  0  0  0  0  0  0
    6.6960    0.5090    4.9520 C   0  0  2  0  0  0  0  0  0  0  0  0
    7.5020   -1.8430    5.1760 C   0  0  0  0  0  0  0  0  0  0  0  0
    3.2820    6.7370   -1.5620 C   0  0  2  0  0  0  0  0  0  0  0  0
    2.5180    4.4640   -2.2450 C   0  0  2  0  0  0  0  0  0  0  0  0
    7.2340    2.7990    4.1210 C   0  0  1  0  0  0  0  0  0  0  0  0
   -4.2590    2.0720    1.4410 C   0  0  0  0  0  0  0  0  0  0  0  0
   -3.6560    2.4520   -0.8060 C   0  0  0  0  0  0  0  0  0  0  0  0
    7.6930    1.3340    4.1420 C   0  0  1  0  0  0  0  0  0  0  0  0
    7.1350    0.4450    6.3140 O   0  0  0  0  0  0  0  0  0  0  0  0
    2.4880    5.9490   -2.6100 C   0  0  2  0  0  0  0  0  0  0  0  0
    4.6620    6.3760   -1.6350 O   0  0  0  0  0  0  0  0  0  0  0  0
    3.1260    8.2370   -1.8210 C   0  0  0  0  0  0  0  0  0  0  0  0
    1.7560    3.6640   -3.3030 C   0  0  0  0  0  0  0  0  0  0  0  0
    8.4630    3.7100    4.1570 C   0  0  0  0  0  0  0  0  0  0  0  0
    9.0770    1.2650    4.7950 C   0  0  0  0  0  0  0  0  0  0  0  0
    7.7780    0.8600    2.7990 O   0  0  0  0  0  0  0  0  0  0  0  0
    3.0770    6.1370   -3.8980 O   0  0  0  0  0  0  0  0  0  0  0  0
    5.3670    7.2580   -0.7590 C   0  0  0  0  0  0  0  0  0  0  0  0
    8.0140    5.1690    4.2500 C   0  0  0  0  0  0  0  0  0  0  0  0
  1  2  1  0  0  0  0
  1  3  1  0  0  0  0
  1  4  1  0  0  0  0
  2  5  1  0  0  0  0
  2  6  1  0  0  0  0
  2  7  1  0  0  0  0
  3  8  1  0  0  0  0
  3  9  1  0  0  0  0
  4 10  1  0  0  0  0
  5 11  1  0  0  0  0
  6 12  1  0  0  0  0
  8 13  1  0  0  0  0
  8 14  1  0  0  0  0
 10 15  1  0  0  0  0
 10 16  1  0  0  0  0
 11 17  1  0  0  0  0
 11 18  1  0  0  0  0
 13 19  1  0  0  0  0
 14 20  1  0  0  0  0
 14 21  1  0  0  0  0
 15 22  1  0  0  0  0
 15 23  1  0  0  0  0
 16 24  1  0  0  0  0
 17 25  1  0  0  0  0
 17 26  2  0  0  0  0
 19 27  1  0  0  0  0
 19 28  1  0  0  0  0
 20 29  1  0  0  0  0
 20 30  2  0  0  0  0
 22 31  1  0  0  0  0
 22 32  1  0  0  0  0
 24 31  1  0  0  0  0
 24 33  1  0  0  0  0
 25 34  1  0  0  0  0
 25 35  1  0  0  0  0
 27 36  1  0  0  0  0
 28 37  1  0  0  0  0
 29 38  1  0  0  0  0
 32 39  1  0  0  0  0
 32 40  1  0  0  0  0
 34 41  1  0  0  0  0
 34 42  1  0  0  0  0
 36 43  1  0  0  0  0
 36 44  1  0  0  0  0
 36 45  1  0  0  0  0
 37 43  1  0  0  0  0
 37 46  1  0  0  0  0
 38 41  1  0  0  0  0
 38 47  1  0  0  0  0
 41 48  1  0  0  0  0
 41 49  1  0  0  0  0
 43 50  1  0  0  0  0
 44 51  1  0  0  0  0
 47 52  1  0  0  0  0
M  END
CMV423
  Mrv1572710061614093D          

 19 21  0  0  0  0            999 V2000
   -0.0170    1.3910    0.0100 C   0  0  0  0  0  0  0  0  0  0  0  0
    0.0020   -0.0040    0.0020 C   0  0  0  0  0  0  0  0  0  0  0  0
    1.1450   -0.6580   -0.0120 N   0  0  0  0  0  0  0  0  0  0  0  0
    2.3060   -0.0320   -0.0200 C   0  0  0  0  0  0  0  0  0  0  0  0
    2.3720    1.3500   -0.0130 C   0  0  0  0  0  0  0  0  0  0  0  0
    1.2000    2.0840    0.0020 C   0  0  0  0  0  0  0  0  0  0  0  0
   -1.3000    2.1260    0.0200 C   0  0  0  0  0  0  0  0  0  0  0  0
   -2.3910    1.8440   -0.7640 N   0  0  0  0  0  0  0  0  0  0  0  0
   -3.3800    2.7220   -0.4760 C   0  0  0  0  0  0  0  0  0  0  0  0
   -2.9310    3.5780    0.5010 C   0  0  0  0  0  0  0  0  0  0  0  0
   -1.6010    3.1890    0.8110 C   0  0  0  0  0  0  0  0  0  0  0  0
   -0.5550    3.9320    1.9810 Cl  0  0  0  0  0  0  0  0  0  0  0  0
   -4.7360    2.7270   -1.1390 C   0  0  0  0  0  0  0  0  0  0  0  0
   -2.5000    0.7730   -1.7620 C   0  0  0  0  0  0  0  0  0  0  0  0
   -4.6500    1.8760   -2.4120 C   0  0  0  0  0  0  0  0  0  0  0  0
   -3.9810    0.5390   -2.0780 C   0  0  0  0  0  0  0  0  0  0  0  0
   -3.6860    4.6870    1.1090 C   0  0  0  0  0  0  0  0  0  0  0  0
   -4.3620    4.4910    2.1010 O   0  0  0  0  0  0  0  0  0  0  0  0
   -3.6270    5.9190    0.5660 N   0  0  0  0  0  0  0  0  0  0  0  0
  1  2  1  0  0  0  0
  1  6  2  0  0  0  0
  1  7  1  0  0  0  0
  2  3  2  0  0  0  0
  3  4  1  0  0  0  0
  4  5  2  0  0  0  0
  5  6  1  0  0  0  0
  7  8  1  0  0  0  0
  7 11  2  0  0  0  0
  8  9  1  0  0  0  0
  8 14  1  0  0  0  0
  9 10  2  0  0  0  0
  9 13  1  0  0  0  0
 10 11  1  0  0  0  0
 10 17  1  0  0  0  0
 11 12  1  0  0  0  0
 13 15  1  0  0  0  0
 14 16  1  0  0  0  0
 15 16  1  0  0  0  0
 17 18  2  0  0  0  0
 17 19  1  0  0  0  0
M  END
CORTISOL
  Mrv1572710061614093D          

 26 29  0  0  1  0            999 V2000
   -0.1280    1.5320   -0.0750 C   0  0  2  0  0  0  0  0  0  0  0  0
   -0.0070    0.0100   -0.2180 C   0  0  2  0  0  0  0  0  0  0  0  0
    1.2440    2.2040    0.0820 C   0  0  1  0  0  0  0  0  0  0  0  0
   -0.7640    1.7900    1.3240 C   0  0  0  0  0  0  0  0  0  0  0  0
    0.9940   -0.3820   -1.2890 C   0  0  2  0  0  0  0  0  0  0  0  0
   -1.4070   -0.5310   -0.4960 C   0  0  0  0  0  0  0  0  0  0  0  0
    1.7010    1.8490    1.5030 C   0  0  2  0  0  0  0  0  0  0  0  0
    2.2310    1.7620   -0.9750 C   0  0  0  0  0  0  0  0  0  0  0  0
    1.0720    3.7210   -0.0220 C   0  0  0  0  0  0  0  0  0  0  0  0
    0.4100    1.5880    2.3060 C   0  0  0  0  0  0  0  0  0  0  0  0
    1.1920   -1.9030   -1.3240 C   0  0  2  0  0  0  0  0  0  0  0  0
    2.3630    0.2410   -0.9750 C   0  0  2  0  0  0  0  0  0  0  0  0
   -1.3900   -1.8590   -1.2380 C   0  0  0  0  0  0  0  0  0  0  0  0
    2.4650    2.9990    2.1060 C   0  0  0  0  0  0  0  0  0  0  0  0
    2.5150    0.6750    1.4800 O   0  0  0  0  0  0  0  0  0  0  0  0
   -0.0970   -2.5790   -0.9430 C   0  0  0  0  0  0  0  0  0  0  0  0
    2.2930   -2.2980   -0.3380 C   0  0  0  0  0  0  0  0  0  0  0  0
    1.5950   -2.3320   -2.7360 C   0  0  0  0  0  0  0  0  0  0  0  0
    3.3090   -0.1570   -1.9690 O   0  0  0  0  0  0  0  0  0  0  0  0
    3.9510    3.1160    1.8830 C   0  0  0  0  0  0  0  0  0  0  0  0
    1.8870    3.8270    2.7690 O   0  0  0  0  0  0  0  0  0  0  0  0
   -0.1060   -3.7730   -0.3580 C   0  0  0  0  0  0  0  0  0  0  0  0
    2.4650   -3.8200   -0.3710 C   0  0  0  0  0  0  0  0  0  0  0  0
    4.4430    4.2800    2.5510 O   0  0  0  0  0  0  0  0  0  0  0  0
    1.1420   -4.4690   -0.0510 C   0  0  0  0  0  0  0  0  0  0  0  0
    1.1130   -5.5690    0.4620 O   0  0  0  0  0  0  0  0  0  0  0  0
  1  2  1  0  0  0  0
  1  3  1  0  0  0  0
  1  4  1  0  0  0  0
  2  5  1  0  0  0  0
  2  6  1  0  0  0  0
  3  7  1  0  0  0  0
  3  8  1  0  0  0  0
  3  9  1  0  0  0  0
  4 10  1  0  0  0  0
  5 11  1  0  0  0  0
  5 12  1  0  0  0  0
  6 13  1  0  0  0  0
  7 10  1  0  0  0  0
  7 14  1  0  0  0  0
  7 15  1  0  0  0  0
  8 12  1  0  0  0  0
 11 16  1  0  0  0  0
 11 17  1  0  0  0  0
 11 18  1  0  0  0  0
 12 19  1  0  0  0  0
 13 16  1  0  0  0  0
 14 20  1  0  0  0  0
 14 21  2  0  0  0  0
 16 22  2  0  0  0  0
 17 23  1  0  0  0  0
 20 24  1  0  0  0  0
 22 25  1  0  0  0  0
 23 25  1  0  0  0  0
 25 26  2  0  0  0  0
M  END
DETC_Me
  Mrv1572710061614093D          

  9  8  0  0  0  0            999 V2000
   -0.0180    1.4610    0.0100 N   0  0  0  0  0  0  0  0  0  0  0  0
    0.0020   -0.0040    0.0020 C   0  0  0  0  0  0  0  0  0  0  0  0
    1.2410    2.2100    0.0020 C   0  0  0  0  0  0  0  0  0  0  0  0
    2.0360    1.8580   -1.2570 C   0  0  0  0  0  0  0  0  0  0  0  0
    0.0230   -0.5220    1.4420 C   0  0  0  0  0  0  0  0  0  0  0  0
   -1.1940    2.1190    0.0190 C   0  0  0  0  0  0  0  0  0  0  0  0
   -2.2390    1.4960    0.0210 O   0  0  0  0  0  0  0  0  0  0  0  0
   -1.2180    3.8800    0.0290 S   0  0  0  0  0  0  0  0  0  0  0  0
   -3.0040    4.1710    0.0390 C   0  0  0  0  0  0  0  0  0  0  0  0
  1  2  1  0  0  0  0
  1  3  1  0  0  0  0
  1  6  1  0  0  0  0
  2  5  1  0  0  0  0
  3  4  1  0  0  0  0
  6  7  2  0  0  0  0
  6  8  1  0  0  0  0
  8  9  1  0  0  0  0
M  END
FELODIPINE
  Mrv1572710061614093D          

 25 26  0  0  1  0            999 V2000
    0.0130    1.3780    0.0590 C   0  0  2  0  0  0  0  0  0  0  0  0
    0.0740   -0.1220    0.1880 C   0  0  0  0  0  0  0  0  0  0  0  0
    1.4100    1.9290    0.0160 C   0  0  0  0  0  0  0  0  0  0  0  0
   -0.7470    1.9450    1.2250 C   0  0  0  0  0  0  0  0  0  0  0  0
   -0.4930   -0.9240   -0.7860 C   0  0  0  0  0  0  0  0  0  0  0  0
    0.7020   -0.6960    1.2770 C   0  0  0  0  0  0  0  0  0  0  0  0
    1.9550    2.5410    1.0820 C   0  0  0  0  0  0  0  0  0  0  0  0
    2.1690    1.7990   -1.1700 C   0  0  0  0  0  0  0  0  0  0  0  0
   -0.1160    2.5570    2.2420 C   0  0  0  0  0  0  0  0  0  0  0  0
   -2.1560    1.8310    1.2530 C   0  0  0  0  0  0  0  0  0  0  0  0
   -0.4360   -2.3020   -0.6670 C   0  0  0  0  0  0  0  0  0  0  0  0
   -1.2760   -0.2020   -2.1580 Cl  0  0  0  0  0  0  0  0  0  0  0  0
    0.7590   -2.0730    1.3960 C   0  0  0  0  0  0  0  0  0  0  0  0
    1.2460    2.6910    2.2420 N   0  0  0  0  0  0  0  0  0  0  0  0
    3.3640    3.0700    0.9970 C   0  0  0  0  0  0  0  0  0  0  0  0
    3.1430    0.8690   -1.2490 O   0  0  0  0  0  0  0  0  0  0  0  0
    1.9440    2.5270   -2.1190 O   0  0  0  0  0  0  0  0  0  0  0  0
   -0.9180    3.1020    3.3950 C   0  0  0  0  0  0  0  0  0  0  0  0
   -2.7450    0.9350    2.0720 O   0  0  0  0  0  0  0  0  0  0  0  0
   -2.8380    2.5420    0.5390 O   0  0  0  0  0  0  0  0  0  0  0  0
    0.1880   -2.8750    0.4270 C   0  0  0  0  0  0  0  0  0  0  0  0
   -1.1470   -3.3100   -1.8880 Cl  0  0  0  0  0  0  0  0  0  0  0  0
    3.7190    0.9840   -2.5520 C   0  0  0  0  0  0  0  0  0  0  0  0
   -4.1550    1.0580    1.8750 C   0  0  0  0  0  0  0  0  0  0  0  0
    4.8360   -0.0490   -2.7090 C   0  0  0  0  0  0  0  0  0  0  0  0
  1  2  1  0  0  0  0
  1  3  1  0  0  0  0
  1  4  1  0  0  0  0
  2  5  2  0  0  0  0
  2  6  1  0  0  0  0
  3  7  2  0  0  0  0
  3  8  1  0  0  0  0
  4  9  2  0  0  0  0
  4 10  1  0  0  0  0
  5 11  1  0  0  0  0
  5 12  1  0  0  0  0
  6 13  2  0  0  0  0
  7 14  1  0  0  0  0
  7 15  1  0  0  0  0
  8 16  1  0  0  0  0
  8 17  2  0  0  0  0
  9 14  1  0  0  0  0
  9 18  1  0  0  0  0
 10 19  1  0  0  0  0
 10 20  2  0  0  0  0
 11 21  2  0  0  0  0
 11 22  1  0  0  0  0
 13 21  1  0  0  0  0
 16 23  1  0  0  0  0
 19 24  1  0  0  0  0
 23 25  1  0  0  0  0
M  END
FLU-1
  Mrv1572710061614093D          

 14 14  0  0  0  0            999 V2000
    0.1410    1.5410   -0.2920 C   0  0  0  0  0  0  0  0  0  0  0  0
    2.6190    1.7140   -0.4590 N   0  3  0  0  0  0  0  0  0  0  0  0
    0.1160    0.0520   -0.4700 C   0  0  1  0  0  0  0  0  0  0  0  0
    1.3090    2.3140   -0.3030 C   0  0  0  0  0  0  0  0  0  0  0  0
   -2.3570    4.2450    0.2480 N   0  0  0  0  0  0  0  0  0  0  0  0
   -1.0720    2.2130   -0.1000 C   0  0  0  0  0  0  0  0  0  0  0  0
    1.2810    3.7010   -0.1500 C   0  0  0  0  0  0  0  0  0  0  0  0
    3.3580    2.1900   -1.3300 O   0  0  0  0  0  0  0  0  0  0  0  0
    2.9030    0.7820    0.3010 O   0  5  0  0  0  0  0  0  0  0  0  0
   -1.1220    3.6010    0.0600 C   0  0  0  0  0  0  0  0  0  0  0  0
   -1.1090   -0.4180   -0.8400 F   0  0  0  0  0  0  0  0  0  0  0  0
    0.9720   -0.3770   -1.4370 F   0  0  0  0  0  0  0  0  0  0  0  0
    0.4400   -0.6190    0.6650 F   0  0  0  0  0  0  0  0  0  0  0  0
    0.0590    4.3410    0.0310 C   0  0  0  0  0  0  0  0  0  0  0  0
  1  3  1  0  0  0  0
  1  4  2  0  0  0  0
  1  6  1  0  0  0  0
  2  4  1  0  0  0  0
  2  8  2  0  0  0  0
  2  9  1  0  0  0  0
  3 11  1  0  0  0  0
  3 12  1  0  0  0  0
  3 13  1  0  0  0  0
  4  7  1  0  0  0  0
  5 10  1  0  0  0  0
  6 10  2  0  0  0  0
  7 14  2  0  0  0  0
 10 14  1  0  0  0  0
M  CHG  2   2   1   9  -1
M  END
M17055
  Mrv1572710061614093D          

 26 28  0  0  0  0            999 V2000
   -2.4920    1.2550    0.4750 C   0  0  0  0  0  0  0  0  0  0  0  0
   -2.8580    0.2980   -0.4720 C   0  0  0  0  0  0  0  0  0  0  0  0
   -4.1080   -0.2840   -0.4130 C   0  0  0  0  0  0  0  0  0  0  0  0
   -4.9970    0.0800    0.5820 C   0  0  0  0  0  0  0  0  0  0  0  0
   -4.6410    1.0290    1.5240 C   0  0  0  0  0  0  0  0  0  0  0  0
   -3.3940    1.6180    1.4770 C   0  0  0  0  0  0  0  0  0  0  0  0
   -1.8910   -0.0990   -1.5580 C   0  0  0  0  0  0  0  0  0  0  0  0
   -1.1530    1.8780    0.4220 C   0  0  0  0  0  0  0  0  0  0  0  0
   -0.1640    1.1840    0.2880 O   0  0  0  0  0  0  0  0  0  0  0  0
   -1.0280    3.2170    0.5210 N   0  0  0  0  0  0  0  0  0  0  0  0
    0.2380    3.7950    0.6100 C   0  0  0  0  0  0  0  0  0  0  0  0
    0.4090    5.1570    0.3180 C   0  0  0  0  0  0  0  0  0  0  0  0
    1.6740    5.7350    0.4000 C   0  0  0  0  0  0  0  0  0  0  0  0
    2.7550    4.9630    0.7730 C   0  0  0  0  0  0  0  0  0  0  0  0
    2.5860    3.6180    1.0630 C   0  0  0  0  0  0  0  0  0  0  0  0
    1.3350    3.0330    0.9840 C   0  0  0  0  0  0  0  0  0  0  0  0
   -2.2230    4.0680    0.5280 C   0  0  0  0  0  0  0  0  0  0  0  0
   -2.0220    5.2150   -0.4730 C   0  0  0  0  0  0  0  0  0  0  0  0
   -0.7670    5.9610   -0.0750 C   0  0  0  0  0  0  0  0  0  0  0  0
   -0.7240    7.2550   -0.0840 N   0  0  0  0  0  0  0  0  0  0  0  0
   -1.8650    7.9990   -0.4710 O   0  0  0  0  0  0  0  0  0  0  0  0
   -1.4860    9.4700   -0.3730 S   0  0  1  0  0  0  0  0  0  0  0  0
   -0.5920    9.7890   -1.5620 O   0  0  0  0  0  0  0  0  0  0  0  0
   -2.6890   10.1940   -0.5890 O   0  0  0  0  0  0  0  0  0  0  0  0
   -0.6550    9.5780    0.7750 O   0  0  0  0  0  0  0  0  0  0  0  0
    3.9560    2.6590    1.5310 Cl  0  0  0  0  0  0  0  0  0  0  0  0
  1  2  1  0  0  0  0
  1  6  2  0  0  0  0
  1  8  1  0  0  0  0
  2  3  2  0  0  0  0
  2  7  1  0  0  0  0
  3  4  1  0  0  0  0
  4  5  2  0  0  0  0
  5  6  1  0  0  0  0
  8  9  2  0  0  0  0
  8 10  1  0  0  0  0
 10 11  1  0  0  0  0
 10 17  1  0  0  0  0
 11 12  1  0  0  0  0
 11 16  2  0  0  0  0
 12 13  2  0  0  0  0
 12 19  1  0  0  0  0
 13 14  1  0  0  0  0
 14 15  2  0  0  0  0
 15 16  1  0  0  0  0
 15 26  1  0  0  0  0
 17 18  1  0  0  0  0
 18 19  1  0  0  0  0
 19 20  2  0  0  0  0
 20 21  1  0  0  0  0
 21 22  1  0  0  0  0
 22 23  1  0  0  0  0
 22 24  2  0  0  0  0
 22 25  2  0  0  0  0
M  END
MK_0767
  Mrv1572710061614093D          

 30 32  0  0  1  0            999 V2000
   -0.0170    1.3780    0.0100 C   0  0  0  0  0  0  0  0  0  0  0  0
    0.0020   -0.0040    0.0020 C   0  0  0  0  0  0  0  0  0  0  0  0
    1.2080   -0.6790   -0.0130 C   0  0  0  0  0  0  0  0  0  0  0  0
    2.3960    0.0280   -0.0210 C   0  0  0  0  0  0  0  0  0  0  0  0
    2.3770    1.4110   -0.0140 C   0  0  0  0  0  0  0  0  0  0  0  0
    1.1710    2.0860    0.0020 C   0  0  0  0  0  0  0  0  0  0  0  0
    3.7110   -0.7070   -0.0370 C   0  0  1  0  0  0  0  0  0  0  0  0
    4.1060   -0.9290   -1.3600 F   0  0  0  0  0  0  0  0  0  0  0  0
    4.6820    0.0590    0.6170 F   0  0  0  0  0  0  0  0  0  0  0  0
    3.5670   -1.9350    0.6190 F   0  0  0  0  0  0  0  0  0  0  0  0
   -1.3320    2.1140    0.0200 C   0  0  0  0  0  0  0  0  0  0  0  0
   -1.7520    2.3450    1.4040 N   0  0  0  0  0  0  0  0  0  0  0  0
   -2.9070    2.9900    1.6600 C   0  0  0  0  0  0  0  0  0  0  0  0
   -3.6010    3.3810    0.7410 O   0  0  0  0  0  0  0  0  0  0  0  0
   -3.3290    3.2230    3.0540 C   0  0  0  0  0  0  0  0  0  0  0  0
   -2.5350    2.7760    4.1120 C   0  0  0  0  0  0  0  0  0  0  0  0
   -2.9330    3.0010    5.4130 C   0  0  0  0  0  0  0  0  0  0  0  0
   -4.1170    3.6690    5.6750 C   0  0  0  0  0  0  0  0  0  0  0  0
   -4.9120    4.1160    4.6380 C   0  0  0  0  0  0  0  0  0  0  0  0
   -4.5270    3.8990    3.3240 C   0  0  0  0  0  0  0  0  0  0  0  0
   -5.3070    4.3370    2.3040 O   0  0  0  0  0  0  0  0  0  0  0  0
   -6.4400    4.9760    2.8960 C   0  0  0  0  0  0  0  0  0  0  0  0
   -4.5410    3.9100    7.1010 C   0  0  0  0  0  0  0  0  0  0  0  0
   -3.9760    5.2470    7.5830 C   0  0  2  0  0  0  0  0  0  0  0  0
   -2.1430    5.1980    7.6910 S   0  0  0  0  0  0  0  0  0  0  0  0
   -2.0030    5.4800    9.4500 C   0  0  0  0  0  0  0  0  0  0  0  0
   -3.2790    5.5930    9.8600 N   0  0  0  0  0  0  0  0  0  0  0  0
   -4.3160    5.4980    9.0450 C   0  0  0  0  0  0  0  0  0  0  0  0
   -5.4590    5.6030    9.4360 O   0  0  0  0  0  0  0  0  0  0  0  0
   -0.9900    5.5510   10.1190 O   0  0  0  0  0  0  0  0  0  0  0  0
  1  2  1  0  0  0  0
  1  6  2  0  0  0  0
  1 11  1  0  0  0  0
  2  3  2  0  0  0  0
  3  4  1  0  0  0  0
  4  5  2  0  0  0  0
  4  7  1  0  0  0  0
  5  6  1  0  0  0  0
  7  8  1  0  0  0  0
  7  9  1  0  0  0  0
  7 10  1  0  0  0  0
 11 12  1  0  0  0  0
 12 13  1  0  0  0  0
 13 14  2  0  0  0  0
 13 15  1  0  0  0  0
 15 16  1  0  0  0  0
 15 20  2  0  0  0  0
 16 17  2  0  0  0  0
 17 18  1  0  0  0  0
 18 19  2  0  0  0  0
 18 23  1  0  0  0  0
 19 20  1  0  0  0  0
 20 21  1  0  0  0  0
 21 22  1  0  0  0  0
 23 24  1  0  0  0  0
 24 25  1  0  0  0  0
 24 28  1  0  0  0  0
 25 26  1  0  0  0  0
 26 27  1  0  0  0  0
 26 30  2  0  0  0  0
 27 28  1  0  0  0  0
 28 29  2  0  0  0  0
M  END
NNK
  Mrv1572710061614093D          

 15 15  0  0  1  0            999 V2000
   -0.0170    1.3940    0.0100 C   0  0  0  0  0  0  0  0  0  0  0  0
    0.0020   -0.0040    0.0020 C   0  0  0  0  0  0  0  0  0  0  0  0
    1.1450   -0.6570   -0.0120 N   0  0  0  0  0  0  0  0  0  0  0  0
    2.3060   -0.0310   -0.0200 C   0  0  0  0  0  0  0  0  0  0  0  0
    2.3740    1.3520   -0.0130 C   0  0  0  0  0  0  0  0  0  0  0  0
    1.2030    2.0870    0.0020 C   0  0  0  0  0  0  0  0  0  0  0  0
   -1.2940    2.1250    0.0200 C   0  0  0  0  0  0  0  0  0  0  0  0
   -1.2980    3.3380    0.0260 O   0  0  0  0  0  0  0  0  0  0  0  0
   -2.5960    1.3670    0.0220 C   0  0  0  0  0  0  0  0  0  0  0  0
   -3.7630    2.3580    0.0330 C   0  0  0  0  0  0  0  0  0  0  0  0
   -5.0850    1.5880    0.0350 C   0  0  0  0  0  0  0  0  0  0  0  0
   -6.2020    2.5370    0.0450 N   0  0  0  0  0  0  0  0  0  0  0  0
   -6.6820    3.0880    1.3150 C   0  0  0  0  0  0  0  0  0  0  0  0
   -6.7620    2.8860   -1.0630 N   0  0  0  0  0  0  0  0  0  0  0  0
   -7.6900    3.6740   -1.0540 O   0  0  0  0  0  0  0  0  0  0  0  0
  1  2  1  0  0  0  0
  1  6  2  0  0  0  0
  1  7  1  0  0  0  0
  2  3  2  0  0  0  0
  3  4  1  0  0  0  0
  4  5  2  0  0  0  0
  5  6  1  0  0  0  0
  7  8  2  0  0  0  0
  7  9  1  0  0  0  0
  9 10  1  0  0  0  0
 10 11  1  0  0  0  0
 11 12  1  0  0  0  0
 12 13  1  0  0  0  0
 12 14  1  0  0  0  0
 14 15  2  0  0  0  0
M  END
NN_diethylformamide
  Mrv1572710061614093D          

  7  6  0  0  0  0            999 V2000
   -0.0160    1.3440    0.0090 N   0  0  0  0  0  0  0  0  0  0  0  0
    0.0020   -0.0040    0.0020 C   0  0  0  0  0  0  0  0  0  0  0  0
   -1.0400   -0.6250    0.0090 O   0  0  0  0  0  0  0  0  0  0  0  0
    1.2420    2.0930    0.0010 C   0  0  0  0  0  0  0  0  0  0  0  0
   -1.2950    2.0590    0.0190 C   0  0  0  0  0  0  0  0  0  0  0  0
    1.6670    2.3620   -1.4440 C   0  0  0  0  0  0  0  0  0  0  0  0
   -1.7330    2.3000    1.4650 C   0  0  0  0  0  0  0  0  0  0  0  0
  1  2  1  0  0  0  0
  1  4  1  0  0  0  0
  1  5  1  0  0  0  0
  2  3  2  0  0  0  0
  4  6  1  0  0  0  0
  5  7  1  0  0  0  0
M  END
NN_dimethyl_M_toluamide
  Mrv1572710061614093D          

 14 14  0  0  0  0            999 V2000
   -0.1290    1.5810    1.1490 C   0  0  0  0  0  0  0  0  0  0  0  0
   -0.0030    1.2190    2.4910 C   0  0  0  0  0  0  0  0  0  0  0  0
    1.1550    0.6120    2.9330 C   0  0  0  0  0  0  0  0  0  0  0  0
    2.1900    0.3630    2.0490 C   0  0  0  0  0  0  0  0  0  0  0  0
    2.0710    0.7200    0.7170 C   0  0  0  0  0  0  0  0  0  0  0  0
    0.9180    1.3260    0.2620 C   0  0  0  0  0  0  0  0  0  0  0  0
   -1.3690    2.2250    0.6680 C   0  0  0  0  0  0  0  0  0  0  0  0
   -2.4320    1.6420    0.7580 O   0  0  0  0  0  0  0  0  0  0  0  0
   -1.3220    3.4600    0.1290 N   0  0  0  0  0  0  0  0  0  0  0  0
   -2.5280    4.0510   -0.4560 C   0  0  0  0  0  0  0  0  0  0  0  0
   -0.0640    4.2100    0.1270 C   0  0  0  0  0  0  0  0  0  0  0  0
    0.1280    4.8880    1.4860 C   0  0  0  0  0  0  0  0  0  0  0  0
   -3.2880    4.8280    0.6210 C   0  0  0  0  0  0  0  0  0  0  0  0
    1.2940    0.2200    4.3820 C   0  0  0  0  0  0  0  0  0  0  0  0
  1  2  1  0  0  0  0
  1  6  2  0  0  0  0
  1  7  1  0  0  0  0
  2  3  2  0  0  0  0
  3  4  1  0  0  0  0
  3 14  1  0  0  0  0
  4  5  2  0  0  0  0
  5  6  1  0  0  0  0
  7  8  2  0  0  0  0
  7  9  1  0  0  0  0
  9 10  1  0  0  0  0
  9 11  1  0  0  0  0
 10 13  1  0  0  0  0
 11 12  1  0  0  0  0
M  END
N_ac_DFEC
  Mrv1572710061614093D          

 20 19  0  0  1  0            999 V2000
   -0.0580   -0.0620   -0.1180 N   0  0  0  0  0  0  0  0  0  0  0  0
    1.2720   -0.6900    0.0180 C   0  0  2  0  0  0  0  0  0  0  0  0
    2.2950    0.0780   -0.7890 C   0  0  0  0  0  0  0  0  0  0  0  0
    2.1250    0.2370   -2.0160 O   0  0  0  0  0  0  0  0  0  0  0  0
    1.1640   -2.1370   -0.5090 C   0  0  0  0  0  0  0  0  0  0  0  0
    2.7190   -3.0410   -0.4100 S   0  0  0  0  0  0  0  0  0  0  0  0
    3.3140    0.5500   -0.2370 O   0  0  0  0  0  0  0  0  0  0  0  0
   -0.9320   -0.1270    0.8860 C   0  0  0  0  0  0  0  0  0  0  0  0
   -0.6100   -0.6780    1.9600 O   0  0  0  0  0  0  0  0  0  0  0  0
    2.3910   -4.6820   -1.0870 C   0  0  1  0  0  0  0  0  0  0  0  0
    1.4500   -5.2660   -0.2810 F   0  0  0  0  0  0  0  0  0  0  0  0
    1.8450   -4.5290   -2.3340 F   0  0  0  0  0  0  0  0  0  0  0  0
    3.5850   -5.6590   -1.2030 C   0  0  2  0  0  0  0  0  0  0  0  0
    4.5810   -5.1340   -2.2220 C   0  0  2  0  0  0  0  0  0  0  0  0
    5.4780   -6.2040   -2.7750 F   0  0  0  0  0  0  0  0  0  0  0  0
    5.4740   -4.1080   -1.5900 F   0  0  0  0  0  0  0  0  0  0  0  0
    2.9620   -6.9040   -1.5790 O   0  0  0  0  0  0  0  0  0  0  0  0
    3.6510   -8.0800   -1.1290 C   0  0  0  0  0  0  0  0  0  0  0  0
    2.9640   -9.1960   -1.5280 F   0  0  0  0  0  0  0  0  0  0  0  0
   -2.3360    0.4130    0.7310 C   0  0  0  0  0  0  0  0  0  0  0  0
  1  2  1  0  0  0  0
  1  8  1  0  0  0  0
  2  3  1  0  0  0  0
  2  5  1  0  0  0  0
  3  4  2  0  0  0  0
  3  7  1  0  0  0  0
  5  6  1  0  0  0  0
  6 10  1  0  0  0  0
  8  9  2  0  0  0  0
  8 20  1  0  0  0  0
 10 11  1  0  0  0  0
 10 12  1  0  0  0  0
 10 13  1  0  0  0  0
 13 14  1  0  0  0  0
 13 17  1  0  0  0  0
 14 15  1  0  0  0  0
 14 16  1  0  0  0  0
 17 18  1  0  0  0  0
 18 19  1  0  0  0  0
M  END
N_ac_FFVC
  Mrv1572710061614093D          

 19 18  0  0  1  0            999 V2000
   -0.0120    0.0070   -0.1170 N   0  0  0  0  0  0  0  0  0  0  0  0
    1.2580   -0.7350   -0.1520 C   0  0  2  0  0  0  0  0  0  0  0  0
    2.2600   -0.0610   -1.0570 C   0  0  0  0  0  0  0  0  0  0  0  0
    1.9340    0.2550   -2.2200 O   0  0  0  0  0  0  0  0  0  0  0  0
    0.9440   -2.1540   -0.6630 C   0  0  0  0  0  0  0  0  0  0  0  0
    2.4490   -3.1220   -0.9220 S   0  0  0  0  0  0  0  0  0  0  0  0
    3.4190    0.1720   -0.6490 O   0  0  0  0  0  0  0  0  0  0  0  0
   -0.7700   -0.0060    0.9780 C   0  0  0  0  0  0  0  0  0  0  0  0
   -0.3950   -0.5790    2.0270 O   0  0  0  0  0  0  0  0  0  0  0  0
    2.2460   -4.8490   -1.1890 C   0  0  0  0  0  0  0  0  0  0  0  0
    1.0190   -5.3650   -1.1520 F   0  0  0  0  0  0  0  0  0  0  0  0
    3.3570   -5.7160   -1.4280 C   0  0  0  0  0  0  0  0  0  0  0  0
    4.7080   -5.0430   -1.5390 C   0  0  2  0  0  0  0  0  0  0  0  0
    5.4130   -5.4500   -2.8040 F   0  0  0  0  0  0  0  0  0  0  0  0
    5.5460   -5.3980   -0.3400 F   0  0  0  0  0  0  0  0  0  0  0  0
    3.1150   -6.9550   -1.4780 O   0  0  0  0  0  0  0  0  0  0  0  0
    3.9910   -8.0890   -1.6230 C   0  0  0  0  0  0  0  0  0  0  0  0
    3.2600   -9.2430   -1.4850 F   0  0  0  0  0  0  0  0  0  0  0  0
   -2.1360    0.6310    0.9080 C   0  0  0  0  0  0  0  0  0  0  0  0
  1  2  1  0  0  0  0
  1  8  1  0  0  0  0
  2  3  1  0  0  0  0
  2  5  1  0  0  0  0
  3  4  2  0  0  0  0
  3  7  1  0  0  0  0
  5  6  1  0  0  0  0
  6 10  1  0  0  0  0
  8  9  2  0  0  0  0
  8 19  1  0  0  0  0
 10 11  1  0  0  0  0
 10 12  2  0  0  0  0
 12 13  1  0  0  0  0
 12 16  1  0  0  0  0
 13 14  1  0  0  0  0
 13 15  1  0  0  0  0
 16 17  1  0  0  0  0
 17 18  1  0  0  0  0
M  END
N_ac_PCBC
  Mrv1572710061614093D          

 16 15  0  0  1  0            999 V2000
    0.0500   -0.0280    0.1930 N   0  0  0  0  0  0  0  0  0  0  0  0
    1.3160   -0.7500   -0.0050 C   0  0  2  0  0  0  0  0  0  0  0  0
    2.0860   -0.1170   -1.1540 C   0  0  0  0  0  0  0  0  0  0  0  0
    1.5330    0.0370   -2.2660 O   0  0  0  0  0  0  0  0  0  0  0  0
    0.9610   -2.2270   -0.2740 C   0  0  0  0  0  0  0  0  0  0  0  0
    2.3870   -3.1420   -0.9110 S   0  0  0  0  0  0  0  0  0  0  0  0
    3.2680    0.2660   -0.9900 O   0  0  0  0  0  0  0  0  0  0  0  0
    2.1330   -4.8480   -1.2730 C   0  0  0  0  0  0  0  0  0  0  0  0
    0.6050   -5.5330   -0.9110 Cl  0  0  0  0  0  0  0  0  0  0  0  0
    3.1530   -5.6770   -1.8640 C   0  0  0  0  0  0  0  0  0  0  0  0
    2.8070   -7.3320   -2.1410 Cl  0  0  0  0  0  0  0  0  0  0  0  0
    4.5130   -5.1630   -2.2710 C   0  0  0  0  0  0  0  0  0  0  0  0
    4.5910   -4.1660   -3.3880 Cl  0  0  0  0  0  0  0  0  0  0  0  0
    5.4850   -5.1680   -1.3970 C   0  0  0  0  0  0  0  0  0  0  0  0
    6.9480   -4.3220   -1.7040 Cl  0  0  0  0  0  0  0  0  0  0  0  0
    5.3070   -6.0320    0.0710 Cl  0  0  0  0  0  0  0  0  0  0  0  0
  1  2  1  0  0  0  0
  2  3  1  0  0  0  0
  2  5  1  0  0  0  0
  3  4  2  0  0  0  0
  3  7  1  0  0  0  0
  5  6  1  0  0  0  0
  6  8  1  0  0  0  0
  8  9  1  0  0  0  0
  8 10  2  0  0  0  0
 10 11  1  0  0  0  0
 10 12  1  0  0  0  0
 12 13  1  0  0  0  0
 12 14  2  0  0  0  0
 14 15  1  0  0  0  0
 14 16  1  0  0  0  0
M  END
N_nitrosodiamylamine
  Mrv1572710061614093D          

 13 12  0  0  0  0            999 V2000
   -0.0150    1.2860    0.0090 N   0  0  0  0  0  0  0  0  0  0  0  0
    0.0020   -0.0040    0.0020 N   0  0  0  0  0  0  0  0  0  0  0  0
   -1.0440   -0.6270    0.0090 O   0  0  0  0  0  0  0  0  0  0  0  0
    1.2430    2.0350    0.0010 C   0  0  0  0  0  0  0  0  0  0  0  0
   -1.2940    2.0010    0.0190 C   0  0  0  0  0  0  0  0  0  0  0  0
    1.6950    2.2890    1.4410 C   0  0  0  0  0  0  0  0  0  0  0  0
   -1.7460    2.2580   -1.4200 C   0  0  0  0  0  0  0  0  0  0  0  0
    3.0100    3.0720    1.4320 C   0  0  0  0  0  0  0  0  0  0  0  0
   -3.0810    3.0050   -1.4100 C   0  0  0  0  0  0  0  0  0  0  0  0
    3.4620    3.3250    2.8720 C   0  0  0  0  0  0  0  0  0  0  0  0
   -3.5330    3.2620   -2.8480 C   0  0  0  0  0  0  0  0  0  0  0  0
    4.7760    4.1080    2.8640 C   0  0  0  0  0  0  0  0  0  0  0  0
   -4.8680    4.0080   -2.8380 C   0  0  0  0  0  0  0  0  0  0  0  0
  1  2  1  0  0  0  0
  1  4  1  0  0  0  0
  1  5  1  0  0  0  0
  2  3  2  0  0  0  0
  4  6  1  0  0  0  0
  5  7  1  0  0  0  0
  6  8  1  0  0  0  0
  7  9  1  0  0  0  0
  8 10  1  0  0  0  0
  9 11  1  0  0  0  0
 10 12  1  0  0  0  0
 11 13  1  0  0  0  0
M  END
N_nitrosonornicotine
  Mrv1572710061614093D          

 13 14  0  0  1  0            999 V2000
   -0.0180    1.5030    0.0100 C   0  0  2  0  0  0  0  0  0  0  0  0
    0.0020   -0.0040    0.0020 C   0  0  0  0  0  0  0  0  0  0  0  0
    1.4260    2.0470   -0.0010 C   0  0  0  0  0  0  0  0  0  0  0  0
   -0.6580    1.9870    1.2420 N   0  0  0  0  0  0  0  0  0  0  0  0
   -0.2070   -0.7020   -1.1770 C   0  0  0  0  0  0  0  0  0  0  0  0
    0.2350   -0.7070    1.1690 C   0  0  0  0  0  0  0  0  0  0  0  0
    1.3420    3.2740    0.9460 C   0  0  0  0  0  0  0  0  0  0  0  0
    0.3230    2.7810    2.0040 C   0  0  0  0  0  0  0  0  0  0  0  0
   -0.1790   -2.0880   -1.1370 C   0  0  0  0  0  0  0  0  0  0  0  0
    0.2560   -2.0260    1.1690 N   0  0  0  0  0  0  0  0  0  0  0  0
    0.0550   -2.7230    0.0680 C   0  0  0  0  0  0  0  0  0  0  0  0
   -1.8770    1.7570    1.5970 N   0  0  0  0  0  0  0  0  0  0  0  0
   -2.3030    2.2110    2.6440 O   0  0  0  0  0  0  0  0  0  0  0  0
  1  2  1  0  0  0  0
  1  3  1  0  0  0  0
  1  4  1  0  0  0  0
  2  5  2  0  0  0  0
  2  6  1  0  0  0  0
  3  7  1  0  0  0  0
  4  8  1  0  0  0  0
  4 12  1  0  0  0  0
  5  9  1  0  0  0  0
  6 10  2  0  0  0  0
  7  8  1  0  0  0  0
  9 11  2  0  0  0  0
 10 11  1  0  0  0  0
 12 13  2  0  0  0  0
M  END
R_95913
  Mrv1572710061614093D          

 23 26  0  0  1  0            999 V2000
   -0.5810    3.2360    0.9080 N   0  0  1  0  0  0  0  0  0  0  0  0
    0.7980    3.2870    1.4200 C   0  0  0  0  0  0  0  0  0  0  0  0
    1.5910    4.0970    0.4310 C   0  0  0  0  0  0  0  0  0  0  0  0
    1.5960    3.6360   -1.0130 C   0  0  1  0  0  0  0  0  0  0  0  0
    0.1290    3.5480   -1.4620 C   0  0  0  0  0  0  0  0  0  0  0  0
   -0.6070    2.6380   -0.4480 C   0  0  0  0  0  0  0  0  0  0  0  0
   -1.3950    2.4310    1.8330 C   0  0  2  0  0  0  0  0  0  0  0  0
   -0.5420    1.4680    2.6320 C   0  0  0  0  0  0  0  0  0  0  0  0
   -0.4110    1.6110    4.0240 C   0  0  0  0  0  0  0  0  0  0  0  0
    0.3920    0.7270    4.7580 C   0  0  0  0  0  0  0  0  0  0  0  0
    1.0600   -0.3070    4.0900 C   0  0  0  0  0  0  0  0  0  0  0  0
    0.9260   -0.4550    2.7030 C   0  0  0  0  0  0  0  0  0  0  0  0
    0.1260    0.4320    1.9690 C   0  0  0  0  0  0  0  0  0  0  0  0
   -2.3810    1.6470    1.0100 C   0  0  0  0  0  0  0  0  0  0  0  0
   -1.9990    0.9700    0.0820 O   0  0  0  0  0  0  0  0  0  0  0  0
   -3.8380    1.6720    1.3790 C   0  0  1  0  0  0  0  0  0  0  0  0
   -4.8040    1.1210    0.3180 C   0  0  0  0  0  0  0  0  0  0  0  0
   -4.5160    0.3070    1.5900 C   0  0  0  0  0  0  0  0  0  0  0  0
   -1.0550    2.5940    4.6520 F   0  0  0  0  0  0  0  0  0  0  0  0
    2.3280    5.2900    0.7560 C   0  0  0  0  0  0  0  0  0  0  0  0
    2.5310    4.9620   -1.7970 S   0  0  0  0  0  0  0  0  0  0  0  0
    2.9290    5.9190   -0.3820 C   0  0  0  0  0  0  0  0  0  0  0  0
    3.6080    6.9700   -0.3690 O   0  0  0  0  0  0  0  0  0  0  0  0
  1  2  1  0  0  0  0
  1  6  1  0  0  0  0
  1  7  1  0  0  0  0
  2  3  1  0  0  0  0
  3  4  1  0  0  0  0
  3 20  2  0  0  0  0
  4  5  1  0  0  0  0
  4 21  1  0  0  0  0
  5  6  1  0  0  0  0
  7  8  1  0  0  0  0
  7 14  1  0  0  0  0
  8  9  1  0  0  0  0
  8 13  2  0  0  0  0
  9 10  2  0  0  0  0
  9 19  1  0  0  0  0
 10 11  1  0  0  0  0
 11 12  2  0  0  0  0
 12 13  1  0  0  0  0
 14 15  2  0  0  0  0
 14 16  1  0  0  0  0
 16 17  1  0  0  0  0
 16 18  1  0  0  0  0
 17 18  1  0  0  0  0
 20 22  1  0  0  0  0
 21 22  1  0  0  0  0
 22 23  2  0  0  0  0
M  END
SENECIONINE
  Mrv1572710061614093D          

 24 26  0  0  1  0            999 V2000
   -0.0180    1.4840    0.0100 C   0  0  2  0  0  0  0  0  0  0  0  0
    0.0020   -0.0040    0.0020 C   0  0  1  0  0  0  0  0  0  0  0  0
    1.4690    1.8610   -0.0020 N   0  0  1  0  0  0  0  0  0  0  0  0
   -0.5660    2.4300    0.9830 C   0  0  0  0  0  0  0  0  0  0  0  0
    1.2660   -0.3170   -0.8630 C   0  0  0  0  0  0  0  0  0  0  0  0
    0.1250   -0.5360    1.3450 O   0  0  0  0  0  0  0  0  0  0  0  0
    1.8050    1.1030   -1.2450 C   0  0  0  0  0  0  0  0  0  0  0  0
    1.1480    3.2940   -0.3110 C   0  0  0  0  0  0  0  0  0  0  0  0
    0.1240    3.5690    0.8060 C   0  0  0  0  0  0  0  0  0  0  0  0
   -1.6630    2.1780    1.9840 C   0  0  0  0  0  0  0  0  0  0  0  0
   -0.2200   -1.8100    1.6150 C   0  0  0  0  0  0  0  0  0  0  0  0
   -1.1380    1.3870    3.0820 O   0  0  0  0  0  0  0  0  0  0  0  0
   -0.2520   -2.2930    3.0000 C   0  0  0  0  0  0  0  0  0  0  0  0
   -0.5070   -2.5640    0.7060 O   0  0  0  0  0  0  0  0  0  0  0  0
   -1.8620    1.1990    4.1960 C   0  0  0  0  0  0  0  0  0  0  0  0
    0.0420   -1.3550    4.1430 C   0  0  0  0  0  0  0  0  0  0  0  0
   -0.5440   -3.5680    3.2480 C   0  0  0  0  0  0  0  0  0  0  0  0
   -1.2920    0.3910    5.3340 C   0  0  2  0  0  0  0  0  0  0  0  0
   -2.9680    1.6770    4.2860 O   0  0  0  0  0  0  0  0  0  0  0  0
   -1.2400   -1.0840    4.9330 C   0  0  1  0  0  0  0  0  0  0  0  0
   -0.8390   -4.5090    2.1100 C   0  0  0  0  0  0  0  0  0  0  0  0
   -2.1810    0.5530    6.5690 C   0  0  0  0  0  0  0  0  0  0  0  0
    0.0270    0.8520    5.6320 O   0  0  0  0  0  0  0  0  0  0  0  0
   -2.4540   -1.4200    4.0660 C   0  0  0  0  0  0  0  0  0  0  0  0
  1  2  1  0  0  0  0
  1  3  1  0  0  0  0
  1  4  1  0  0  0  0
  2  5  1  0  0  0  0
  2  6  1  0  0  0  0
  3  7  1  0  0  0  0
  3  8  1  0  0  0  0
  4  9  2  0  0  0  0
  4 10  1  0  0  0  0
  5  7  1  0  0  0  0
  6 11  1  0  0  0  0
  8  9  1  0  0  0  0
 10 12  1  0  0  0  0
 11 13  1  0  0  0  0
 11 14  2  0  0  0  0
 12 15  1  0  0  0  0
 13 16  1  0  0  0  0
 13 17  2  0  0  0  0
 15 18  1  0  0  0  0
 15 19  2  0  0  0  0
 16 20  1  0  0  0  0
 17 21  1  0  0  0  0
 18 20  1  0  0  0  0
 18 22  1  0  0  0  0
 18 23  1  0  0  0  0
 20 24  1  0  0  0  0
M  END
TAXOL
  Mrv1572710061614093D          

 62 68  0  0  1  0            999 V2000
    1.9660    2.0200   -0.5540 C   0  0  0  0  0  0  0  0  0  0  0  0
    2.1990    0.5540   -0.7620 C   0  0  1  0  0  0  0  0  0  0  0  0
    2.8050    2.8120    0.4580 C   0  0  1  0  0  0  0  0  0  0  0  0
    0.5360    2.5300   -0.7730 C   0  0  2  0  0  0  0  0  0  0  0  0
    1.4580   -0.0330   -1.9990 C   0  0  2  0  0  0  0  0  0  0  0  0
    3.4240    0.3200   -1.6930 C   0  0  0  0  0  0  0  0  0  0  0  0
    2.0700   -0.3660    0.3360 O   0  0  0  0  0  0  0  0  0  0  0  0
    2.8940    2.1690    1.8630 C   0  0  1  0  0  0  0  0  0  0  0  0
    4.1810    2.8640   -0.0620 O   0  0  0  0  0  0  0  0  0  0  0  0
   -0.4210    2.3990    0.3670 C   0  0  0  0  0  0  0  0  0  0  0  0
   -0.0670    1.9490   -2.0560 C   0  0  2  0  0  0  0  0  0  0  0  0
    0.6370    4.0570   -1.0840 C   0  0  0  0  0  0  0  0  0  0  0  0
    2.4790    0.5980   -2.7580 O   0  0  0  0  0  0  0  0  0  0  0  0
    0.0290    0.4350   -2.1060 C   0  0  0  0  0  0  0  0  0  0  0  0
    2.2740   -1.6780    0.1410 C   0  0  0  0  0  0  0  0  0  0  0  0
    1.5420    2.3240    2.5950 C   0  0  1  0  0  0  0  0  0  0  0  0
    3.4790    0.8010    2.0020 C   0  0  0  0  0  0  0  0  0  0  0  0
    3.7860    3.0570    2.6000 O   0  0  0  0  0  0  0  0  0  0  0  0
    4.9700    3.9180    0.2250 C   0  0  0  0  0  0  0  0  0  0  0  0
   -0.4740    1.2370    1.3130 C   0  0  1  0  0  0  0  0  0  0  0  0
   -1.2580    3.2960    0.5150 O   0  0  0  0  0  0  0  0  0  0  0  0
    0.6010    2.5200   -3.1860 O   0  0  0  0  0  0  0  0  0  0  0  0
    1.9630   -2.6610    1.2400 C   0  0  0  0  0  0  0  0  0  0  0  0
    2.7070   -2.0710   -0.9160 O   0  0  0  0  0  0  0  0  0  0  0  0
    0.7180    1.1460    2.1780 C   0  0  0  0  0  0  0  0  0  0  0  0
    1.8160    2.2530    4.1160 C   0  0  0  0  0  0  0  0  0  0  0  0
    0.9220    3.6900    2.3690 C   0  0  0  0  0  0  0  0  0  0  0  0
    2.6520   -0.1670    2.8480 C   0  0  1  0  0  0  0  0  0  0  0  0
    6.3510    3.9700   -0.2970 C   0  0  0  0  0  0  0  0  0  0  0  0
    4.5460    4.8240    0.9130 O   0  0  0  0  0  0  0  0  0  0  0  0
   -1.6670    1.3350    2.1460 O   0  0  0  0  0  0  0  0  0  0  0  0
    1.1730   -0.0500    2.5240 C   0  0  0  0  0  0  0  0  0  0  0  0
    3.0830   -1.5330    2.5500 O   0  0  0  0  0  0  0  0  0  0  0  0
    7.1720    5.0600   -0.0020 C   0  0  0  0  0  0  0  0  0  0  0  0
    6.8430    2.9260   -1.0840 C   0  0  0  0  0  0  0  0  0  0  0  0
   -2.8150    0.7680    1.7440 C   0  0  0  0  0  0  0  0  0  0  0  0
    0.3250   -1.3000    2.4400 C   0  0  0  0  0  0  0  0  0  0  0  0
    3.4430   -2.3560    3.5470 C   0  0  0  0  0  0  0  0  0  0  0  0
    8.4600    5.1020   -0.4920 C   0  0  0  0  0  0  0  0  0  0  0  0
    8.1340    2.9810   -1.5680 C   0  0  0  0  0  0  0  0  0  0  0  0
   -4.0480    0.8690    2.6050 C   0  0  0  0  0  0  0  0  0  0  0  0
   -2.8600    0.1760    0.6920 O   0  0  0  0  0  0  0  0  0  0  0  0
    3.9060   -3.7560    3.2380 C   0  0  1  0  0  0  0  0  0  0  0  0
    3.3950   -1.9750    4.6920 O   0  0  0  0  0  0  0  0  0  0  0  0
    8.9400    4.0670   -1.2750 C   0  0  0  0  0  0  0  0  0  0  0  0
    5.1640   -3.6970    2.3690 C   0  0  2  0  0  0  0  0  0  0  0  0
    4.2010   -4.4400    4.4570 O   0  0  0  0  0  0  0  0  0  0  0  0
    5.6270   -5.0980    2.0600 C   0  0  0  0  0  0  0  0  0  0  0  0
    6.2210   -2.9810    3.0870 N   0  0  0  0  0  0  0  0  0  0  0  0
    5.3290   -5.6700    0.8380 C   0  0  0  0  0  0  0  0  0  0  0  0
    6.3560   -5.8070    2.9960 C   0  0  0  0  0  0  0  0  0  0  0  0
    7.2040   -2.3650    2.4020 C   0  0  0  0  0  0  0  0  0  0  0  0
    5.7540   -6.9550    0.5540 C   0  0  0  0  0  0  0  0  0  0  0  0
    6.7810   -7.0910    2.7130 C   0  0  0  0  0  0  0  0  0  0  0  0
    8.2700   -1.6420    3.1270 C   0  0  0  0  0  0  0  0  0  0  0  0
    7.2140   -2.4050    1.1870 O   0  0  0  0  0  0  0  0  0  0  0  0
    6.4780   -7.6660    1.4930 C   0  0  0  0  0  0  0  0  0  0  0  0
    9.2900   -1.0040    2.4190 C   0  0  0  0  0  0  0  0  0  0  0  0
    8.2580   -1.5900    4.5210 C   0  0  0  0  0  0  0  0  0  0  0  0
   10.2820   -0.3310    3.1020 C   0  0  0  0  0  0  0  0  0  0  0  0
    9.2560   -0.9130    5.1920 C   0  0  0  0  0  0  0  0  0  0  0  0
   10.2680   -0.2880    4.4850 C   0  0  0  0  0  0  0  0  0  0  0  0
  1  2  1  0  0  0  0
  1  3  1  0  0  0  0
  1  4  1  0  0  0  0
  2  5  1  0  0  0  0
  2  6  1  0  0  0  0
  2  7  1  0  0  0  0
  3  8  1  0  0  0  0
  3  9  1  0  0  0  0
  4 10  1  0  0  0  0
  4 11  1  0  0  0  0
  4 12  1  0  0  0  0
  5 13  1  0  0  0  0
  5 14  1  0  0  0  0
  6 13  1  0  0  0  0
  7 15  1  0  0  0  0
  8 16  1  0  0  0  0
  8 17  1  0  0  0  0
  8 18  1  0  0  0  0
  9 19  1  0  0  0  0
 10 20  1  0  0  0  0
 10 21  2  0  0  0  0
 11 14  1  0  0  0  0
 11 22  1  0  0  0  0
 15 23  1  0  0  0  0
 15 24  2  0  0  0  0
 16 25  1  0  0  0  0
 16 26  1  0  0  0  0
 16 27  1  0  0  0  0
 17 28  1  0  0  0  0
 19 29  1  0  0  0  0
 19 30  2  0  0  0  0
 20 25  1  0  0  0  0
 20 31  1  0  0  0  0
 25 32  2  0  0  0  0
 28 32  1  0  0  0  0
 28 33  1  0  0  0  0
 29 34  2  0  0  0  0
 29 35  1  0  0  0  0
 31 36  1  0  0  0  0
 32 37  1  0  0  0  0
 33 38  1  0  0  0  0
 34 39  1  0  0  0  0
 35 40  2  0  0  0  0
 36 41  1  0  0  0  0
 36 42  2  0  0  0  0
 38 43  1  0  0  0  0
 38 44  2  0  0  0  0
 39 45  2  0  0  0  0
 40 45  1  0  0  0  0
 43 46  1  0  0  0  0
 43 47  1  0  0  0  0
 46 48  1  0  0  0  0
 46 49  1  0  0  0  0
 48 50  2  0  0  0  0
 48 51  1  0  0  0  0
 49 52  1  0  0  0  0
 50 53  1  0  0  0  0
 51 54  2  0  0  0  0
 52 55  1  0  0  0  0
 52 56  2  0  0  0  0
 53 57  2  0  0  0  0
 54 57  1  0  0  0  0
 55 58  2  0  0  0  0
 55 59  1  0  0  0  0
 58 60  1  0  0  0  0
 59 61  2  0  0  0  0
 60 62  2  0  0  0  0
 61 62  1  0  0  0  0
M  END
V11294
  Mrv1572710061614093D          

 30 33  0  0  0  0            999 V2000
   -1.0360    1.9600   -0.6460 N   0  0  0  0  0  0  0  0  0  0  0  0
   -1.2250    0.6530   -0.8320 C   0  0  0  0  0  0  0  0  0  0  0  0
   -0.2020   -0.1780   -1.1030 N   0  0  0  0  0  0  0  0  0  0  0  0
    1.0440    0.2400   -1.2420 C   0  0  0  0  0  0  0  0  0  0  0  0
    1.2870    1.6240   -1.0390 C   0  0  0  0  0  0  0  0  0  0  0  0
    0.1810    2.4580   -0.7190 C   0  0  0  0  0  0  0  0  0  0  0  0
    2.3860    2.3640   -1.0580 N   0  0  0  0  0  0  0  0  0  0  0  0
    0.6820    3.6920   -0.5520 N   0  0  0  0  0  0  0  0  0  0  0  0
   -2.2090    2.7940   -0.3150 C   0  0  0  0  0  0  0  0  0  0  0  0
   -2.4060    2.8400    1.1780 C   0  0  0  0  0  0  0  0  0  0  0  0
   -1.7640    3.8070    1.9380 C   0  0  0  0  0  0  0  0  0  0  0  0
   -1.9650    3.8480    3.3260 C   0  0  0  0  0  0  0  0  0  0  0  0
   -2.8050    2.9040    3.9140 C   0  0  0  0  0  0  0  0  0  0  0  0
   -3.4530    1.9430    3.1660 C   0  0  0  0  0  0  0  0  0  0  0  0
   -3.2510    1.8920    1.7710 C   0  0  0  0  0  0  0  0  0  0  0  0
   -3.0090    2.9080    5.2320 O   0  0  0  0  0  0  0  0  0  0  0  0
   -1.3250    4.7830    4.0160 O   0  0  0  0  0  0  0  0  0  0  0  0
   -3.8930    1.8690    5.6050 C   0  0  0  0  0  0  0  0  0  0  0  0
   -0.4500    5.5290    3.1890 C   0  0  2  0  0  0  0  0  0  0  0  0
    0.6460    6.2300    3.9940 C   0  0  0  0  0  0  0  0  0  0  0  0
    0.8990    7.5670    3.2750 C   0  0  0  0  0  0  0  0  0  0  0  0
   -0.0540    7.6210    2.0640 C   0  0  0  0  0  0  0  0  0  0  0  0
   -1.1840    6.6390    2.4260 C   0  0  0  0  0  0  0  0  0  0  0  0
    1.9960    3.6070   -0.7530 C   0  0  0  0  0  0  0  0  0  0  0  0
    2.9530    4.7970   -0.6720 C   0  0  1  0  0  0  0  0  0  0  0  0
    4.3720    4.2940   -0.3240 C   0  0  0  0  0  0  0  0  0  0  0  0
    2.9820    5.5370   -2.0270 C   0  0  0  0  0  0  0  0  0  0  0  0
    2.0250   -0.6140   -1.5260 N   0  0  0  0  0  0  0  0  0  0  0  0
    1.7260   -2.0320   -1.7310 C   0  0  0  0  0  0  0  0  0  0  0  0
    3.0280   -2.7720   -2.0500 C   0  0  0  0  0  0  0  0  0  0  0  0
  1  2  1  0  0  0  0
  1  6  1  0  0  0  0
  1  9  1  0  0  0  0
  2  3  2  0  0  0  0
  3  4  1  0  0  0  0
  4  5  2  0  0  0  0
  4 28  1  0  0  0  0
  5  6  1  0  0  0  0
  5  7  1  0  0  0  0
  6  8  2  0  0  0  0
  7 24  2  0  0  0  0
  8 24  1  0  0  0  0
  9 10  1  0  0  0  0
 10 11  1  0  0  0  0
 10 15  2  0  0  0  0
 11 12  2  0  0  0  0
 12 13  1  0  0  0  0
 12 17  1  0  0  0  0
 13 14  2  0  0  0  0
 13 16  1  0  0  0  0
 14 15  1  0  0  0  0
 16 18  1  0  0  0  0
 17 19  1  0  0  0  0
 19 20  1  0  0  0  0
 19 23  1  0  0  0  0
 20 21  1  0  0  0  0
 21 22  1  0  0  0  0
 22 23  1  0  0  0  0
 24 25  1  0  0  0  0
 25 26  1  0  0  0  0
 25 27  1  0  0  0  0
 28 29  1  0  0  0  0
 29 30  1  0  0  0  0
M  END
abt_378
  Mrv1572710061614093D          

 46 49  0  0  1  0            999 V2000
   -0.6300    0.6390   -0.6100 N   0  0  0  0  0  0  0  0  0  0  0  0
    0.1020   -0.5870   -0.2840 C   0  0  1  0  0  0  0  0  0  0  0  0
    0.0310    1.8060   -0.6590 C   0  0  0  0  0  0  0  0  0  0  0  0
   -2.0660    0.5660   -0.8820 C   0  0  0  0  0  0  0  0  0  0  0  0
    1.0920   -0.8880   -1.3800 C   0  0  0  0  0  0  0  0  0  0  0  0
    0.8480   -0.3990    1.0390 C   0  0  1  0  0  0  0  0  0  0  0  0
   -0.5760    2.9690   -0.9400 N   0  0  0  0  0  0  0  0  0  0  0  0
    1.2270    1.8090   -0.4400 O   0  0  0  0  0  0  0  0  0  0  0  0
   -2.7220    1.8930   -0.4840 C   0  0  0  0  0  0  0  0  0  0  0  0
    1.6420   -2.1150   -1.4730 N   0  0  0  0  0  0  0  0  0  0  0  0
    1.3920   -0.0270   -2.1790 O   0  0  0  0  0  0  0  0  0  0  0  0
   -0.1360    0.0550    2.1190 C   0  0  0  0  0  0  0  0  0  0  0  0
    1.4880   -1.7250    1.4560 C   0  0  0  0  0  0  0  0  0  0  0  0
   -2.0100    3.0300   -1.2240 C   0  0  0  0  0  0  0  0  0  0  0  0
    2.6030   -2.4080   -2.5380 C   0  0  1  0  0  0  0  0  0  0  0  0
    4.0240   -2.3420   -1.9760 C   0  0  0  0  0  0  0  0  0  0  0  0
    2.3390   -3.8100   -3.0930 C   0  0  0  0  0  0  0  0  0  0  0  0
    4.3420   -0.9240   -1.5780 C   0  0  0  0  0  0  0  0  0  0  0  0
    0.9660   -3.8400   -3.7670 C   0  0  1  0  0  0  0  0  0  0  0  0
    4.1920   -0.5240   -0.2630 C   0  0  0  0  0  0  0  0  0  0  0  0
    4.7890   -0.0240   -2.5270 C   0  0  0  0  0  0  0  0  0  0  0  0
    0.7530   -5.2030   -4.4290 C   0  0  2  0  0  0  0  0  0  0  0  0
   -0.0510   -3.6240   -2.7870 O   0  0  0  0  0  0  0  0  0  0  0  0
    4.4830    0.7770    0.1010 C   0  0  0  0  0  0  0  0  0  0  0  0
    5.0800    1.2780   -2.1630 C   0  0  0  0  0  0  0  0  0  0  0  0
   -0.6200   -5.2340   -5.1030 C   0  0  0  0  0  0  0  0  0  0  0  0
    0.8220   -6.2560   -3.4130 N   0  0  0  0  0  0  0  0  0  0  0  0
    4.9250    1.6780   -0.8490 C   0  0  0  0  0  0  0  0  0  0  0  0
   -0.7800   -6.5280   -5.8590 C   0  0  0  0  0  0  0  0  0  0  0  0
    1.1670   -7.5110   -3.7650 C   0  0  0  0  0  0  0  0  0  0  0  0
   -1.3200   -7.6340   -5.2290 C   0  0  0  0  0  0  0  0  0  0  0  0
   -0.3900   -6.6080   -7.1830 C   0  0  0  0  0  0  0  0  0  0  0  0
    1.2380   -8.5940   -2.7200 C   0  0  0  0  0  0  0  0  0  0  0  0
    1.4200   -7.7680   -4.9230 O   0  0  0  0  0  0  0  0  0  0  0  0
   -1.4670   -8.8210   -5.9220 C   0  0  0  0  0  0  0  0  0  0  0  0
   -0.5370   -7.7960   -7.8760 C   0  0  0  0  0  0  0  0  0  0  0  0
    1.6210   -9.8250   -3.3350 O   0  0  0  0  0  0  0  0  0  0  0  0
   -1.0730   -8.9030   -7.2450 C   0  0  0  0  0  0  0  0  0  0  0  0
    1.6680  -10.7590   -2.3490 C   0  0  0  0  0  0  0  0  0  0  0  0
    0.5370  -11.5000   -2.0390 C   0  0  0  0  0  0  0  0  0  0  0  0
    2.8490  -10.9780   -1.6550 C   0  0  0  0  0  0  0  0  0  0  0  0
    0.5870  -12.4480   -1.0360 C   0  0  0  0  0  0  0  0  0  0  0  0
   -0.7460  -11.2690   -2.7950 C   0  0  0  0  0  0  0  0  0  0  0  0
    2.8950  -11.9280   -0.6530 C   0  0  0  0  0  0  0  0  0  0  0  0
    4.0820  -10.1800   -1.9940 C   0  0  0  0  0  0  0  0  0  0  0  0
    1.7640  -12.6600   -0.3410 C   0  0  0  0  0  0  0  0  0  0  0  0
  1  2  1  0  0  0  0
  1  3  1  0  0  0  0
  1  4  1  0  0  0  0
  2  5  1  0  0  0  0
  2  6  1  0  0  0  0
  3  7  1  0  0  0  0
  3  8  2  0  0  0  0
  4  9  1  0  0  0  0
  5 10  1  0  0  0  0
  5 11  2  0  0  0  0
  6 12  1  0  0  0  0
  6 13  1  0  0  0  0
  7 14  1  0  0  0  0
  9 14  1  0  0  0  0
 10 15  1  0  0  0  0
 15 16  1  0  0  0  0
 15 17  1  0  0  0  0
 16 18  1  0  0  0  0
 17 19  1  0  0  0  0
 18 20  2  0  0  0  0
 18 21  1  0  0  0  0
 19 22  1  0  0  0  0
 19 23  1  0  0  0  0
 20 24  1  0  0  0  0
 21 25  2  0  0  0  0
 22 26  1  0  0  0  0
 22 27  1  0  0  0  0
 24 28  2  0  0  0  0
 25 28  1  0  0  0  0
 26 29  1  0  0  0  0
 27 30  1  0  0  0  0
 29 31  2  0  0  0  0
 29 32  1  0  0  0  0
 30 33  1  0  0  0  0
 30 34  2  0  0  0  0
 31 35  1  0  0  0  0
 32 36  2  0  0  0  0
 33 37  1  0  0  0  0
 35 38  2  0  0  0  0
 36 38  1  0  0  0  0
 37 39  1  0  0  0  0
 39 40  2  0  0  0  0
 39 41  1  0  0  0  0
 40 42  1  0  0  0  0
 40 43  1  0  0  0  0
 41 44  2  0  0  0  0
 41 45  1  0  0  0  0
 42 46  2  0  0  0  0
 44 46  1  0  0  0  0
M  END
abt_438
  Mrv1572710061614093D          

 20 21  0  0  1  0            999 V2000
   -0.0170    1.3780    0.0100 C   0  0  0  0  0  0  0  0  0  0  0  0
    0.0020   -0.0040    0.0020 C   0  0  0  0  0  0  0  0  0  0  0  0
    1.2080   -0.6790   -0.0130 C   0  0  0  0  0  0  0  0  0  0  0  0
    2.3960    0.0280   -0.0210 C   0  0  0  0  0  0  0  0  0  0  0  0
    2.3770    1.4110   -0.0140 C   0  0  0  0  0  0  0  0  0  0  0  0
    1.1710    2.0860    0.0020 C   0  0  0  0  0  0  0  0  0  0  0  0
   -1.3320    2.1140    0.0200 C   0  0  0  0  0  0  0  0  0  0  0  0
   -1.7640    2.3510    1.4440 C   0  0  0  0  0  0  0  0  0  0  0  0
   -2.7620    1.3160    2.5010 S   0  0  0  0  0  0  0  0  0  0  0  0
   -2.7490    2.3520    3.9550 C   0  0  0  0  0  0  0  0  0  0  0  0
   -1.9870    3.4140    3.5380 C   0  0  0  0  0  0  0  0  0  0  0  0
   -1.4880    3.4050    2.2550 C   0  0  0  0  0  0  0  0  0  0  0  0
   -3.3720    2.1320    5.2260 C   0  0  0  0  0  0  0  0  0  0  0  0
   -3.8830    1.9520    6.2670 C   0  0  0  0  0  0  0  0  0  0  0  0
   -4.5240    1.7260    7.5730 C   0  0  2  0  0  0  0  0  0  0  0  0
   -4.2220    2.9060    8.5000 C   0  0  0  0  0  0  0  0  0  0  0  0
   -4.0010    0.4930    8.1660 N   0  0  0  0  0  0  0  0  0  0  0  0
   -4.7400   -0.1900    9.0630 C   0  0  0  0  0  0  0  0  0  0  0  0
   -5.8410    0.2180    9.3790 O   0  0  0  0  0  0  0  0  0  0  0  0
   -4.2600   -1.3240    9.6090 N   0  0  0  0  0  0  0  0  0  0  0  0
  1  2  1  0  0  0  0
  1  6  2  0  0  0  0
  1  7  1  0  0  0  0
  2  3  2  0  0  0  0
  3  4  1  0  0  0  0
  4  5  2  0  0  0  0
  5  6  1  0  0  0  0
  7  8  1  0  0  0  0
  8  9  1  0  0  0  0
  8 12  2  0  0  0  0
  9 10  1  0  0  0  0
 10 11  2  0  0  0  0
 10 13  1  0  0  0  0
 11 12  1  0  0  0  0
 13 14  3  0  0  0  0
 14 15  1  0  0  0  0
 15 16  1  0  0  0  0
 15 17  1  0  0  0  0
 17 18  1  0  0  0  0
 18 19  2  0  0  0  0
 18 20  1  0  0  0  0
M  END
acetochlor
  Mrv1572710061614093D          

 18 18  0  0  0  0            999 V2000
   -1.8590   -0.4410    0.0000 C   0  0  0  0  0  0  0  0  0  0  0  0
   -0.6210    0.2760    0.0000 N   0  0  0  0  0  0  0  0  0  0  0  0
   -1.8590   -1.8720    0.0000 C   0  0  0  0  0  0  0  0  0  0  0  0
   -3.1000    0.2760    0.0000 C   0  0  0  0  0  0  0  0  0  0  0  0
   -0.6210    1.7070    0.0000 C   0  0  0  0  0  0  0  0  0  0  0  0
    0.6210   -0.4410    0.0000 C   0  0  0  0  0  0  0  0  0  0  0  0
   -3.1000   -2.5900    0.0000 C   0  0  0  0  0  0  0  0  0  0  0  0
   -0.6210   -2.5900    0.0000 C   0  0  0  0  0  0  0  0  0  0  0  0
   -4.3410   -0.4410    0.0000 C   0  0  0  0  0  0  0  0  0  0  0  0
   -3.1000    1.7070    0.0000 C   0  0  0  0  0  0  0  0  0  0  0  0
    0.6170    2.4240    0.0000 C   0  0  0  0  0  0  0  0  0  0  0  0
   -1.8620    2.4240    0.0000 O   0  0  0  0  0  0  0  0  0  0  0  0
    1.8620    0.2760    0.0000 O   0  0  0  0  0  0  0  0  0  0  0  0
   -4.3410   -1.8720    0.0000 C   0  0  0  0  0  0  0  0  0  0  0  0
   -0.0020   -2.9480   -1.2430 C   0  0  0  0  0  0  0  0  0  0  0  0
    1.8590    1.7070    0.0000 Cl  0  0  0  0  0  0  0  0  0  0  0  0
    3.1030   -0.4410    0.0000 C   0  0  0  0  0  0  0  0  0  0  0  0
    4.3410    0.2760    0.0000 C   0  0  0  0  0  0  0  0  0  0  0  0
  1  2  1  0  0  0  0
  1  3  2  0  0  0  0
  1  4  1  0  0  0  0
  2  5  1  0  0  0  0
  2  6  1  0  0  0  0
  3  7  1  0  0  0  0
  3  8  1  0  0  0  0
  4  9  2  0  0  0  0
  4 10  1  0  0  0  0
  5 11  1  0  0  0  0
  5 12  2  0  0  0  0
  6 13  1  0  0  0  0
  7 14  2  0  0  0  0
  8 15  1  0  0  0  0
  9 14  1  0  0  0  0
 11 16  1  0  0  0  0
 13 17  1  0  0  0  0
 17 18  1  0  0  0  0
M  END
adinazolam
  Mrv1572710061614093D          

 25 28  0  0  0  0            999 V2000
    0.6380   -2.6450   -0.4110 C   0  0  0  0  0  0  0  0  0  0  0  0
    1.3490   -1.4670   -0.3040 C   0  0  0  0  0  0  0  0  0  0  0  0
    0.6960   -0.2410   -0.3720 C   0  0  0  0  0  0  0  0  0  0  0  0
   -0.6920   -0.1980   -0.5250 C   0  0  0  0  0  0  0  0  0  0  0  0
   -1.3980   -1.4050   -0.6430 C   0  0  0  0  0  0  0  0  0  0  0  0
   -0.7350   -2.6110   -0.5920 C   0  0  0  0  0  0  0  0  0  0  0  0
   -1.6240   -4.0940   -0.7470 Cl  0  0  0  0  0  0  0  0  0  0  0  0
   -1.4580    1.0530   -0.5360 C   0  0  0  0  0  0  0  0  0  0  0  0
    1.4640    0.9230   -0.3200 N   0  0  0  0  0  0  0  0  0  0  0  0
    2.5840    1.1510    0.4160 C   0  0  0  0  0  0  0  0  0  0  0  0
    3.0020    2.3510    0.1110 N   0  0  0  0  0  0  0  0  0  0  0  0
    3.2210    0.2000    1.3970 C   0  0  0  0  0  0  0  0  0  0  0  0
    2.2090    2.8870   -0.7510 N   0  0  0  0  0  0  0  0  0  0  0  0
    1.2420    2.0600   -1.0280 C   0  0  0  0  0  0  0  0  0  0  0  0
    0.0590    2.3010   -1.9310 C   0  0  0  0  0  0  0  0  0  0  0  0
   -1.1580    2.1570   -1.1230 N   0  0  0  0  0  0  0  0  0  0  0  0
   -2.7330    1.0420    0.2180 C   0  0  0  0  0  0  0  0  0  0  0  0
   -2.9130    0.1510    1.2760 C   0  0  0  0  0  0  0  0  0  0  0  0
   -3.7550    1.9270   -0.1220 C   0  0  0  0  0  0  0  0  0  0  0  0
   -4.1030    0.1460    1.9750 C   0  0  0  0  0  0  0  0  0  0  0  0
   -4.9400    1.9130    0.5850 C   0  0  0  0  0  0  0  0  0  0  0  0
   -5.1150    1.0230    1.6300 C   0  0  0  0  0  0  0  0  0  0  0  0
    5.2840    0.2570    0.2570 C   0  0  0  0  0  0  0  0  0  0  0  0
    4.7860   -1.5350    1.7050 C   0  0  0  0  0  0  0  0  0  0  0  0
    4.2050   -0.6370    0.6980 N   0  0  1  0  0  0  0  0  0  0  0  0
  1  2  1  0  0  0  0
  1  6  2  0  0  0  0
  2  3  2  0  0  0  0
  3  4  1  0  0  0  0
  3  9  1  0  0  0  0
  4  5  2  0  0  0  0
  4  8  1  0  0  0  0
  5  6  1  0  0  0  0
  6  7  1  0  0  0  0
  8 16  2  0  0  0  0
  8 17  1  0  0  0  0
  9 10  1  0  0  0  0
  9 14  1  0  0  0  0
 10 11  2  0  0  0  0
 10 12  1  0  0  0  0
 11 13  1  0  0  0  0
 12 25  1  0  0  0  0
 13 14  2  0  0  0  0
 14 15  1  0  0  0  0
 15 16  1  0  0  0  0
 17 18  2  0  0  0  0
 17 19  1  0  0  0  0
 18 20  1  0  0  0  0
 19 21  2  0  0  0  0
 20 22  2  0  0  0  0
 21 22  1  0  0  0  0
 23 25  1  0  0  0  0
 24 25  1  0  0  0  0
M  END
aflatoxin_b1
  Mrv1572710061614093D          

 23 27  0  0  1  0            999 V2000
   -0.0170    1.3860    0.0100 C   0  0  0  0  0  0  0  0  0  0  0  0
    0.0020   -0.0040    0.0020 C   0  0  0  0  0  0  0  0  0  0  0  0
    1.2040   -0.6810   -0.0510 C   0  0  0  0  0  0  0  0  0  0  0  0
    2.4070    0.0130   -0.1000 C   0  0  0  0  0  0  0  0  0  0  0  0
    2.4210    1.3960   -0.0810 C   0  0  0  0  0  0  0  0  0  0  0  0
    1.2070    2.0940    0.0020 C   0  0  0  0  0  0  0  0  0  0  0  0
    1.1520    3.5010    0.0900 C   0  0  0  0  0  0  0  0  0  0  0  0
   -0.0740    4.1330    0.3230 C   0  0  0  0  0  0  0  0  0  0  0  0
   -1.2890    3.3080    0.4900 C   0  0  0  0  0  0  0  0  0  0  0  0
   -1.2020    2.0440   -0.0060 O   0  0  0  0  0  0  0  0  0  0  0  0
    2.2320    4.5270   -0.0310 C   0  0  0  0  0  0  0  0  0  0  0  0
    1.5420    5.8930    0.1440 C   0  0  0  0  0  0  0  0  0  0  0  0
    0.0780    5.5710    0.3630 C   0  0  0  0  0  0  0  0  0  0  0  0
   -1.1490   -0.9870    0.0490 C   0  0  1  0  0  0  0  0  0  0  0  0
   -0.5000   -2.3480    0.4360 C   0  0  1  0  0  0  0  0  0  0  0  0
    0.9510   -2.1740   -0.0480 O   0  0  0  0  0  0  0  0  0  0  0  0
   -1.9880   -0.6960    1.2830 C   0  0  0  0  0  0  0  0  0  0  0  0
   -1.5620   -1.4860    2.2440 C   0  0  0  0  0  0  0  0  0  0  0  0
   -0.5390   -2.2880    1.8730 O   0  0  0  0  0  0  0  0  0  0  0  0
   -0.8110    6.3780    0.5410 O   0  0  0  0  0  0  0  0  0  0  0  0
   -2.2940    3.7290    1.0310 O   0  0  0  0  0  0  0  0  0  0  0  0
    3.5960    2.0690   -0.1410 O   0  0  0  0  0  0  0  0  0  0  0  0
    4.6320    1.0880   -0.2170 C   0  0  0  0  0  0  0  0  0  0  0  0
  1  2  1  0  0  0  0
  1  6  2  0  0  0  0
  1 10  1  0  0  0  0
  2  3  2  0  0  0  0
  2 14  1  0  0  0  0
  3  4  1  0  0  0  0
  3 16  1  0  0  0  0
  4  5  2  0  0  0  0
  5  6  1  0  0  0  0
  5 22  1  0  0  0  0
  6  7  1  0  0  0  0
  7  8  2  0  0  0  0
  7 11  1  0  0  0  0
  8  9  1  0  0  0  0
  8 13  1  0  0  0  0
  9 10  1  0  0  0  0
  9 21  2  0  0  0  0
 11 12  1  0  0  0  0
 12 13  1  0  0  0  0
 13 20  2  0  0  0  0
 14 15  1  0  0  0  0
 14 17  1  0  0  0  0
 15 16  1  0  0  0  0
 15 19  1  0  0  0  0
 17 18  2  0  0  0  0
 18 19  1  0  0  0  0
 22 23  1  0  0  0  0
M  END
alachlor
  Mrv1572710061614093D          

 18 18  0  0  0  0            999 V2000
    0.1780    1.7180    0.4610 C   0  0  0  0  0  0  0  0  0  0  0  0
    0.6790    0.4240    0.6430 N   0  0  0  0  0  0  0  0  0  0  0  0
    1.0430    2.7620    0.1590 C   0  0  0  0  0  0  0  0  0  0  0  0
   -1.1840    1.9600    0.5770 C   0  0  0  0  0  0  0  0  0  0  0  0
    0.9680   -0.0190    1.8830 C   0  0  0  0  0  0  0  0  0  0  0  0
    0.8890   -0.4490   -0.5140 C   0  0  0  0  0  0  0  0  0  0  0  0
    0.5460    4.0380   -0.0200 C   0  0  0  0  0  0  0  0  0  0  0  0
    2.5210    2.5040    0.0270 C   0  0  0  0  0  0  0  0  0  0  0  0
   -1.6750    3.2380    0.3970 C   0  0  0  0  0  0  0  0  0  0  0  0
   -2.1260    0.8280    0.8980 C   0  0  0  0  0  0  0  0  0  0  0  0
    1.3800   -1.4530    2.0930 C   0  0  0  0  0  0  0  0  0  0  0  0
    0.8950    0.7370    2.8290 O   0  0  0  0  0  0  0  0  0  0  0  0
   -0.3720   -0.9230   -0.9890 O   0  0  0  0  0  0  0  0  0  0  0  0
   -0.8110    4.2770    0.1020 C   0  0  0  0  0  0  0  0  0  0  0  0
    2.8710    2.2820   -1.4460 C   0  0  0  0  0  0  0  0  0  0  0  0
   -2.1830    0.6260    2.4140 C   0  0  0  0  0  0  0  0  0  0  0  0
    1.5550   -1.7750    3.8590 Cl  0  0  0  0  0  0  0  0  0  0  0  0
   -0.8850    0.0780   -1.8700 C   0  0  0  0  0  0  0  0  0  0  0  0
  1  2  1  0  0  0  0
  1  3  2  0  0  0  0
  1  4  1  0  0  0  0
  2  5  1  0  0  0  0
  2  6  1  0  0  0  0
  3  7  1  0  0  0  0
  3  8  1  0  0  0  0
  4  9  2  0  0  0  0
  4 10  1  0  0  0  0
  5 11  1  0  0  0  0
  5 12  2  0  0  0  0
  6 13  1  0  0  0  0
  7 14  2  0  0  0  0
  8 15  1  0  0  0  0
  9 14  1  0  0  0  0
 10 16  1  0  0  0  0
 11 17  1  0  0  0  0
 13 18  1  0  0  0  0
M  END
albendazole
  Mrv1572710061614093D          

 18 19  0  0  0  0            999 V2000
   -0.0160    1.3040    0.0090 C   0  0  0  0  0  0  0  0  0  0  0  0
    0.0020   -0.0040    0.0020 N   0  0  0  0  0  0  0  0  0  0  0  0
    1.2610    1.7870    0.0000 N   0  0  0  0  0  0  0  0  0  0  0  0
   -1.1600    2.0840    0.0190 N   0  0  0  0  0  0  0  0  0  0  0  0
    1.2880   -0.4440   -0.0130 C   0  0  0  0  0  0  0  0  0  0  0  0
   -1.0600    3.4280    0.0250 C   0  0  0  0  0  0  0  0  0  0  0  0
    2.1130    0.6930   -0.0140 C   0  0  0  0  0  0  0  0  0  0  0  0
    1.8660   -1.7150   -0.0260 C   0  0  0  0  0  0  0  0  0  0  0  0
    0.0350    3.9560    0.0220 O   0  0  0  0  0  0  0  0  0  0  0  0
    3.4920    0.5510   -0.0290 C   0  0  0  0  0  0  0  0  0  0  0  0
    3.2440   -1.8420   -0.0400 C   0  0  0  0  0  0  0  0  0  0  0  0
   -2.1720    4.1860    0.0350 O   0  0  0  0  0  0  0  0  0  0  0  0
    3.9770   -3.4440   -0.0570 S   0  0  0  0  0  0  0  0  0  0  0  0
    4.0540   -0.7080   -0.0420 C   0  0  0  0  0  0  0  0  0  0  0  0
    5.7320   -2.9870   -0.0720 C   0  0  0  0  0  0  0  0  0  0  0  0
   -2.0640    5.6340    0.0420 C   0  0  0  0  0  0  0  0  0  0  0  0
    6.5890   -4.2540   -0.0880 C   0  0  0  0  0  0  0  0  0  0  0  0
    8.0700   -3.8690   -0.1010 C   0  0  0  0  0  0  0  0  0  0  0  0
  1  2  2  0  0  0  0
  1  3  1  0  0  0  0
  1  4  1  0  0  0  0
  2  5  1  0  0  0  0
  3  7  1  0  0  0  0
  4  6  1  0  0  0  0
  5  7  2  0  0  0  0
  5  8  1  0  0  0  0
  6  9  2  0  0  0  0
  6 12  1  0  0  0  0
  7 10  1  0  0  0  0
  8 11  2  0  0  0  0
 10 14  2  0  0  0  0
 11 13  1  0  0  0  0
 11 14  1  0  0  0  0
 12 16  1  0  0  0  0
 13 15  1  0  0  0  0
 15 17  1  0  0  0  0
 17 18  1  0  0  0  0
M  END
alfentanil
  Mrv1572710061614093D          

 30 32  0  0  0  0            999 V2000
    4.9110    1.9610   -0.2040 N   0  0  0  0  0  0  0  0  0  0  0  0
    5.9030    1.3200   -0.5700 N   0  0  0  0  0  0  0  0  0  0  0  0
    5.6560   -0.0490   -0.4090 N   0  0  0  0  0  0  0  0  0  0  0  0
    4.4090   -0.1790    0.0940 C   0  0  0  0  0  0  0  0  0  0  0  0
    3.9200    1.0720    0.2320 N   0  0  0  0  0  0  0  0  0  0  0  0
    2.5960    1.4330    0.7430 C   0  0  0  0  0  0  0  0  0  0  0  0
    3.8390   -1.2200    0.3690 O   0  0  0  0  0  0  0  0  0  0  0  0
    6.5800   -1.1400   -0.7280 C   0  0  0  0  0  0  0  0  0  0  0  0
    7.4360   -1.4590    0.4990 C   0  0  0  0  0  0  0  0  0  0  0  0
    1.6010    1.4980   -0.4180 C   0  0  0  0  0  0  0  0  0  0  0  0
    0.2730    1.8600    0.0950 N   0  0  1  0  0  0  0  0  0  0  0  0
   -0.6280    1.9040   -1.0610 C   0  0  0  0  0  0  0  0  0  0  0  0
   -2.0410    2.2700   -0.6030 C   0  0  0  0  0  0  0  0  0  0  0  0
   -2.5510    1.1980    0.3640 C   0  0  1  0  0  0  0  0  0  0  0  0
   -1.5540    1.0540    1.5180 C   0  0  0  0  0  0  0  0  0  0  0  0
   -0.1660    0.7510    0.9490 C   0  0  0  0  0  0  0  0  0  0  0  0
   -3.9160    1.6130    0.9160 C   0  0  0  0  0  0  0  0  0  0  0  0
   -2.6720   -0.0810   -0.3410 N   0  0  0  0  0  0  0  0  0  0  0  0
   -4.4430    0.5590    1.7250 O   0  0  0  0  0  0  0  0  0  0  0  0
   -5.7120    1.0050    2.2080 C   0  0  0  0  0  0  0  0  0  0  0  0
   -3.4060   -0.1610   -1.4690 C   0  0  0  0  0  0  0  0  0  0  0  0
   -2.0270   -1.2180    0.1560 C   0  0  0  0  0  0  0  0  0  0  0  0
   -3.4750   -1.4590   -2.2320 C   0  0  0  0  0  0  0  0  0  0  0  0
   -4.3070   -1.2610   -3.5010 C   0  0  0  0  0  0  0  0  0  0  0  0
   -2.4170   -1.7640    1.3720 C   0  0  0  0  0  0  0  0  0  0  0  0
   -1.7770   -2.8870    1.8610 C   0  0  0  0  0  0  0  0  0  0  0  0
   -0.7500   -3.4670    1.1400 C   0  0  0  0  0  0  0  0  0  0  0  0
   -0.3590   -2.9260   -0.0710 C   0  0  0  0  0  0  0  0  0  0  0  0
   -0.9990   -1.8070   -0.5680 C   0  0  0  0  0  0  0  0  0  0  0  0
   -4.0110    0.8110   -1.8690 O   0  0  0  0  0  0  0  0  0  0  0  0
  1  2  2  0  0  0  0
  1  5  1  0  0  0  0
  2  3  1  0  0  0  0
  3  4  1  0  0  0  0
  3  8  1  0  0  0  0
  4  5  1  0  0  0  0
  4  7  2  0  0  0  0
  5  6  1  0  0  0  0
  6 10  1  0  0  0  0
  8  9  1  0  0  0  0
 10 11  1  0  0  0  0
 11 12  1  0  0  0  0
 11 16  1  0  0  0  0
 12 13  1  0  0  0  0
 13 14  1  0  0  0  0
 14 15  1  0  0  0  0
 14 17  1  0  0  0  0
 14 18  1  0  0  0  0
 15 16  1  0  0  0  0
 17 19  1  0  0  0  0
 18 21  1  0  0  0  0
 18 22  1  0  0  0  0
 19 20  1  0  0  0  0
 21 23  1  0  0  0  0
 21 30  2  0  0  0  0
 22 25  1  0  0  0  0
 22 29  2  0  0  0  0
 23 24  1  0  0  0  0
 25 26  2  0  0  0  0
 26 27  1  0  0  0  0
 27 28  2  0  0  0  0
 28 29  1  0  0  0  0
M  END
all_trans_retinol
  Mrv1572710061614093D          

 21 21  0  0  0  0            999 V2000
   -2.4230   -2.1670    0.8290 C   0  0  0  0  0  0  0  0  0  0  0  0
   -3.5910   -1.3550    0.3310 C   0  0  0  0  0  0  0  0  0  0  0  0
   -4.8950   -2.0620    0.0940 C   0  0  0  0  0  0  0  0  0  0  0  0
   -6.0360   -1.0460    0.0130 C   0  0  0  0  0  0  0  0  0  0  0  0
   -5.6360    0.0600   -0.9710 C   0  0  0  0  0  0  0  0  0  0  0  0
   -4.4870    0.8640   -0.3580 C   0  0  2  0  0  0  0  0  0  0  0  0
   -5.0150    1.6870    0.8180 C   0  0  0  0  0  0  0  0  0  0  0  0
   -3.9050    1.8040   -1.4150 C   0  0  0  0  0  0  0  0  0  0  0  0
   -3.4110   -0.0620    0.1320 C   0  0  0  0  0  0  0  0  0  0  0  0
   -2.0880    0.5000    0.3990 C   0  0  0  0  0  0  0  0  0  0  0  0
   -0.9900   -0.0500   -0.1760 C   0  0  0  0  0  0  0  0  0  0  0  0
    0.2950    0.4020    0.1850 C   0  0  0  0  0  0  0  0  0  0  0  0
    1.3970   -0.1490   -0.3910 C   0  0  0  0  0  0  0  0  0  0  0  0
    0.4490    1.4960    1.2100 C   0  0  0  0  0  0  0  0  0  0  0  0
    2.6800    0.3290   -0.0580 C   0  0  0  0  0  0  0  0  0  0  0  0
    3.7780   -0.2080   -0.6460 C   0  0  0  0  0  0  0  0  0  0  0  0
    5.1130    0.2050   -0.2180 C   0  0  0  0  0  0  0  0  0  0  0  0
    6.1930   -0.3680   -0.7550 C   0  0  0  0  0  0  0  0  0  0  0  0
    5.2700    1.2770    0.8290 C   0  0  0  0  0  0  0  0  0  0  0  0
    7.5650   -0.0290   -0.2310 C   0  0  0  0  0  0  0  0  0  0  0  0
    8.2670   -1.2340    0.0810 O   0  0  0  0  0  0  0  0  0  0  0  0
  1  2  1  0  0  0  0
  2  3  1  0  0  0  0
  2  9  2  0  0  0  0
  3  4  1  0  0  0  0
  4  5  1  0  0  0  0
  5  6  1  0  0  0  0
  6  7  1  0  0  0  0
  6  8  1  0  0  0  0
  6  9  1  0  0  0  0
  9 10  1  0  0  0  0
 10 11  2  0  0  0  0
 11 12  1  0  0  0  0
 12 13  2  0  0  0  0
 12 14  1  0  0  0  0
 13 15  1  0  0  0  0
 15 16  2  0  0  0  0
 16 17  1  0  0  0  0
 17 18  2  0  0  0  0
 17 19  1  0  0  0  0
 18 20  1  0  0  0  0
 20 21  1  0  0  0  0
M  END
almotriptan
  Mrv1572710061614093D          

 23 25  0  0  0  0            999 V2000
   -0.0170    1.4020    0.0100 C   0  0  0  0  0  0  0  0  0  0  0  0
    0.0020   -0.0040    0.0020 C   0  0  0  0  0  0  0  0  0  0  0  0
    1.3850    1.8260   -0.0010 C   0  0  0  0  0  0  0  0  0  0  0  0
   -1.2360    2.0820    0.0300 C   0  0  0  0  0  0  0  0  0  0  0  0
    1.3230   -0.3920   -0.0130 N   0  0  0  0  0  0  0  0  0  0  0  0
   -1.2010   -0.7020    0.0100 C   0  0  0  0  0  0  0  0  0  0  0  0
    2.1320    0.7110   -0.0140 C   0  0  0  0  0  0  0  0  0  0  0  0
    1.8930    3.2450    0.0010 C   0  0  0  0  0  0  0  0  0  0  0  0
   -2.4060    1.3770    0.0420 C   0  0  0  0  0  0  0  0  0  0  0  0
   -2.3930   -0.0110    0.0260 C   0  0  0  0  0  0  0  0  0  0  0  0
    1.9600    3.7610    1.4400 C   0  0  0  0  0  0  0  0  0  0  0  0
   -3.7220    2.1120    0.0650 C   0  0  0  0  0  0  0  0  0  0  0  0
    2.4550    5.1440    1.4420 N   0  0  1  0  0  0  0  0  0  0  0  0
   -4.2740    2.4160   -1.6360 S   0  0  1  0  0  0  0  0  0  0  0  0
    2.2670    5.6570    2.8060 C   0  0  0  0  0  0  0  0  0  0  0  0
    3.9040    5.0740    1.2140 C   0  0  0  0  0  0  0  0  0  0  0  0
   -5.7080    3.2180   -1.4300 N   0  0  0  0  0  0  0  0  0  0  0  0
   -3.4620    3.3860   -2.2840 O   0  0  0  0  0  0  0  0  0  0  0  0
   -4.6740    1.2140   -2.2800 O   0  0  0  0  0  0  0  0  0  0  0  0
   -5.8680    4.6750   -1.3260 C   0  0  0  0  0  0  0  0  0  0  0  0
   -7.0370    2.5880   -1.3270 C   0  0  0  0  0  0  0  0  0  0  0  0
   -7.3700    4.9580   -1.1160 C   0  0  0  0  0  0  0  0  0  0  0  0
   -7.9020    3.6120   -0.5520 C   0  0  0  0  0  0  0  0  0  0  0  0
  1  2  2  0  0  0  0
  1  3  1  0  0  0  0
  1  4  1  0  0  0  0
  2  5  1  0  0  0  0
  2  6  1  0  0  0  0
  3  7  2  0  0  0  0
  3  8  1  0  0  0  0
  4  9  2  0  0  0  0
  5  7  1  0  0  0  0
  6 10  2  0  0  0  0
  8 11  1  0  0  0  0
  9 10  1  0  0  0  0
  9 12  1  0  0  0  0
 11 13  1  0  0  0  0
 12 14  1  0  0  0  0
 13 15  1  0  0  0  0
 13 16  1  0  0  0  0
 14 17  1  0  0  0  0
 14 18  2  0  0  0  0
 14 19  2  0  0  0  0
 17 20  1  0  0  0  0
 17 21  1  0  0  0  0
 20 22  1  0  0  0  0
 21 23  1  0  0  0  0
 22 23  1  0  0  0  0
M  END
alpha_dihydroergocryptine
  Mrv1572710061614093D          

 38 44  0  0  1  0            999 V2000
    1.2510    2.1300    0.6080 C   0  0  2  0  0  0  0  0  0  0  0  0
    2.1710    2.7920   -0.2790 O   0  0  0  0  0  0  0  0  0  0  0  0
    1.9410    0.8360    0.9800 C   0  0  0  0  0  0  0  0  0  0  0  0
    0.0200    1.8580   -0.1560 N   0  0  0  0  0  0  0  0  0  0  0  0
    1.0460    3.0340    1.8430 C   0  0  1  0  0  0  0  0  0  0  0  0
    3.2440    1.8860   -0.5760 C   0  0  2  0  0  0  0  0  0  0  0  0
    3.0910    0.7530    0.3320 N   0  0  0  0  0  0  0  0  0  0  0  0
    1.5190   -0.0290    1.7830 O   0  0  0  0  0  0  0  0  0  0  0  0
   -1.2170    1.4990    0.1890 C   0  0  0  0  0  0  0  0  0  0  0  0
    2.3780    3.3350    2.5600 C   0  0  0  0  0  0  0  0  0  0  0  0
    0.4230    4.3680    1.3940 C   0  0  0  0  0  0  0  0  0  0  0  0
    4.5710    2.5120   -0.1410 C   0  0  1  0  0  0  0  0  0  0  0  0
    3.2210    1.4860   -1.9500 O   0  0  0  0  0  0  0  0  0  0  0  0
    4.1200   -0.3000    0.4450 C   0  0  0  0  0  0  0  0  0  0  0  0
   -2.0960    1.2160   -1.0030 C   0  0  2  0  0  0  0  0  0  0  0  0
   -1.6220    1.4020    1.3730 O   0  0  0  0  0  0  0  0  0  0  0  0
    5.6720    1.5500   -0.1520 N   0  0  0  0  0  0  0  0  0  0  0  0
    5.1000    3.6280   -1.0530 C   0  0  0  0  0  0  0  0  0  0  0  0
    5.5040    0.2620    0.1510 C   0  0  0  0  0  0  0  0  0  0  0  0
   -3.5540    0.8390   -0.6800 C   0  0  0  0  0  0  0  0  0  0  0  0
   -1.4560    0.0570   -1.7890 C   0  0  0  0  0  0  0  0  0  0  0  0
    6.9490    2.1890   -0.5060 C   0  0  0  0  0  0  0  0  0  0  0  0
    6.5580    3.6850   -0.5620 C   0  0  0  0  0  0  0  0  0  0  0  0
    6.4970   -0.4950    0.1740 O   0  0  0  0  0  0  0  0  0  0  0  0
   -3.6380   -0.5450   -0.0140 C   0  0  1  0  0  0  0  0  0  0  0  0
   -1.5120   -1.1950   -1.0100 N   0  0  1  0  0  0  0  0  0  0  0  0
   -5.0840   -0.9340    0.1110 C   0  0  0  0  0  0  0  0  0  0  0  0
   -2.9140   -1.6070   -0.8660 C   0  0  1  0  0  0  0  0  0  0  0  0
   -0.7680   -2.2390   -1.7220 C   0  0  0  0  0  0  0  0  0  0  0  0
   -5.3860   -2.2870    0.1230 C   0  0  0  0  0  0  0  0  0  0  0  0
   -6.1620   -0.0560    0.2450 C   0  0  0  0  0  0  0  0  0  0  0  0
   -3.0160   -3.0070   -0.2020 C   0  0  0  0  0  0  0  0  0  0  0  0
   -4.4840   -3.3230   -0.0160 C   0  0  0  0  0  0  0  0  0  0  0  0
   -6.6560   -2.8160    0.2670 C   0  0  0  0  0  0  0  0  0  0  0  0
   -7.4670   -0.5730    0.3720 C   0  0  0  0  0  0  0  0  0  0  0  0
   -5.2270   -4.5100    0.0880 C   0  0  0  0  0  0  0  0  0  0  0  0
   -6.5500   -4.1770    0.2580 N   0  0  0  0  0  0  0  0  0  0  0  0
   -7.7480   -1.9520    0.3910 C   0  0  0  0  0  0  0  0  0  0  0  0
  1  2  1  0  0  0  0
  1  3  1  0  0  0  0
  1  4  1  0  0  0  0
  1  5  1  0  0  0  0
  2  6  1  0  0  0  0
  3  7  1  0  0  0  0
  3  8  2  0  0  0  0
  4  9  1  0  0  0  0
  5 10  1  0  0  0  0
  5 11  1  0  0  0  0
  6  7  1  0  0  0  0
  6 12  1  0  0  0  0
  6 13  1  0  0  0  0
  7 14  1  0  0  0  0
  9 15  1  0  0  0  0
  9 16  2  0  0  0  0
 12 17  1  0  0  0  0
 12 18  1  0  0  0  0
 14 19  1  0  0  0  0
 15 20  1  0  0  0  0
 15 21  1  0  0  0  0
 17 19  1  0  0  0  0
 17 22  1  0  0  0  0
 18 23  1  0  0  0  0
 19 24  2  0  0  0  0
 20 25  1  0  0  0  0
 21 26  1  0  0  0  0
 22 23  1  0  0  0  0
 25 27  1  0  0  0  0
 25 28  1  0  0  0  0
 26 28  1  0  0  0  0
 26 29  1  0  0  0  0
 27 30  2  0  0  0  0
 27 31  1  0  0  0  0
 28 32  1  0  0  0  0
 30 33  1  0  0  0  0
 30 34  1  0  0  0  0
 31 35  2  0  0  0  0
 32 33  1  0  0  0  0
 33 36  2  0  0  0  0
 34 37  1  0  0  0  0
 34 38  2  0  0  0  0
 35 38  1  0  0  0  0
 36 37  1  0  0  0  0
M  END
alpha_thujone
  Mrv1572710061614093D          

 11 12  0  0  1  0            999 V2000
    0.1310    1.2360   -0.9370 C   0  0  2  0  0  0  0  0  0  0  0  0
    0.2500   -0.2520   -0.5420 C   0  0  1  0  0  0  0  0  0  0  0  0
    1.6070   -0.8820   -0.9170 C   0  0  0  0  0  0  0  0  0  0  0  0
    1.3900   -0.3510    0.5120 C   0  0  1  0  0  0  0  0  0  0  0  0
    1.8390    1.1010    0.7680 C   0  0  0  0  0  0  0  0  0  0  0  0
    1.5540    1.5980   -0.6230 C   0  0  0  0  0  0  0  0  0  0  0  0
   -0.8560    2.0580   -0.0980 C   0  0  0  0  0  0  0  0  0  0  0  0
    2.3020    2.2350   -1.3290 O   0  0  0  0  0  0  0  0  0  0  0  0
    1.3020   -1.4010    1.6400 C   0  0  1  0  0  0  0  0  0  0  0  0
    2.7450   -1.7400    2.0630 C   0  0  0  0  0  0  0  0  0  0  0  0
    0.4950   -0.9210    2.8680 C   0  0  0  0  0  0  0  0  0  0  0  0
  1  2  1  0  0  0  0
  1  6  1  0  0  0  0
  1  7  1  0  0  0  0
  2  3  1  0  0  0  0
  2  4  1  0  0  0  0
  3  4  1  0  0  0  0
  4  5  1  0  0  0  0
  4  9  1  0  0  0  0
  5  6  1  0  0  0  0
  6  8  2  0  0  0  0
  9 10  1  0  0  0  0
  9 11  1  0  0  0  0
M  END
alprazolam
  Mrv1572710061614093D          

 22 25  0  0  0  0            999 V2000
   -0.0160    1.3930    0.0090 C   0  0  0  0  0  0  0  0  0  0  0  0
    0.0020   -0.0040    0.0010 C   0  0  0  0  0  0  0  0  0  0  0  0
    1.1590    2.1450    0.0020 N   0  0  0  0  0  0  0  0  0  0  0  0
   -1.2310    2.0690    0.0440 C   0  0  0  0  0  0  0  0  0  0  0  0
    1.2390   -0.7860   -0.1020 C   0  0  0  0  0  0  0  0  0  0  0  0
   -1.2140   -0.6980    0.0760 C   0  0  0  0  0  0  0  0  0  0  0  0
    2.3120    1.8270    0.6420 C   0  0  0  0  0  0  0  0  0  0  0  0
    1.3850    3.3360   -0.6140 C   0  0  0  0  0  0  0  0  0  0  0  0
   -2.4190    1.3710    0.1010 C   0  0  0  0  0  0  0  0  0  0  0  0
    1.1870   -1.9700   -0.9910 C   0  0  0  0  0  0  0  0  0  0  0  0
    2.3650   -0.5700    0.4860 N   0  0  0  0  0  0  0  0  0  0  0  0
   -2.4080   -0.0140    0.1250 C   0  0  0  0  0  0  0  0  0  0  0  0
    2.5550    0.5520    1.4110 C   0  0  0  0  0  0  0  0  0  0  0  0
    3.1500    2.8040    0.4440 N   0  0  0  0  0  0  0  0  0  0  0  0
    2.6040    3.6960   -0.3060 N   0  0  0  0  0  0  0  0  0  0  0  0
    0.4170    4.0940   -1.4840 C   0  0  0  0  0  0  0  0  0  0  0  0
    0.2670   -2.0180   -2.0380 C   0  0  0  0  0  0  0  0  0  0  0  0
    2.0610   -3.0370   -0.7880 C   0  0  0  0  0  0  0  0  0  0  0  0
   -3.9040   -0.8900    0.2160 Cl  0  0  0  0  0  0  0  0  0  0  0  0
    0.2230   -3.1240   -2.8630 C   0  0  0  0  0  0  0  0  0  0  0  0
    2.0080   -4.1370   -1.6200 C   0  0  0  0  0  0  0  0  0  0  0  0
    1.0890   -4.1820   -2.6530 C   0  0  0  0  0  0  0  0  0  0  0  0
  1  2  2  0  0  0  0
  1  3  1  0  0  0  0
  1  4  1  0  0  0  0
  2  5  1  0  0  0  0
  2  6  1  0  0  0  0
  3  7  1  0  0  0  0
  3  8  1  0  0  0  0
  4  9  2  0  0  0  0
  5 10  1  0  0  0  0
  5 11  2  0  0  0  0
  6 12  2  0  0  0  0
  7 13  1  0  0  0  0
  7 14  2  0  0  0  0
  8 15  2  0  0  0  0
  8 16  1  0  0  0  0
  9 12  1  0  0  0  0
 10 17  2  0  0  0  0
 10 18  1  0  0  0  0
 11 13  1  0  0  0  0
 12 19  1  0  0  0  0
 14 15  1  0  0  0  0
 17 20  1  0  0  0  0
 18 21  2  0  0  0  0
 20 22  2  0  0  0  0
 21 22  1  0  0  0  0
M  END
ambroxol
  Mrv1572710061614093D          

 18 19  0  0  0  0            999 V2000
   -0.0170    1.3840    0.0100 C   0  0  0  0  0  0  0  0  0  0  0  0
    0.0020   -0.0040    0.0020 C   0  0  0  0  0  0  0  0  0  0  0  0
    1.2170   -0.6800   -0.0130 C   0  0  0  0  0  0  0  0  0  0  0  0
    2.4010    0.0320   -0.0210 C   0  0  0  0  0  0  0  0  0  0  0  0
    2.3780    1.4150   -0.0130 C   0  0  0  0  0  0  0  0  0  0  0  0
    1.1710    2.0900    0.0020 C   0  0  0  0  0  0  0  0  0  0  0  0
    1.2480   -2.5700   -0.0230 Br  0  0  0  0  0  0  0  0  0  0  0  0
    4.0010    2.3860   -0.0230 Br  0  0  0  0  0  0  0  0  0  0  0  0
   -1.3320    2.1200    0.0200 C   0  0  0  0  0  0  0  0  0  0  0  0
   -1.8700    2.1420    1.3860 N   0  0  0  0  0  0  0  0  0  0  0  0
   -3.1440    2.8710    1.3270 C   0  0  1  0  0  0  0  0  0  0  0  0
   -4.0400    2.4260    2.4840 C   0  0  0  0  0  0  0  0  0  0  0  0
   -5.3680    3.1840    2.4220 C   0  0  0  0  0  0  0  0  0  0  0  0
   -5.1020    4.6870    2.5300 C   0  0  2  0  0  0  0  0  0  0  0  0
   -4.2060    5.1320    1.3730 C   0  0  0  0  0  0  0  0  0  0  0  0
   -2.8790    4.3740    1.4350 C   0  0  0  0  0  0  0  0  0  0  0  0
   -4.4520    4.9680    3.7710 O   0  0  0  0  0  0  0  0  0  0  0  0
   -1.1980   -0.7210    0.0100 N   0  0  0  0  0  0  0  0  0  0  0  0
  1  2  1  0  0  0  0
  1  6  2  0  0  0  0
  1  9  1  0  0  0  0
  2  3  2  0  0  0  0
  2 18  1  0  0  0  0
  3  4  1  0  0  0  0
  3  7  1  0  0  0  0
  4  5  2  0  0  0  0
  5  6  1  0  0  0  0
  5  8  1  0  0  0  0
  9 10  1  0  0  0  0
 10 11  1  0  0  0  0
 11 12  1  0  0  0  0
 11 16  1  0  0  0  0
 12 13  1  0  0  0  0
 13 14  1  0  0  0  0
 14 15  1  0  0  0  0
 14 17  1  0  0  0  0
 15 16  1  0  0  0  0
M  END
ametryne
  Mrv1572710061614093D          

 15 15  0  0  0  0            999 V2000
    0.0540   -1.5120   -0.0240 N   0  0  0  0  0  0  0  0  0  0  0  0
    1.1190   -0.7170   -0.0620 C   0  0  0  0  0  0  0  0  0  0  0  0
    0.9630    0.6030   -0.0800 N   0  0  0  0  0  0  0  0  0  0  0  0
   -0.2590    1.1280   -0.0610 C   0  0  0  0  0  0  0  0  0  0  0  0
   -1.3240    0.3330   -0.0230 N   0  0  0  0  0  0  0  0  0  0  0  0
   -1.1680   -0.9870   -0.0050 C   0  0  0  0  0  0  0  0  0  0  0  0
   -2.2730   -1.8130    0.0330 N   0  0  0  0  0  0  0  0  0  0  0  0
   -3.6190   -1.2340    0.0540 C   0  0  0  0  0  0  0  0  0  0  0  0
   -4.6560   -2.3580    0.0960 C   0  0  0  0  0  0  0  0  0  0  0  0
    2.3870   -1.2620   -0.0810 N   0  0  0  0  0  0  0  0  0  0  0  0
    3.5600   -0.3870   -0.1220 C   0  0  1  0  0  0  0  0  0  0  0  0
    4.0010   -0.0580    1.3060 C   0  0  0  0  0  0  0  0  0  0  0  0
    4.7000   -1.0950   -0.8570 C   0  0  0  0  0  0  0  0  0  0  0  0
   -0.4660    2.8780   -0.0840 S   0  0  0  0  0  0  0  0  0  0  0  0
   -2.2730    2.9810   -0.0450 C   0  0  0  0  0  0  0  0  0  0  0  0
  1  2  1  0  0  0  0
  1  6  2  0  0  0  0
  2  3  2  0  0  0  0
  2 10  1  0  0  0  0
  3  4  1  0  0  0  0
  4  5  2  0  0  0  0
  4 14  1  0  0  0  0
  5  6  1  0  0  0  0
  6  7  1  0  0  0  0
  7  8  1  0  0  0  0
  8  9  1  0  0  0  0
 10 11  1  0  0  0  0
 11 12  1  0  0  0  0
 11 13  1  0  0  0  0
 14 15  1  0  0  0  0
M  END
amiodarone
  Mrv1572710061614093D          

 31 33  0  0  0  0            999 V2000
   -6.5630    1.6000    1.4500 C   0  0  0  0  0  0  0  0  0  0  0  0
   -6.4340    1.7120    2.8180 C   0  0  0  0  0  0  0  0  0  0  0  0
   -5.4150    1.0520    3.4880 C   0  0  0  0  0  0  0  0  0  0  0  0
   -4.5170    0.2730    2.7910 C   0  0  0  0  0  0  0  0  0  0  0  0
   -4.6380    0.1520    1.4100 C   0  0  0  0  0  0  0  0  0  0  0  0
   -5.6710    0.8140    0.7300 C   0  0  0  0  0  0  0  0  0  0  0  0
   -5.5540    0.5170   -0.5810 O   0  0  0  0  0  0  0  0  0  0  0  0
   -3.8830   -0.5730    0.3690 C   0  0  0  0  0  0  0  0  0  0  0  0
   -4.5180   -0.2980   -0.8050 C   0  0  0  0  0  0  0  0  0  0  0  0
   -4.1050   -0.8230   -2.1560 C   0  0  0  0  0  0  0  0  0  0  0  0
   -4.8270   -2.1440   -2.4320 C   0  0  0  0  0  0  0  0  0  0  0  0
   -4.4080   -2.6770   -3.8040 C   0  0  0  0  0  0  0  0  0  0  0  0
   -5.1300   -3.9980   -4.0800 C   0  0  0  0  0  0  0  0  0  0  0  0
   -2.7020   -1.4260    0.5610 C   0  0  0  0  0  0  0  0  0  0  0  0
   -1.3480   -0.8510    0.4440 C   0  0  0  0  0  0  0  0  0  0  0  0
   -0.2260   -1.6330    0.7330 C   0  0  0  0  0  0  0  0  0  0  0  0
    1.0360   -1.0920    0.6220 C   0  0  0  0  0  0  0  0  0  0  0  0
    1.1950    0.2310    0.2240 C   0  0  0  0  0  0  0  0  0  0  0  0
    0.0820    1.0130   -0.0630 C   0  0  0  0  0  0  0  0  0  0  0  0
   -1.1830    0.4770    0.0400 C   0  0  0  0  0  0  0  0  0  0  0  0
   -2.8400   -2.6080    0.8160 O   0  0  0  0  0  0  0  0  0  0  0  0
    2.7180   -2.2640    1.0540 I   0  0  0  0  0  0  0  0  0  0  0  0
    0.3290    3.0050   -0.6610 I   0  0  0  0  0  0  0  0  0  0  0  0
    2.4400    0.7600    0.1160 O   0  0  0  0  0  0  0  0  0  0  0  0
    2.8990    0.4710   -1.2060 C   0  0  0  0  0  0  0  0  0  0  0  0
    4.2910    1.0740   -1.4060 C   0  0  0  0  0  0  0  0  0  0  0  0
    5.2380    0.4360   -0.4820 N   0  0  1  0  0  0  0  0  0  0  0  0
    5.5310   -0.8950   -1.0290 C   0  0  0  0  0  0  0  0  0  0  0  0
    6.5170   -1.6190   -0.1100 C   0  0  0  0  0  0  0  0  0  0  0  0
    6.4860    1.2080   -0.5570 C   0  0  0  0  0  0  0  0  0  0  0  0
    6.3160    2.5290    0.1950 C   0  0  0  0  0  0  0  0  0  0  0  0
  1  2  1  0  0  0  0
  1  6  2  0  0  0  0
  2  3  2  0  0  0  0
  3  4  1  0  0  0  0
  4  5  2  0  0  0  0
  5  6  1  0  0  0  0
  5  8  1  0  0  0  0
  6  7  1  0  0  0  0
  7  9  1  0  0  0  0
  8  9  2  0  0  0  0
  8 14  1  0  0  0  0
  9 10  1  0  0  0  0
 10 11  1  0  0  0  0
 11 12  1  0  0  0  0
 12 13  1  0  0  0  0
 14 15  1  0  0  0  0
 14 21  2  0  0  0  0
 15 16  1  0  0  0  0
 15 20  2  0  0  0  0
 16 17  2  0  0  0  0
 17 18  1  0  0  0  0
 17 22  1  0  0  0  0
 18 19  2  0  0  0  0
 18 24  1  0  0  0  0
 19 20  1  0  0  0  0
 19 23  1  0  0  0  0
 24 25  1  0  0  0  0
 25 26  1  0  0  0  0
 26 27  1  0  0  0  0
 27 28  1  0  0  0  0
 27 30  1  0  0  0  0
 28 29  1  0  0  0  0
 30 31  1  0  0  0  0
M  END
amitriptyline
  Mrv1572710061614093D          

 21 23  0  0  0  0            999 V2000
    0.0810    1.5320   -0.0580 C   0  0  0  0  0  0  0  0  0  0  0  0
    0.0000    0.0940   -0.3990 C   0  0  0  0  0  0  0  0  0  0  0  0
    1.3410    2.2850    0.1500 C   0  0  0  0  0  0  0  0  0  0  0  0
   -1.1220    2.1320   -0.0300 C   0  0  0  0  0  0  0  0  0  0  0  0
    0.7000   -0.4150   -1.4990 C   0  0  0  0  0  0  0  0  0  0  0  0
   -0.7770   -0.7760    0.3750 C   0  0  0  0  0  0  0  0  0  0  0  0
    2.5360    2.0220   -0.5450 C   0  0  0  0  0  0  0  0  0  0  0  0
    1.3650    3.2740    1.1480 C   0  0  0  0  0  0  0  0  0  0  0  0
   -1.4640    3.5550    0.2110 C   0  0  0  0  0  0  0  0  0  0  0  0
    1.5310    0.4770   -2.3590 C   0  0  0  0  0  0  0  0  0  0  0  0
    0.6080   -1.7700   -1.8220 C   0  0  0  0  0  0  0  0  0  0  0  0
   -0.8610   -2.1290    0.0550 C   0  0  0  0  0  0  0  0  0  0  0  0
    2.7370    0.9930   -1.6110 C   0  0  0  0  0  0  0  0  0  0  0  0
    3.6880    2.7600   -0.2350 C   0  0  0  0  0  0  0  0  0  0  0  0
    2.5130    4.0030    1.4440 C   0  0  0  0  0  0  0  0  0  0  0  0
   -2.1970    4.1140   -0.9900 C   0  0  0  0  0  0  0  0  0  0  0  0
   -0.1690   -2.6260   -1.0450 C   0  0  0  0  0  0  0  0  0  0  0  0
    3.6820    3.7450    0.7460 C   0  0  0  0  0  0  0  0  0  0  0  0
   -2.5560    5.5090   -0.7940 N   0  0  1  0  0  0  0  0  0  0  0  0
   -3.1630    5.9650   -2.0310 C   0  0  0  0  0  0  0  0  0  0  0  0
   -3.5830    5.5890    0.2320 C   0  0  0  0  0  0  0  0  0  0  0  0
  1  2  1  0  0  0  0
  1  3  1  0  0  0  0
  1  4  2  0  0  0  0
  2  5  2  0  0  0  0
  2  6  1  0  0  0  0
  3  7  2  0  0  0  0
  3  8  1  0  0  0  0
  4  9  1  0  0  0  0
  5 10  1  0  0  0  0
  5 11  1  0  0  0  0
  6 12  2  0  0  0  0
  7 13  1  0  0  0  0
  7 14  1  0  0  0  0
  8 15  2  0  0  0  0
  9 16  1  0  0  0  0
 10 13  1  0  0  0  0
 11 17  2  0  0  0  0
 12 17  1  0  0  0  0
 14 18  2  0  0  0  0
 15 18  1  0  0  0  0
 16 19  1  0  0  0  0
 19 20  1  0  0  0  0
 19 21  1  0  0  0  0
M  END
amodiaquine
  Mrv1572710061614093D          

 25 27  0  0  0  0            999 V2000
    0.9080    1.0280   -0.3370 C   0  0  0  0  0  0  0  0  0  0  0  0
   -0.2290    1.6490   -0.8980 C   0  0  0  0  0  0  0  0  0  0  0  0
   -1.4320    0.9590   -0.8900 C   0  0  0  0  0  0  0  0  0  0  0  0
   -1.5330   -0.3170   -0.3460 C   0  0  0  0  0  0  0  0  0  0  0  0
   -3.0440   -1.1280   -0.3600 Cl  0  0  0  0  0  0  0  0  0  0  0  0
   -0.4250   -0.9370    0.2080 C   0  0  0  0  0  0  0  0  0  0  0  0
    0.7890   -0.2620    0.2090 C   0  0  0  0  0  0  0  0  0  0  0  0
    2.1320    1.7300   -0.3460 C   0  0  0  0  0  0  0  0  0  0  0  0
    3.2830    1.1220    0.2100 N   0  0  0  0  0  0  0  0  0  0  0  0
    4.6050    1.5960    0.3220 C   0  0  0  0  0  0  0  0  0  0  0  0
    2.1640    3.0030   -0.9070 C   0  0  0  0  0  0  0  0  0  0  0  0
    0.9980    3.5250   -1.4300 C   0  0  0  0  0  0  0  0  0  0  0  0
   -0.1850    2.8760   -1.4340 N   0  0  0  0  0  0  0  0  0  0  0  0
    5.5500    0.7540    0.9200 C   0  0  0  0  0  0  0  0  0  0  0  0
    6.8840    1.1400    1.0650 C   0  0  0  0  0  0  0  0  0  0  0  0
    7.8530    0.2030    1.7080 C   0  0  0  0  0  0  0  0  0  0  0  0
    8.2070   -0.9300    0.8580 N   0  0  2  0  0  0  0  0  0  0  0  0
    8.7380   -1.9960    1.6940 C   0  0  0  0  0  0  0  0  0  0  0  0
    7.6810   -2.5420    2.6260 C   0  0  0  0  0  0  0  0  0  0  0  0
    9.2290   -0.5350   -0.1010 C   0  0  0  0  0  0  0  0  0  0  0  0
   10.5170   -0.0350    0.5200 C   0  0  0  0  0  0  0  0  0  0  0  0
    7.2700    2.3970    0.6110 C   0  0  0  0  0  0  0  0  0  0  0  0
    8.5600    2.8160    0.7440 O   0  0  0  0  0  0  0  0  0  0  0  0
    6.3540    3.2550    0.0150 C   0  0  0  0  0  0  0  0  0  0  0  0
    5.0290    2.8480   -0.1270 C   0  0  0  0  0  0  0  0  0  0  0  0
  1  2  1  0  0  0  0
  1  7  1  0  0  0  0
  1  8  2  0  0  0  0
  2  3  1  0  0  0  0
  2 13  2  0  0  0  0
  3  4  2  0  0  0  0
  4  5  1  0  0  0  0
  4  6  1  0  0  0  0
  6  7  2  0  0  0  0
  8  9  1  0  0  0  0
  8 11  1  0  0  0  0
  9 10  1  0  0  0  0
 10 14  1  0  0  0  0
 10 25  2  0  0  0  0
 11 12  2  0  0  0  0
 12 13  1  0  0  0  0
 14 15  2  0  0  0  0
 15 16  1  0  0  0  0
 15 22  1  0  0  0  0
 16 17  1  0  0  0  0
 17 18  1  0  0  0  0
 17 20  1  0  0  0  0
 18 19  1  0  0  0  0
 20 21  1  0  0  0  0
 22 23  1  0  0  0  0
 22 24  2  0  0  0  0
 24 25  1  0  0  0  0
M  END
androstenedione
  Mrv1572710061614093D          

 21 24  0  0  1  0            999 V2000
    0.8340    2.0020   -0.0150 C   0  0  0  0  0  0  0  0  0  0  0  0
    0.7140    0.4800   -0.1640 C   0  0  1  0  0  0  0  0  0  0  0  0
    1.2140   -0.0390    1.1680 C   0  0  1  0  0  0  0  0  0  0  0  0
   -0.7360    0.2330   -0.3800 C   0  0  0  0  0  0  0  0  0  0  0  0
    1.6060    0.1180   -1.3220 C   0  0  0  0  0  0  0  0  0  0  0  0
    0.4090   -1.2550    1.6060 C   0  0  1  0  0  0  0  0  0  0  0  0
    2.7060   -0.3260    1.1600 C   0  0  0  0  0  0  0  0  0  0  0  0
   -1.6970   -0.3280    0.6270 C   0  0  0  0  0  0  0  0  0  0  0  0
   -1.2550    0.5370   -1.5900 C   0  0  0  0  0  0  0  0  0  0  0  0
    1.0830    0.5640   -2.6770 C   0  0  0  0  0  0  0  0  0  0  0  0
    1.0850   -1.9820    2.7400 C   0  0  1  0  0  0  0  0  0  0  0  0
   -1.0240   -0.8060    1.9130 C   0  0  0  0  0  0  0  0  0  0  0  0
    3.2260   -0.6600    2.5550 C   0  0  0  0  0  0  0  0  0  0  0  0
   -0.3520    1.0020   -2.6490 C   0  0  0  0  0  0  0  0  0  0  0  0
    2.1120   -1.1270    3.4710 C   0  0  1  0  0  0  0  0  0  0  0  0
    0.2160   -2.4540    3.9120 C   0  0  0  0  0  0  0  0  0  0  0  0
   -0.7730    1.7560   -3.5220 O   0  0  0  0  0  0  0  0  0  0  0  0
    1.4790    0.0570    4.2040 C   0  0  0  0  0  0  0  0  0  0  0  0
    2.5440   -2.1240    4.5450 C   0  0  0  0  0  0  0  0  0  0  0  0
    1.2680   -2.8120    4.9730 C   0  0  0  0  0  0  0  0  0  0  0  0
    3.6660   -2.3000    4.9410 O   0  0  0  0  0  0  0  0  0  0  0  0
  1  2  1  0  0  0  0
  2  3  1  0  0  0  0
  2  4  1  0  0  0  0
  2  5  1  0  0  0  0
  3  6  1  0  0  0  0
  3  7  1  0  0  0  0
  4  8  1  0  0  0  0
  4  9  2  0  0  0  0
  5 10  1  0  0  0  0
  6 11  1  0  0  0  0
  6 12  1  0  0  0  0
  7 13  1  0  0  0  0
  8 12  1  0  0  0  0
  9 14  1  0  0  0  0
 10 14  1  0  0  0  0
 11 15  1  0  0  0  0
 11 16  1  0  0  0  0
 13 15  1  0  0  0  0
 14 17  2  0  0  0  0
 15 18  1  0  0  0  0
 15 19  1  0  0  0  0
 16 20  1  0  0  0  0
 19 20  1  0  0  0  0
 19 21  2  0  0  0  0
M  END
aprepitant
  Mrv1572710061614093D          

 37 40  0  0  1  0            999 V2000
   -0.0170    1.3690    0.0100 N   0  0  0  0  0  0  0  0  0  0  0  0
   -0.7850   -2.3030   -0.0020 N   0  0  1  0  0  0  0  0  0  0  0  0
    0.0020   -0.0040    0.0020 C   0  0  0  0  0  0  0  0  0  0  0  0
   -1.6510   -4.5920   -0.0920 C   0  0  1  0  0  0  0  0  0  0  0  0
    1.2570    1.8110    0.0000 C   0  0  0  0  0  0  0  0  0  0  0  0
    1.2320   -0.4050   -0.0120 N   0  0  0  0  0  0  0  0  0  0  0  0
    2.4690   -5.7820   -4.9850 C   0  0  1  0  0  0  0  0  0  0  0  0
   -0.6800   -9.6640   -4.7410 C   0  0  1  0  0  0  0  0  0  0  0  0
   -1.9900   -3.1080   -0.2390 C   0  0  2  0  0  0  0  0  0  0  0  0
    2.0600    0.7260   -0.0140 N   0  0  0  0  0  0  0  0  0  0  0  0
    1.4060   -6.5560   -4.2480 C   0  0  0  0  0  0  0  0  0  0  0  0
   -0.1010   -8.4140   -4.1320 C   0  0  0  0  0  0  0  0  0  0  0  0
   -0.6010   -4.9320   -1.0000 O   0  0  0  0  0  0  0  0  0  0  0  0
   -0.0080   -6.8330   -2.3360 C   0  0  0  0  0  0  0  0  0  0  0  0
   -1.2110   -0.8980    0.0090 C   0  0  0  0  0  0  0  0  0  0  0  0
    0.8750   -7.7040   -4.8070 C   0  0  0  0  0  0  0  0  0  0  0  0
   -0.5440   -7.9770   -2.8980 C   0  0  0  0  0  0  0  0  0  0  0  0
    0.9670   -6.1230   -3.0110 C   0  0  0  0  0  0  0  0  0  0  0  0
   -1.2270   -4.8600    1.2440 O   0  0  0  0  0  0  0  0  0  0  0  0
   -0.4910   -6.3560   -0.9900 C   0  0  1  0  0  0  0  0  0  0  0  0
   -2.5040   -2.8460   -1.6320 C   0  0  0  0  0  0  0  0  0  0  0  0
    1.6170    2.9740    0.0030 O   0  0  0  0  0  0  0  0  0  0  0  0
    3.7320   -6.2670   -4.6270 F   0  0  0  0  0  0  0  0  0  0  0  0
    2.2850   -5.9330   -6.3630 F   0  0  0  0  0  0  0  0  0  0  0  0
    2.3770   -4.4280   -4.6480 F   0  0  0  0  0  0  0  0  0  0  0  0
   -1.7940   -9.3300   -5.5200 F   0  0  0  0  0  0  0  0  0  0  0  0
    0.2840  -10.2810   -5.5460 F   0  0  0  0  0  0  0  0  0  0  0  0
   -1.0690  -10.5420   -3.7240 F   0  0  0  0  0  0  0  0  0  0  0  0
   -3.8630   -2.7400   -1.8580 C   0  0  0  0  0  0  0  0  0  0  0  0
   -1.6140   -2.7060   -2.6810 C   0  0  0  0  0  0  0  0  0  0  0  0
   -0.3290   -2.6170    1.3580 C   0  0  0  0  0  0  0  0  0  0  0  0
   -3.4460   -2.3640   -4.1860 C   0  0  0  0  0  0  0  0  0  0  0  0
   -0.0310   -4.1130    1.4650 C   0  0  0  0  0  0  0  0  0  0  0  0
   -2.0840   -2.4650   -3.9580 C   0  0  0  0  0  0  0  0  0  0  0  0
   -4.3360   -2.4990   -3.1340 C   0  0  0  0  0  0  0  0  0  0  0  0
   -3.9060   -2.1280   -5.4340 F   0  0  0  0  0  0  0  0  0  0  0  0
    0.5060   -6.7830    0.0900 C   0  0  0  0  0  0  0  0  0  0  0  0
  1  3  1  0  0  0  0
  1  5  1  0  0  0  0
  2  9  1  0  0  0  0
  2 15  1  0  0  0  0
  2 31  1  0  0  0  0
  3  6  2  0  0  0  0
  3 15  1  0  0  0  0
  4  9  1  0  0  0  0
  4 13  1  0  0  0  0
  4 19  1  0  0  0  0
  5 10  1  0  0  0  0
  5 22  2  0  0  0  0
  6 10  1  0  0  0  0
  7 11  1  0  0  0  0
  7 23  1  0  0  0  0
  7 24  1  0  0  0  0
  7 25  1  0  0  0  0
  8 12  1  0  0  0  0
  8 26  1  0  0  0  0
  8 27  1  0  0  0  0
  8 28  1  0  0  0  0
  9 21  1  0  0  0  0
 11 16  2  0  0  0  0
 11 18  1  0  0  0  0
 12 16  1  0  0  0  0
 12 17  2  0  0  0  0
 13 20  1  0  0  0  0
 14 17  1  0  0  0  0
 14 18  2  0  0  0  0
 14 20  1  0  0  0  0
 19 33  1  0  0  0  0
 20 37  1  0  0  0  0
 21 29  2  0  0  0  0
 21 30  1  0  0  0  0
 29 35  1  0  0  0  0
 30 34  2  0  0  0  0
 31 33  1  0  0  0  0
 32 34  1  0  0  0  0
 32 35  2  0  0  0  0
 32 36  1  0  0  0  0
M  END
aripiprazole
  Mrv1572710061614093D          

 30 33  0  0  0  0            999 V2000
   -0.0380    1.3560   -0.1880 C   0  0  0  0  0  0  0  0  0  0  0  0
   -0.0190   -0.0320   -0.2350 C   0  0  0  0  0  0  0  0  0  0  0  0
    1.1560    2.0640   -0.1530 C   0  0  0  0  0  0  0  0  0  0  0  0
   -1.2590    2.0370   -0.1690 N   0  0  0  0  0  0  0  0  0  0  0  0
    1.1860   -0.7080   -0.2480 C   0  0  0  0  0  0  0  0  0  0  0  0
   -1.3160   -0.7980   -0.2730 C   0  0  0  0  0  0  0  0  0  0  0  0
    2.3620    1.3820   -0.1660 C   0  0  0  0  0  0  0  0  0  0  0  0
   -2.3920    1.3970    0.1730 C   0  0  0  0  0  0  0  0  0  0  0  0
    2.3750   -0.0050   -0.2130 C   0  0  0  0  0  0  0  0  0  0  0  0
   -2.3710   -0.0570    0.5490 C   0  0  0  0  0  0  0  0  0  0  0  0
    3.5330    2.0720   -0.1330 O   0  0  0  0  0  0  0  0  0  0  0  0
   -3.4450    1.9990    0.1700 O   0  0  0  0  0  0  0  0  0  0  0  0
    4.7380    1.3050   -0.1480 C   0  0  0  0  0  0  0  0  0  0  0  0
    5.9430    2.2480   -0.1060 C   0  0  0  0  0  0  0  0  0  0  0  0
    7.2340    1.4260   -0.1230 C   0  0  0  0  0  0  0  0  0  0  0  0
    8.4380    2.3690   -0.0810 C   0  0  0  0  0  0  0  0  0  0  0  0
    9.6780    1.5810   -0.0970 N   0  0  2  0  0  0  0  0  0  0  0  0
   10.8490    2.4450   -0.2960 C   0  0  0  0  0  0  0  0  0  0  0  0
    9.6210    0.5310   -1.1230 C   0  0  0  0  0  0  0  0  0  0  0  0
   12.1220    1.5990   -0.2270 C   0  0  0  0  0  0  0  0  0  0  0  0
   10.8940   -0.3160   -1.0540 C   0  0  0  0  0  0  0  0  0  0  0  0
   12.0660    0.5480   -1.2540 N   0  0  2  0  0  0  0  0  0  0  0  0
   13.2450   -0.2020   -1.2690 C   0  0  0  0  0  0  0  0  0  0  0  0
   14.4410    0.3890   -1.6600 C   0  0  0  0  0  0  0  0  0  0  0  0
   13.2250   -1.5370   -0.8880 C   0  0  0  0  0  0  0  0  0  0  0  0
   15.6050   -0.3570   -1.6730 C   0  0  0  0  0  0  0  0  0  0  0  0
   14.4720    2.0600   -2.1310 Cl  0  0  0  0  0  0  0  0  0  0  0  0
   14.3920   -2.2760   -0.9030 C   0  0  0  0  0  0  0  0  0  0  0  0
   15.5800   -1.6890   -1.2980 C   0  0  0  0  0  0  0  0  0  0  0  0
   17.1000    0.3780   -2.1620 Cl  0  0  0  0  0  0  0  0  0  0  0  0
  1  2  2  0  0  0  0
  1  3  1  0  0  0  0
  1  4  1  0  0  0  0
  2  5  1  0  0  0  0
  2  6  1  0  0  0  0
  3  7  2  0  0  0  0
  4  8  1  0  0  0  0
  5  9  2  0  0  0  0
  6 10  1  0  0  0  0
  7  9  1  0  0  0  0
  7 11  1  0  0  0  0
  8 10  1  0  0  0  0
  8 12  2  0  0  0  0
 11 13  1  0  0  0  0
 13 14  1  0  0  0  0
 14 15  1  0  0  0  0
 15 16  1  0  0  0  0
 16 17  1  0  0  0  0
 17 18  1  0  0  0  0
 17 19  1  0  0  0  0
 18 20  1  0  0  0  0
 19 21  1  0  0  0  0
 20 22  1  0  0  0  0
 21 22  1  0  0  0  0
 22 23  1  0  0  0  0
 23 24  2  0  0  0  0
 23 25  1  0  0  0  0
 24 26  1  0  0  0  0
 24 27  1  0  0  0  0
 25 28  2  0  0  0  0
 26 29  2  0  0  0  0
 26 30  1  0  0  0  0
 28 29  1  0  0  0  0
M  END
artelinic_acid
  Mrv1572710061614093D          

 30 34  0  0  1  0            999 V2000
   -0.0190    1.5260    0.0100 C   0  0  2  0  0  0  0  0  0  0  0  0
    0.0020   -0.0040    0.0020 C   0  0  2  0  0  0  0  0  0  0  0  0
    1.4410    2.0200   -0.0010 C   0  0  2  0  0  0  0  0  0  0  0  0
   -0.6020    1.9890    1.3640 C   0  0  1  0  0  0  0  0  0  0  0  0
   -0.7440    2.0240   -1.0850 O   0  0  0  0  0  0  0  0  0  0  0  0
    1.2320   -0.4920   -0.5270 O   0  0  0  0  0  0  0  0  0  0  0  0
   -1.0700   -0.5120   -0.7780 O   0  0  0  0  0  0  0  0  0  0  0  0
    2.0720    1.6140   -1.3400 C   0  0  2  0  0  0  0  0  0  0  0  0
    2.1860    1.2850    1.1230 C   0  0  0  0  0  0  0  0  0  0  0  0
   -2.1130    1.8590    1.3310 C   0  0  0  0  0  0  0  0  0  0  0  0
    0.0710    1.2090    2.4800 C   0  0  1  0  0  0  0  0  0  0  0  0
   -2.1240    1.5660   -1.0780 O   0  0  0  0  0  0  0  0  0  0  0  0
    1.5260    0.2340   -1.7180 C   0  0  1  0  0  0  0  0  0  0  0  0
   -2.2440    0.2610   -0.5270 C   0  0  2  0  0  0  0  0  0  0  0  0
    3.5940    1.5480   -1.1960 C   0  0  0  0  0  0  0  0  0  0  0  0
    1.5610    1.5820    2.4830 C   0  0  0  0  0  0  0  0  0  0  0  0
   -2.4740    0.3920    0.9880 C   0  0  0  0  0  0  0  0  0  0  0  0
   -0.5580    1.5810    3.8240 C   0  0  0  0  0  0  0  0  0  0  0  0
    2.5060   -0.4750   -2.4800 O   0  0  0  0  0  0  0  0  0  0  0  0
   -3.4510   -0.4310   -1.1630 C   0  0  0  0  0  0  0  0  0  0  0  0
    1.8640   -1.6460   -2.9890 C   0  0  0  0  0  0  0  0  0  0  0  0
    2.8490   -2.4420   -3.8070 C   0  0  0  0  0  0  0  0  0  0  0  0
    3.6250   -3.4120   -3.1970 C   0  0  0  0  0  0  0  0  0  0  0  0
    2.9680   -2.2040   -5.1640 C   0  0  0  0  0  0  0  0  0  0  0  0
    4.5270   -4.1460   -3.9390 C   0  0  0  0  0  0  0  0  0  0  0  0
    3.8670   -2.9300   -5.9190 C   0  0  0  0  0  0  0  0  0  0  0  0
    4.6570   -3.9070   -5.3090 C   0  0  0  0  0  0  0  0  0  0  0  0
    5.6220   -4.6870   -6.1100 C   0  0  0  0  0  0  0  0  0  0  0  0
    5.7440   -4.4540   -7.4310 O   0  0  0  0  0  0  0  0  0  0  0  0
    6.3040   -5.5390   -5.5780 O   0  0  0  0  0  0  0  0  0  0  0  0
  1  2  1  0  0  0  0
  1  3  1  0  0  0  0
  1  4  1  0  0  0  0
  1  5  1  0  0  0  0
  2  6  1  0  0  0  0
  2  7  1  0  0  0  0
  3  8  1  0  0  0  0
  3  9  1  0  0  0  0
  4 10  1  0  0  0  0
  4 11  1  0  0  0  0
  5 12  1  0  0  0  0
  6 13  1  0  0  0  0
  7 14  1  0  0  0  0
  8 13  1  0  0  0  0
  8 15  1  0  0  0  0
  9 16  1  0  0  0  0
 10 17  1  0  0  0  0
 11 16  1  0  0  0  0
 11 18  1  0  0  0  0
 12 14  1  0  0  0  0
 13 19  1  0  0  0  0
 14 17  1  0  0  0  0
 14 20  1  0  0  0  0
 19 21  1  0  0  0  0
 21 22  1  0  0  0  0
 22 23  2  0  0  0  0
 22 24  1  0  0  0  0
 23 25  1  0  0  0  0
 24 26  2  0  0  0  0
 25 27  2  0  0  0  0
 26 27  1  0  0  0  0
 27 28  1  0  0  0  0
 28 29  1  0  0  0  0
 28 30  2  0  0  0  0
M  END
astemizole
  Mrv1572710061614093D          

 34 38  0  0  0  0            999 V2000
   -0.0170    1.3810    0.0100 N   0  0  0  0  0  0  0  0  0  0  0  0
    0.0020   -0.0040    0.0020 C   0  0  0  0  0  0  0  0  0  0  0  0
    1.2820    1.8040    0.0000 C   0  0  0  0  0  0  0  0  0  0  0  0
   -1.2080    2.2340    0.0200 C   0  0  0  0  0  0  0  0  0  0  0  0
    1.3570   -0.3760   -0.0130 C   0  0  0  0  0  0  0  0  0  0  0  0
   -0.9840   -0.9790    0.0070 C   0  0  0  0  0  0  0  0  0  0  0  0
    2.0860    0.7700   -0.0140 N   0  0  0  0  0  0  0  0  0  0  0  0
    1.6860    3.1220    0.0020 N   0  0  0  0  0  0  0  0  0  0  0  0
   -1.6090    2.5190    1.4450 C   0  0  0  0  0  0  0  0  0  0  0  0
    1.6980   -1.7310   -0.0230 C   0  0  0  0  0  0  0  0  0  0  0  0
   -0.6300   -2.3130   -0.0030 C   0  0  0  0  0  0  0  0  0  0  0  0
    3.1130    3.4510   -0.0100 C   0  0  1  0  0  0  0  0  0  0  0  0
   -1.0960    3.6240    2.0990 C   0  0  0  0  0  0  0  0  0  0  0  0
   -2.4940    1.6790    2.0940 C   0  0  0  0  0  0  0  0  0  0  0  0
    0.7050   -2.6860   -0.0180 C   0  0  0  0  0  0  0  0  0  0  0  0
    3.3140    4.8440   -0.6140 C   0  0  0  0  0  0  0  0  0  0  0  0
    3.6520    3.4500    1.4250 C   0  0  0  0  0  0  0  0  0  0  0  0
   -1.4620    3.8860    3.4050 C   0  0  0  0  0  0  0  0  0  0  0  0
   -2.8630    1.9400    3.4000 C   0  0  0  0  0  0  0  0  0  0  0  0
    4.7920    5.2260   -0.5190 C   0  0  0  0  0  0  0  0  0  0  0  0
    5.1120    3.9050    1.4140 C   0  0  0  0  0  0  0  0  0  0  0  0
   -2.3440    3.0420    4.0590 C   0  0  0  0  0  0  0  0  0  0  0  0
    5.2030    5.2710    0.8890 N   0  0  1  0  0  0  0  0  0  0  0  0
   -2.7040    3.2980    5.3360 F   0  0  0  0  0  0  0  0  0  0  0  0
    6.6260    5.6350    0.9020 C   0  0  0  0  0  0  0  0  0  0  0  0
    7.0600    5.9440    2.3360 C   0  0  0  0  0  0  0  0  0  0  0  0
    8.5200    6.3180    2.3490 C   0  0  0  0  0  0  0  0  0  0  0  0
    8.8960    7.6400    2.1960 C   0  0  0  0  0  0  0  0  0  0  0  0
    9.4810    5.3390    2.5200 C   0  0  0  0  0  0  0  0  0  0  0  0
   10.2330    7.9850    2.2080 C   0  0  0  0  0  0  0  0  0  0  0  0
   10.8200    5.6790    2.5340 C   0  0  0  0  0  0  0  0  0  0  0  0
   11.2000    7.0040    2.3740 C   0  0  0  0  0  0  0  0  0  0  0  0
   12.5160    7.3400    2.3860 O   0  0  0  0  0  0  0  0  0  0  0  0
   13.2510    6.1290    2.5720 C   0  0  0  0  0  0  0  0  0  0  0  0
  1  2  1  0  0  0  0
  1  3  1  0  0  0  0
  1  4  1  0  0  0  0
  2  5  2  0  0  0  0
  2  6  1  0  0  0  0
  3  7  2  0  0  0  0
  3  8  1  0  0  0  0
  4  9  1  0  0  0  0
  5  7  1  0  0  0  0
  5 10  1  0  0  0  0
  6 11  2  0  0  0  0
  8 12  1  0  0  0  0
  9 13  2  0  0  0  0
  9 14  1  0  0  0  0
 10 15  2  0  0  0  0
 11 15  1  0  0  0  0
 12 16  1  0  0  0  0
 12 17  1  0  0  0  0
 13 18  1  0  0  0  0
 14 19  2  0  0  0  0
 16 20  1  0  0  0  0
 17 21  1  0  0  0  0
 18 22  2  0  0  0  0
 19 22  1  0  0  0  0
 20 23  1  0  0  0  0
 21 23  1  0  0  0  0
 22 24  1  0  0  0  0
 23 25  1  0  0  0  0
 25 26  1  0  0  0  0
 26 27  1  0  0  0  0
 27 28  2  0  0  0  0
 27 29  1  0  0  0  0
 28 30  1  0  0  0  0
 29 31  2  0  0  0  0
 30 32  2  0  0  0  0
 31 32  1  0  0  0  0
 32 33  1  0  0  0  0
 33 34  1  0  0  0  0
M  END
atorvastatin
  Mrv1572710061614093D          

 41 44  0  0  1  0            999 V2000
   -1.1270   -1.1000   -0.0490 C   0  0  0  0  0  0  0  0  0  0  0  0
    0.1990   -0.6380    0.0970 C   0  0  0  0  0  0  0  0  0  0  0  0
   -1.9240    0.0630   -0.2800 C   0  0  0  0  0  0  0  0  0  0  0  0
   -1.5180   -2.4970    0.1290 C   0  0  0  0  0  0  0  0  0  0  0  0
    0.1620    0.7180    0.1670 N   0  0  0  0  0  0  0  0  0  0  0  0
    1.4980   -1.3650    0.1990 C   0  0  0  0  0  0  0  0  0  0  0  0
   -1.0960    1.1820   -0.0320 C   0  0  0  0  0  0  0  0  0  0  0  0
   -3.3010    0.0860   -0.7330 C   0  0  0  0  0  0  0  0  0  0  0  0
   -2.8560   -2.8530    0.3680 C   0  0  0  0  0  0  0  0  0  0  0  0
   -0.6160   -3.5740    0.1320 C   0  0  0  0  0  0  0  0  0  0  0  0
    1.3480    1.5680    0.3600 C   0  0  0  0  0  0  0  0  0  0  0  0
    1.9670   -2.0780   -0.9120 C   0  0  0  0  0  0  0  0  0  0  0  0
    2.2590   -1.3430    1.3730 C   0  0  0  0  0  0  0  0  0  0  0  0
   -1.2950    2.6840   -0.0160 C   0  0  2  0  0  0  0  0  0  0  0  0
   -4.1850    0.9880   -0.2760 N   0  0  0  0  0  0  0  0  0  0  0  0
   -3.6270   -0.7780   -1.5800 O   0  0  0  0  0  0  0  0  0  0  0  0
   -3.2890   -4.1650    0.5710 C   0  0  0  0  0  0  0  0  0  0  0  0
   -1.0070   -4.9040    0.3160 C   0  0  0  0  0  0  0  0  0  0  0  0
    1.9360    1.9400   -1.0120 C   0  0  0  0  0  0  0  0  0  0  0  0
    3.2020   -2.7370   -0.8670 C   0  0  0  0  0  0  0  0  0  0  0  0
    3.4980   -1.9900    1.4180 C   0  0  0  0  0  0  0  0  0  0  0  0
   -2.1670    3.0900    1.1900 C   0  0  0  0  0  0  0  0  0  0  0  0
   -1.8180    3.1500   -1.3900 C   0  0  0  0  0  0  0  0  0  0  0  0
   -5.5340    0.9950   -0.3800 C   0  0  0  0  0  0  0  0  0  0  0  0
   -2.3520   -5.1980    0.5430 C   0  0  0  0  0  0  0  0  0  0  0  0
    3.3520    2.5200   -0.8430 C   0  0  2  0  0  0  0  0  0  0  0  0
    3.9740   -2.6830    0.3000 C   0  0  0  0  0  0  0  0  0  0  0  0
   -6.3820    0.0630   -1.0260 C   0  0  0  0  0  0  0  0  0  0  0  0
   -6.1780    2.0490    0.2860 C   0  0  0  0  0  0  0  0  0  0  0  0
    4.2170    1.4020   -0.2100 C   0  0  0  0  0  0  0  0  0  0  0  0
    3.2630    3.6950   -0.0290 O   0  0  0  0  0  0  0  0  0  0  0  0
    5.1580   -3.2860    0.3480 F   0  0  0  0  0  0  0  0  0  0  0  0
   -7.7820    0.1370   -0.9810 C   0  0  0  0  0  0  0  0  0  0  0  0
   -7.5760    2.1540    0.3330 C   0  0  0  0  0  0  0  0  0  0  0  0
    5.7450    1.6730   -0.3070 C   0  0  2  0  0  0  0  0  0  0  0  0
   -8.3840    1.1960   -0.2930 C   0  0  0  0  0  0  0  0  0  0  0  0
    6.5210    0.3530   -0.0750 C   0  0  0  0  0  0  0  0  0  0  0  0
    6.1750    2.6360    0.6660 O   0  0  0  0  0  0  0  0  0  0  0  0
    8.0140    0.5250   -0.3130 C   0  0  0  0  0  0  0  0  0  0  0  0
    8.8440    0.1990    0.5710 O   0  0  0  0  0  0  0  0  0  0  0  0
    8.4290    0.9730   -1.4060 O   0  0  0  0  0  0  0  0  0  0  0  0
  1  2  2  0  0  0  0
  1  3  1  0  0  0  0
  1  4  1  0  0  0  0
  2  5  1  0  0  0  0
  2  6  1  0  0  0  0
  3  7  2  0  0  0  0
  3  8  1  0  0  0  0
  4  9  2  0  0  0  0
  4 10  1  0  0  0  0
  5  7  1  0  0  0  0
  5 11  1  0  0  0  0
  6 12  2  0  0  0  0
  6 13  1  0  0  0  0
  7 14  1  0  0  0  0
  8 15  1  0  0  0  0
  8 16  2  0  0  0  0
  9 17  1  0  0  0  0
 10 18  2  0  0  0  0
 11 19  1  0  0  0  0
 12 20  1  0  0  0  0
 13 21  2  0  0  0  0
 14 22  1  0  0  0  0
 14 23  1  0  0  0  0
 15 24  1  0  0  0  0
 17 25  2  0  0  0  0
 18 25  1  0  0  0  0
 19 26  1  0  0  0  0
 20 27  2  0  0  0  0
 21 27  1  0  0  0  0
 24 28  2  0  0  0  0
 24 29  1  0  0  0  0
 26 30  1  0  0  0  0
 26 31  1  0  0  0  0
 27 32  1  0  0  0  0
 28 33  1  0  0  0  0
 29 34  2  0  0  0  0
 30 35  1  0  0  0  0
 33 36  2  0  0  0  0
 34 36  1  0  0  0  0
 35 37  1  0  0  0  0
 35 38  1  0  0  0  0
 37 39  1  0  0  0  0
 39 40  1  0  0  0  0
 39 41  2  0  0  0  0
M  END
atrazine
  Mrv1572710061614093D          

 14 14  0  0  0  0            999 V2000
   -0.2530   -1.3280    0.0220 N   0  0  0  0  0  0  0  0  0  0  0  0
    0.8930   -0.6570    0.0600 C   0  0  0  0  0  0  0  0  0  0  0  0
    0.8830    0.6740    0.0820 N   0  0  0  0  0  0  0  0  0  0  0  0
   -0.2670    1.3280    0.0660 C   0  0  0  0  0  0  0  0  0  0  0  0
   -1.4100    0.6630    0.0280 N   0  0  0  0  0  0  0  0  0  0  0  0
   -1.4060   -0.6680    0.0070 C   0  0  0  0  0  0  0  0  0  0  0  0
   -2.5990   -1.3610   -0.0330 N   0  0  0  0  0  0  0  0  0  0  0  0
   -3.8700   -0.6330   -0.0510 C   0  0  0  0  0  0  0  0  0  0  0  0
   -5.0290   -1.6300   -0.0940 C   0  0  0  0  0  0  0  0  0  0  0  0
    2.0930   -1.3390    0.0770 N   0  0  0  0  0  0  0  0  0  0  0  0
    3.3560   -0.5980    0.1190 C   0  0  1  0  0  0  0  0  0  0  0  0
    4.4110   -1.4290    0.8510 C   0  0  0  0  0  0  0  0  0  0  0  0
    3.8290   -0.3160   -1.3090 C   0  0  0  0  0  0  0  0  0  0  0  0
   -0.2760    3.0640    0.0950 Cl  0  0  0  0  0  0  0  0  0  0  0  0
  1  2  1  0  0  0  0
  1  6  2  0  0  0  0
  2  3  2  0  0  0  0
  2 10  1  0  0  0  0
  3  4  1  0  0  0  0
  4  5  2  0  0  0  0
  4 14  1  0  0  0  0
  5  6  1  0  0  0  0
  6  7  1  0  0  0  0
  7  8  1  0  0  0  0
  8  9  1  0  0  0  0
 10 11  1  0  0  0  0
 11 12  1  0  0  0  0
 11 13  1  0  0  0  0
M  END
azelastine
  Mrv1572710061614093D          

 27 30  0  0  1  0            999 V2000
   -3.4850    0.0180    0.0190 C   0  0  0  0  0  0  0  0  0  0  0  0
   -2.9280    1.3150   -0.0600 C   0  0  0  0  0  0  0  0  0  0  0  0
   -3.7720    2.4230   -0.1480 C   0  0  0  0  0  0  0  0  0  0  0  0
   -4.8700   -0.1420    0.0080 C   0  0  0  0  0  0  0  0  0  0  0  0
   -5.1270    2.2430   -0.1580 C   0  0  0  0  0  0  0  0  0  0  0  0
   -5.6780    0.9710   -0.0800 C   0  0  0  0  0  0  0  0  0  0  0  0
   -1.4710    1.4520   -0.0450 C   0  0  0  0  0  0  0  0  0  0  0  0
   -2.5700   -1.1260    0.1170 C   0  0  0  0  0  0  0  0  0  0  0  0
   -0.7190    0.3960    0.0380 N   0  0  0  0  0  0  0  0  0  0  0  0
   -1.2410   -0.8960    0.1230 N   0  0  0  0  0  0  0  0  0  0  0  0
   -3.0030   -2.2620    0.1920 O   0  0  0  0  0  0  0  0  0  0  0  0
   -0.8430    2.8200   -0.1280 C   0  0  0  0  0  0  0  0  0  0  0  0
    0.6580    2.6860   -0.0950 C   0  0  0  0  0  0  0  0  0  0  0  0
    1.3650    2.5430   -1.2740 C   0  0  0  0  0  0  0  0  0  0  0  0
    1.3270    2.7120    1.1150 C   0  0  0  0  0  0  0  0  0  0  0  0
    2.7420    2.4210   -1.2440 C   0  0  0  0  0  0  0  0  0  0  0  0
    3.4110    2.4410   -0.0330 C   0  0  0  0  0  0  0  0  0  0  0  0
    2.7030    2.5890    1.1460 C   0  0  0  0  0  0  0  0  0  0  0  0
    5.1400    2.2880    0.0060 Cl  0  0  0  0  0  0  0  0  0  0  0  0
   -0.3200   -2.0310    0.2200 C   0  0  1  0  0  0  0  0  0  0  0  0
    0.5740   -2.0620   -0.9910 C   0  0  0  0  0  0  0  0  0  0  0  0
    1.0190   -3.4710   -1.4210 C   0  0  0  0  0  0  0  0  0  0  0  0
    1.4270   -4.3400   -0.2980 N   0  0  2  0  0  0  0  0  0  0  0  0
    2.2100   -3.5610    0.6300 C   0  0  0  0  0  0  0  0  0  0  0  0
    1.2660   -3.1270    1.7570 C   0  0  0  0  0  0  0  0  0  0  0  0
    0.5620   -1.8800    1.4930 C   0  0  0  0  0  0  0  0  0  0  0  0
    2.3260   -5.3590   -0.8580 C   0  0  0  0  0  0  0  0  0  0  0  0
  1  2  2  0  0  0  0
  1  4  1  0  0  0  0
  1  8  1  0  0  0  0
  2  3  1  0  0  0  0
  2  7  1  0  0  0  0
  3  5  2  0  0  0  0
  4  6  2  0  0  0  0
  5  6  1  0  0  0  0
  7  9  2  0  0  0  0
  7 12  1  0  0  0  0
  8 10  1  0  0  0  0
  8 11  2  0  0  0  0
  9 10  1  0  0  0  0
 10 20  1  0  0  0  0
 12 13  1  0  0  0  0
 13 14  2  0  0  0  0
 13 15  1  0  0  0  0
 14 16  1  0  0  0  0
 15 18  2  0  0  0  0
 16 17  2  0  0  0  0
 17 18  1  0  0  0  0
 17 19  1  0  0  0  0
 20 21  1  0  0  0  0
 20 26  1  0  0  0  0
 21 22  1  0  0  0  0
 22 23  1  0  0  0  0
 23 24  1  0  0  0  0
 23 27  1  0  0  0  0
 24 25  1  0  0  0  0
 25 26  1  0  0  0  0
M  END
barnidipine
  Mrv1572710061614093D          

 36 39  0  0  1  0            999 V2000
   -3.1920    0.8540   -0.5490 C   0  0  1  0  0  0  0  0  0  0  0  0
   -1.9050    1.5800   -0.2100 C   0  0  0  0  0  0  0  0  0  0  0  0
   -3.2630   -0.5230    0.0720 C   0  0  0  0  0  0  0  0  0  0  0  0
   -4.4370    1.6730   -0.2740 C   0  0  0  0  0  0  0  0  0  0  0  0
   -0.6750    0.9230   -0.6740 C   0  0  0  0  0  0  0  0  0  0  0  0
   -1.9350    2.7700    0.4210 C   0  0  0  0  0  0  0  0  0  0  0  0
   -3.3650   -1.6340   -0.7680 C   0  0  0  0  0  0  0  0  0  0  0  0
   -3.2390   -0.7090    1.4600 C   0  0  0  0  0  0  0  0  0  0  0  0
   -4.3560    2.8570    0.3600 C   0  0  0  0  0  0  0  0  0  0  0  0
   -5.6840    1.1110   -0.8100 C   0  0  0  0  0  0  0  0  0  0  0  0
    0.3400    1.1050    0.2030 O   0  0  0  0  0  0  0  0  0  0  0  0
   -0.6260    0.2510   -1.6940 O   0  0  0  0  0  0  0  0  0  0  0  0
   -3.1330    3.3970    0.7430 N   0  0  0  0  0  0  0  0  0  0  0  0
   -0.7180    3.5590    0.7750 C   0  0  0  0  0  0  0  0  0  0  0  0
   -3.4400   -2.9080   -0.2090 C   0  0  0  0  0  0  0  0  0  0  0  0
   -3.3120   -1.9900    2.0060 C   0  0  0  0  0  0  0  0  0  0  0  0
   -5.5310    3.7280    0.6520 C   0  0  0  0  0  0  0  0  0  0  0  0
   -6.7210    1.3140    0.0340 O   0  0  0  0  0  0  0  0  0  0  0  0
   -5.7240    0.4840   -1.8590 O   0  0  0  0  0  0  0  0  0  0  0  0
    1.5430    0.4770   -0.2170 C   0  0  2  0  0  0  0  0  0  0  0  0
   -3.4140   -3.0990    1.1710 C   0  0  0  0  0  0  0  0  0  0  0  0
   -3.5550   -4.0610   -1.0810 N   0  3  0  0  0  0  0  0  0  0  0  0
   -7.9200    0.7250   -0.4610 C   0  0  0  0  0  0  0  0  0  0  0  0
    2.4610    0.1850    0.9590 C   0  0  0  0  0  0  0  0  0  0  0  0
    2.3690    1.4200   -1.0640 C   0  0  0  0  0  0  0  0  0  0  0  0
   -3.6600   -3.8540   -2.2980 O   0  5  0  0  0  0  0  0  0  0  0  0
   -3.5460   -5.1820   -0.5540 O   0  0  0  0  0  0  0  0  0  0  0  0
    3.7850    0.6410    0.5090 N   0  0  2  0  0  0  0  0  0  0  0  0
    3.6950    0.7030   -0.9560 C   0  0  0  0  0  0  0  0  0  0  0  0
    4.7730   -0.3460    0.9100 C   0  0  0  0  0  0  0  0  0  0  0  0
    6.1810    0.1340    0.7840 C   0  0  0  0  0  0  0  0  0  0  0  0
    6.7350    0.9570    1.7660 C   0  0  0  0  0  0  0  0  0  0  0  0
    6.9530   -0.2480   -0.3130 C   0  0  0  0  0  0  0  0  0  0  0  0
    8.0500    1.3980    1.6480 C   0  0  0  0  0  0  0  0  0  0  0  0
    8.2690    0.1940   -0.4310 C   0  0  0  0  0  0  0  0  0  0  0  0
    8.8170    1.0170    0.5490 C   0  0  0  0  0  0  0  0  0  0  0  0
  1  2  1  0  0  0  0
  1  3  1  0  0  0  0
  1  4  1  0  0  0  0
  2  5  1  0  0  0  0
  2  6  2  0  0  0  0
  3  7  2  0  0  0  0
  3  8  1  0  0  0  0
  4  9  2  0  0  0  0
  4 10  1  0  0  0  0
  5 11  1  0  0  0  0
  5 12  2  0  0  0  0
  6 13  1  0  0  0  0
  6 14  1  0  0  0  0
  7 15  1  0  0  0  0
  8 16  2  0  0  0  0
  9 13  1  0  0  0  0
  9 17  1  0  0  0  0
 10 18  1  0  0  0  0
 10 19  2  0  0  0  0
 11 20  1  0  0  0  0
 15 21  2  0  0  0  0
 15 22  1  0  0  0  0
 16 21  1  0  0  0  0
 18 23  1  0  0  0  0
 20 24  1  0  0  0  0
 20 25  1  0  0  0  0
 22 26  1  0  0  0  0
 22 27  2  0  0  0  0
 24 28  1  0  0  0  0
 25 29  1  0  0  0  0
 28 29  1  0  0  0  0
 28 30  1  0  0  0  0
 30 31  1  0  0  0  0
 31 32  2  0  0  0  0
 31 33  1  0  0  0  0
 32 34  1  0  0  0  0
 33 35  2  0  0  0  0
 34 36  2  0  0  0  0
 35 36  1  0  0  0  0
M  CHG  2  22   1  26  -1
M  END
beta_arteether
  Mrv1572710061614093D          

 23 26  0  0  1  0            999 V2000
    5.3750   -0.6010   -0.5040 C   0  0  0  0  0  0  0  0  0  0  0  0
    4.1230    0.0890   -1.0480 C   0  0  0  0  0  0  0  0  0  0  0  0
    3.3790    0.6510    0.0360 O   0  0  0  0  0  0  0  0  0  0  0  0
    2.2290    1.2780   -0.5340 C   0  0  1  0  0  0  0  0  0  0  0  0
    1.4530    0.2970   -1.2410 O   0  0  0  0  0  0  0  0  0  0  0  0
    1.3860    1.9130    0.5890 C   0  0  1  0  0  0  0  0  0  0  0  0
   -0.0570    1.8910    0.1540 C   0  0  1  0  0  0  0  0  0  0  0  0
    1.5520    1.1080    1.8790 C   0  0  0  0  0  0  0  0  0  0  0  0
    0.6950   -0.3980   -0.2570 C   0  0  1  0  0  0  0  0  0  0  0  0
   -0.5500    0.4270    0.0800 C   0  0  2  0  0  0  0  0  0  0  0  0
   -1.0740    2.6700    0.9560 C   0  0  0  0  0  0  0  0  0  0  0  0
    0.1830   -1.6490   -0.6550 O   0  0  0  0  0  0  0  0  0  0  0  0
   -1.6650    0.4830   -0.9430 C   0  0  2  0  0  0  0  0  0  0  0  0
   -0.9080   -0.0450    1.3610 O   0  0  0  0  0  0  0  0  0  0  0  0
   -2.3950    2.6400    0.1660 C   0  0  0  0  0  0  0  0  0  0  0  0
   -2.8140    1.2190   -0.1740 C   0  0  1  0  0  0  0  0  0  0  0  0
   -1.0310   -1.4620    1.3990 O   0  0  0  0  0  0  0  0  0  0  0  0
   -4.0700    1.2500   -1.0460 C   0  0  0  0  0  0  0  0  0  0  0  0
   -2.2460   -0.8390   -1.4290 C   0  0  0  0  0  0  0  0  0  0  0  0
   -0.4280   -2.3130    0.4300 C   0  0  1  0  0  0  0  0  0  0  0  0
   -1.7570   -2.8890   -0.1400 C   0  0  0  0  0  0  0  0  0  0  0  0
   -2.6910   -1.7840   -0.3170 C   0  0  0  0  0  0  0  0  0  0  0  0
    0.4860   -3.3680    1.0560 C   0  0  0  0  0  0  0  0  0  0  0  0
  1  2  1  0  0  0  0
  2  3  1  0  0  0  0
  3  4  1  0  0  0  0
  4  5  1  0  0  0  0
  4  6  1  0  0  0  0
  5  9  1  0  0  0  0
  6  7  1  0  0  0  0
  6  8  1  0  0  0  0
  7 10  1  0  0  0  0
  7 11  1  0  0  0  0
  9 10  1  0  0  0  0
  9 12  1  0  0  0  0
 10 13  1  0  0  0  0
 10 14  1  0  0  0  0
 11 15  1  0  0  0  0
 12 20  1  0  0  0  0
 13 16  1  0  0  0  0
 13 19  1  0  0  0  0
 14 17  1  0  0  0  0
 15 16  1  0  0  0  0
 16 18  1  0  0  0  0
 17 20  1  0  0  0  0
 19 22  1  0  0  0  0
 20 21  1  0  0  0  0
 20 23  1  0  0  0  0
 21 22  1  0  0  0  0
M  END
beta_thujone
  Mrv1572710061614093D          

 11 12  0  0  1  0            999 V2000
   -0.0190    1.5390    0.0100 C   0  0  1  0  0  0  0  0  0  0  0  0
    0.0020   -0.0040    0.0020 C   0  0  1  0  0  0  0  0  0  0  0  0
    1.0340   -0.7080   -0.8820 C   0  0  0  0  0  0  0  0  0  0  0  0
    1.3690   -0.4140    0.5820 C   0  0  1  0  0  0  0  0  0  0  0  0
    2.1040    0.9030    0.9110 C   0  0  0  0  0  0  0  0  0  0  0  0
    1.4530    1.9370   -0.0010 C   0  0  0  0  0  0  0  0  0  0  0  0
   -0.7270    2.0710   -1.2370 C   0  0  0  0  0  0  0  0  0  0  0  0
    1.9780    2.8510   -0.5920 O   0  0  0  0  0  0  0  0  0  0  0  0
    1.5290   -1.5760    1.5640 C   0  0  1  0  0  0  0  0  0  0  0  0
    3.0010   -1.7100    1.9600 C   0  0  0  0  0  0  0  0  0  0  0  0
    0.6870   -1.3090    2.8130 C   0  0  0  0  0  0  0  0  0  0  0  0
  1  2  1  0  0  0  0
  1  6  1  0  0  0  0
  1  7  1  0  0  0  0
  2  3  1  0  0  0  0
  2  4  1  0  0  0  0
  3  4  1  0  0  0  0
  4  5  1  0  0  0  0
  4  9  1  0  0  0  0
  5  6  1  0  0  0  0
  6  8  2  0  0  0  0
  9 10  1  0  0  0  0
  9 11  1  0  0  0  0
M  END
bisoprolol
  Mrv1572710061614093D          

 23 23  0  0  1  0            999 V2000
   -0.0170    1.3830    0.0100 C   0  0  0  0  0  0  0  0  0  0  0  0
    0.0020   -0.0040    0.0020 C   0  0  0  0  0  0  0  0  0  0  0  0
    1.1760    2.0910    0.0020 C   0  0  0  0  0  0  0  0  0  0  0  0
   -1.2020    2.0480    0.0190 O   0  0  0  0  0  0  0  0  0  0  0  0
    1.2080   -0.6770   -0.0130 C   0  0  0  0  0  0  0  0  0  0  0  0
    2.3800    1.4130   -0.0130 C   0  0  0  0  0  0  0  0  0  0  0  0
   -0.8930    3.4430    0.0250 C   0  0  0  0  0  0  0  0  0  0  0  0
    2.3960    0.0300   -0.0210 C   0  0  0  0  0  0  0  0  0  0  0  0
   -2.1920    4.2520    0.0360 C   0  0  1  0  0  0  0  0  0  0  0  0
    3.7110   -0.7070   -0.0370 C   0  0  0  0  0  0  0  0  0  0  0  0
   -1.8630    5.7410    0.1680 C   0  0  0  0  0  0  0  0  0  0  0  0
   -2.9030    4.0280   -1.1830 O   0  0  0  0  0  0  0  0  0  0  0  0
    4.1140   -0.9330   -1.3890 O   0  0  0  0  0  0  0  0  0  0  0  0
   -3.1100    6.5080    0.2980 N   0  0  0  0  0  0  0  0  0  0  0  0
    5.3590   -1.6310   -1.3380 C   0  0  0  0  0  0  0  0  0  0  0  0
   -2.7260    7.9200    0.4210 C   0  0  1  0  0  0  0  0  0  0  0  0
    5.8490   -1.9060   -2.7610 C   0  0  0  0  0  0  0  0  0  0  0  0
   -2.5340    8.5190   -0.9740 C   0  0  0  0  0  0  0  0  0  0  0  0
   -3.8260    8.6860    1.1580 C   0  0  0  0  0  0  0  0  0  0  0  0
    6.1360   -0.6680   -3.4130 O   0  0  0  0  0  0  0  0  0  0  0  0
    6.5870   -0.9890   -4.7300 C   0  0  1  0  0  0  0  0  0  0  0  0
    6.2120    0.1430   -5.6880 C   0  0  0  0  0  0  0  0  0  0  0  0
    8.1060   -1.1670   -4.7210 C   0  0  0  0  0  0  0  0  0  0  0  0
  1  2  2  0  0  0  0
  1  3  1  0  0  0  0
  1  4  1  0  0  0  0
  2  5  1  0  0  0  0
  3  6  2  0  0  0  0
  4  7  1  0  0  0  0
  5  8  2  0  0  0  0
  6  8  1  0  0  0  0
  7  9  1  0  0  0  0
  8 10  1  0  0  0  0
  9 11  1  0  0  0  0
  9 12  1  0  0  0  0
 10 13  1  0  0  0  0
 11 14  1  0  0  0  0
 13 15  1  0  0  0  0
 14 16  1  0  0  0  0
 15 17  1  0  0  0  0
 16 18  1  0  0  0  0
 16 19  1  0  0  0  0
 17 20  1  0  0  0  0
 20 21  1  0  0  0  0
 21 22  1  0  0  0  0
 21 23  1  0  0  0  0
M  END
bortezomib
  Mrv1572710061614093D          

 28 29  0  0  1  0            999 V2000
   -0.0160    1.3440    0.0090 N   0  0  0  0  0  0  0  0  0  0  0  0
    0.0020   -0.0040    0.0020 C   0  0  0  0  0  0  0  0  0  0  0  0
   -1.9150   -3.0770   -0.4900 C   0  0  0  0  0  0  0  0  0  0  0  0
    1.2420    2.0930    0.0010 C   0  0  2  0  0  0  0  0  0  0  0  0
   -1.0050   -2.2120    0.0000 N   0  0  0  0  0  0  0  0  0  0  0  0
   -1.6250   -4.5300   -0.5000 C   0  0  0  0  0  0  0  0  0  0  0  0
    1.5100    2.6820    1.4320 B   0  0  0  0  0  0  0  0  0  0  0  0
   -1.2930   -0.7750    0.0100 C   0  0  1  0  0  0  0  0  0  0  0  0
   -0.4670   -4.9820   -0.0270 N   0  0  0  0  0  0  0  0  0  0  0  0
   -2.9740   -2.6660   -0.9220 O   0  0  0  0  0  0  0  0  0  0  0  0
    1.0600   -0.5960   -0.0110 O   0  0  0  0  0  0  0  0  0  0  0  0
    1.1490    3.2360   -1.0120 C   0  0  0  0  0  0  0  0  0  0  0  0
   -2.0880   -0.4230    1.2690 C   0  0  0  0  0  0  0  0  0  0  0  0
   -2.3030   -6.7220   -1.0080 N   0  0  0  0  0  0  0  0  0  0  0  0
    0.5780    3.5820    2.0150 O   0  0  0  0  0  0  0  0  0  0  0  0
    2.6830    2.3160    2.1430 O   0  0  0  0  0  0  0  0  0  0  0  0
   -2.5670   -5.4280   -1.0000 C   0  0  0  0  0  0  0  0  0  0  0  0
   -3.4340   -1.0990    1.2180 C   0  0  0  0  0  0  0  0  0  0  0  0
    2.4630    4.0190   -1.0200 C   0  0  1  0  0  0  0  0  0  0  0  0
   -0.2120   -6.2750   -0.0380 C   0  0  0  0  0  0  0  0  0  0  0  0
   -1.1490   -7.1650   -0.5430 C   0  0  0  0  0  0  0  0  0  0  0  0
   -3.5930   -2.3640    1.7510 C   0  0  0  0  0  0  0  0  0  0  0  0
   -4.5110   -0.4500    0.6430 C   0  0  0  0  0  0  0  0  0  0  0  0
    3.5900    3.1180   -1.5290 C   0  0  0  0  0  0  0  0  0  0  0  0
    2.3270    5.2340   -1.9390 C   0  0  0  0  0  0  0  0  0  0  0  0
   -5.7460   -1.0700    0.5960 C   0  0  0  0  0  0  0  0  0  0  0  0
   -4.8280   -2.9840    1.7040 C   0  0  0  0  0  0  0  0  0  0  0  0
   -5.9040   -2.3380    1.1240 C   0  0  0  0  0  0  0  0  0  0  0  0
  1  2  1  0  0  0  0
  1  4  1  0  0  0  0
  2  8  1  0  0  0  0
  2 11  2  0  0  0  0
  3  5  1  0  0  0  0
  3  6  1  0  0  0  0
  3 10  2  0  0  0  0
  4  7  1  0  0  0  0
  4 12  1  0  0  0  0
  5  8  1  0  0  0  0
  6  9  2  0  0  0  0
  6 17  1  0  0  0  0
  7 15  1  0  0  0  0
  7 16  1  0  0  0  0
  8 13  1  0  0  0  0
  9 20  1  0  0  0  0
 12 19  1  0  0  0  0
 13 18  1  0  0  0  0
 14 17  2  0  0  0  0
 14 21  1  0  0  0  0
 18 22  2  0  0  0  0
 18 23  1  0  0  0  0
 19 24  1  0  0  0  0
 19 25  1  0  0  0  0
 20 21  2  0  0  0  0
 22 27  1  0  0  0  0
 23 26  2  0  0  0  0
 26 28  1  0  0  0  0
 27 28  2  0  0  0  0
M  END
bosentan
  Mrv1572710061614093D          

 39 42  0  0  0  0            999 V2000
   -0.0170    1.3940    0.0100 C   0  0  0  0  0  0  0  0  0  0  0  0
    0.0020   -0.0040    0.0020 C   0  0  0  0  0  0  0  0  0  0  0  0
    1.2380   -0.6490   -0.0130 C   0  0  0  0  0  0  0  0  0  0  0  0
    2.3470    0.0800   -0.0200 N   0  0  0  0  0  0  0  0  0  0  0  0
    2.2900    1.4040   -0.0120 C   0  0  0  0  0  0  0  0  0  0  0  0
    1.1360    2.0540    0.0020 N   0  0  0  0  0  0  0  0  0  0  0  0
    3.5550    2.1810   -0.0200 C   0  0  0  0  0  0  0  0  0  0  0  0
    4.7120    1.5330   -0.0340 N   0  0  0  0  0  0  0  0  0  0  0  0
    5.8560    2.1940   -0.0460 C   0  0  0  0  0  0  0  0  0  0  0  0
    5.8370    3.5810   -0.0440 C   0  0  0  0  0  0  0  0  0  0  0  0
    4.6090    4.2260   -0.0290 C   0  0  0  0  0  0  0  0  0  0  0  0
    3.5010    3.5050   -0.0180 N   0  0  0  0  0  0  0  0  0  0  0  0
   -1.1560   -0.7170    0.0100 O   0  0  0  0  0  0  0  0  0  0  0  0
   -1.5040   -0.9160   -1.2900 C   0  0  0  0  0  0  0  0  0  0  0  0
   -2.6610   -1.6240   -1.6020 C   0  0  0  0  0  0  0  0  0  0  0  0
   -3.0130   -1.8190   -2.9270 C   0  0  0  0  0  0  0  0  0  0  0  0
   -2.2170   -1.3110   -3.9360 C   0  0  0  0  0  0  0  0  0  0  0  0
   -1.0680   -0.6080   -3.6270 C   0  0  0  0  0  0  0  0  0  0  0  0
   -0.7100   -0.4090   -2.3060 C   0  0  0  0  0  0  0  0  0  0  0  0
   -3.4430   -2.1240   -0.6080 O   0  0  0  0  0  0  0  0  0  0  0  0
   -4.5380   -2.7890   -1.2390 C   0  0  0  0  0  0  0  0  0  0  0  0
    1.3070   -2.0040   -0.0210 O   0  0  0  0  0  0  0  0  0  0  0  0
    2.6940   -2.3480   -0.0360 C   0  0  0  0  0  0  0  0  0  0  0  0
    2.8420   -3.8700   -0.0450 C   0  0  0  0  0  0  0  0  0  0  0  0
    2.3100   -4.3940   -1.2640 O   0  0  0  0  0  0  0  0  0  0  0  0
   -1.2230    2.0820    0.0190 N   0  0  0  0  0  0  0  0  0  0  0  0
   -1.2320    3.7380    0.0280 S   0  0  1  0  0  0  0  0  0  0  0  0
   -2.6000    4.1170   -0.0200 O   0  0  0  0  0  0  0  0  0  0  0  0
   -0.3070    4.1230    1.0360 O   0  0  0  0  0  0  0  0  0  0  0  0
   -0.5310    4.2760   -1.4960 C   0  0  0  0  0  0  0  0  0  0  0  0
   -1.3440    4.4850   -2.5950 C   0  0  0  0  0  0  0  0  0  0  0  0
   -0.7950    4.9130   -3.7890 C   0  0  0  0  0  0  0  0  0  0  0  0
    0.5670    5.1330   -3.8840 C   0  0  0  0  0  0  0  0  0  0  0  0
    1.3790    4.9260   -2.7860 C   0  0  0  0  0  0  0  0  0  0  0  0
    0.8300    4.4960   -1.5920 C   0  0  0  0  0  0  0  0  0  0  0  0
    1.1650    5.5990   -5.1870 C   0  0  1  0  0  0  0  0  0  0  0  0
    0.5450    6.9410   -5.5820 C   0  0  0  0  0  0  0  0  0  0  0  0
    2.6770    5.7640   -5.0230 C   0  0  0  0  0  0  0  0  0  0  0  0
    0.8810    4.5640   -6.2780 C   0  0  0  0  0  0  0  0  0  0  0  0
  1  2  1  0  0  0  0
  1  6  2  0  0  0  0
  1 26  1  0  0  0  0
  2  3  2  0  0  0  0
  2 13  1  0  0  0  0
  3  4  1  0  0  0  0
  3 22  1  0  0  0  0
  4  5  2  0  0  0  0
  5  6  1  0  0  0  0
  5  7  1  0  0  0  0
  7  8  1  0  0  0  0
  7 12  2  0  0  0  0
  8  9  2  0  0  0  0
  9 10  1  0  0  0  0
 10 11  2  0  0  0  0
 11 12  1  0  0  0  0
 13 14  1  0  0  0  0
 14 15  1  0  0  0  0
 14 19  2  0  0  0  0
 15 16  2  0  0  0  0
 15 20  1  0  0  0  0
 16 17  1  0  0  0  0
 17 18  2  0  0  0  0
 18 19  1  0  0  0  0
 20 21  1  0  0  0  0
 22 23  1  0  0  0  0
 23 24  1  0  0  0  0
 24 25  1  0  0  0  0
 26 27  1  0  0  0  0
 27 28  2  0  0  0  0
 27 29  2  0  0  0  0
 27 30  1  0  0  0  0
 30 31  1  0  0  0  0
 30 35  2  0  0  0  0
 31 32  2  0  0  0  0
 32 33  1  0  0  0  0
 33 34  2  0  0  0  0
 33 36  1  0  0  0  0
 34 35  1  0  0  0  0
 36 37  1  0  0  0  0
 36 38  1  0  0  0  0
 36 39  1  0  0  0  0
M  END
bromocriptine
  Mrv1572710061614093D          

 43 49  0  0  1  0            999 V2000
   -0.0690    0.9690    0.1290 N   0  0  0  0  0  0  0  0  0  0  0  0
    0.2690   -0.4630    0.1530 C   0  0  2  0  0  0  0  0  0  0  0  0
    1.0640    1.6850    0.0420 C   0  0  0  0  0  0  0  0  0  0  0  0
   -1.4360    1.4940    0.2220 C   0  0  2  0  0  0  0  0  0  0  0  0
   -0.3960   -1.0670    1.3930 C   0  0  1  0  0  0  0  0  0  0  0  0
    1.6870   -0.5880    0.2300 O   0  0  0  0  0  0  0  0  0  0  0  0
   -0.2270   -1.1000   -1.0260 O   0  0  0  0  0  0  0  0  0  0  0  0
    2.2320    0.7330    0.1260 C   0  0  1  0  0  0  0  0  0  0  0  0
    1.1360    2.8890   -0.0830 O   0  0  0  0  0  0  0  0  0  0  0  0
   -2.3090    0.4960    0.9370 C   0  0  0  0  0  0  0  0  0  0  0  0
   -1.9850    1.7370   -1.1850 C   0  0  0  0  0  0  0  0  0  0  0  0
   -1.8210   -0.6770    1.3790 N   0  0  0  0  0  0  0  0  0  0  0  0
   -0.4130   -2.6090    1.2750 C   0  0  0  0  0  0  0  0  0  0  0  0
    3.0540    0.8420   -1.0820 N   0  0  0  0  0  0  0  0  0  0  0  0
    3.0760    1.0500    1.3620 C   0  0  1  0  0  0  0  0  0  0  0  0
   -3.4800    0.7560    1.1180 O   0  0  0  0  0  0  0  0  0  0  0  0
   -1.1740    2.8410   -1.8650 C   0  0  1  0  0  0  0  0  0  0  0  0
   -2.6140   -1.8030    1.8930 C   0  0  0  0  0  0  0  0  0  0  0  0
   -1.6370   -2.9690    2.1600 C   0  0  0  0  0  0  0  0  0  0  0  0
    3.6930    1.9950   -1.3600 C   0  0  0  0  0  0  0  0  0  0  0  0
    2.2270    0.8610    2.6210 C   0  0  0  0  0  0  0  0  0  0  0  0
    4.2800    0.1080    1.4130 C   0  0  0  0  0  0  0  0  0  0  0  0
   -1.6410    2.9980   -3.3140 C   0  0  0  0  0  0  0  0  0  0  0  0
   -1.3780    4.1600   -1.1170 C   0  0  0  0  0  0  0  0  0  0  0  0
    4.4910    2.1260   -2.6320 C   0  0  2  0  0  0  0  0  0  0  0  0
    3.6270    2.9270   -0.5870 O   0  0  0  0  0  0  0  0  0  0  0  0
    5.5880    1.0930   -2.6550 C   0  0  0  0  0  0  0  0  0  0  0  0
    5.1530    3.5090   -2.6900 C   0  0  0  0  0  0  0  0  0  0  0  0
    6.7660    1.3690   -3.1930 C   0  0  0  0  0  0  0  0  0  0  0  0
    5.9480    3.5930   -3.9150 N   0  0  2  0  0  0  0  0  0  0  0  0
    7.8160    0.3320   -3.1740 C   0  0  0  0  0  0  0  0  0  0  0  0
    7.0910    2.6960   -3.8220 C   0  0  2  0  0  0  0  0  0  0  0  0
    6.4870    4.9590   -3.9750 C   0  0  0  0  0  0  0  0  0  0  0  0
    8.8130    0.4940   -4.1580 C   0  0  0  0  0  0  0  0  0  0  0  0
    7.9700   -0.7560   -2.3450 C   0  0  0  0  0  0  0  0  0  0  0  0
    7.7490    2.5780   -5.2040 C   0  0  0  0  0  0  0  0  0  0  0  0
    8.8540    1.5560   -5.1560 C   0  0  0  0  0  0  0  0  0  0  0  0
    9.9220   -0.3370   -4.3360 C   0  0  0  0  0  0  0  0  0  0  0  0
    9.0650   -1.6010   -2.5110 C   0  0  0  0  0  0  0  0  0  0  0  0
    9.9610    1.3300   -5.8580 C   0  0  0  0  0  0  0  0  0  0  0  0
   10.6110    0.2020   -5.3820 N   0  0  0  0  0  0  0  0  0  0  0  0
   10.0490   -1.4280   -3.4770 C   0  0  0  0  0  0  0  0  0  0  0  0
   10.5610    2.3950   -7.3010 Br  0  0  0  0  0  0  0  0  0  0  0  0
  1  2  1  0  0  0  0
  1  3  1  0  0  0  0
  1  4  1  0  0  0  0
  2  5  1  0  0  0  0
  2  6  1  0  0  0  0
  2  7  1  0  0  0  0
  3  8  1  0  0  0  0
  3  9  2  0  0  0  0
  4 10  1  0  0  0  0
  4 11  1  0  0  0  0
  5 12  1  0  0  0  0
  5 13  1  0  0  0  0
  6  8  1  0  0  0  0
  8 14  1  0  0  0  0
  8 15  1  0  0  0  0
 10 12  1  0  0  0  0
 10 16  2  0  0  0  0
 11 17  1  0  0  0  0
 12 18  1  0  0  0  0
 13 19  1  0  0  0  0
 14 20  1  0  0  0  0
 15 21  1  0  0  0  0
 15 22  1  0  0  0  0
 17 23  1  0  0  0  0
 17 24  1  0  0  0  0
 18 19  1  0  0  0  0
 20 25  1  0  0  0  0
 20 26  2  0  0  0  0
 25 27  1  0  0  0  0
 25 28  1  0  0  0  0
 27 29  2  0  0  0  0
 28 30  1  0  0  0  0
 29 31  1  0  0  0  0
 29 32  1  0  0  0  0
 30 32  1  0  0  0  0
 30 33  1  0  0  0  0
 31 34  2  0  0  0  0
 31 35  1  0  0  0  0
 32 36  1  0  0  0  0
 34 37  1  0  0  0  0
 34 38  1  0  0  0  0
 35 39  2  0  0  0  0
 36 37  1  0  0  0  0
 37 40  2  0  0  0  0
 38 41  1  0  0  0  0
 38 42  2  0  0  0  0
 39 42  1  0  0  0  0
 40 41  1  0  0  0  0
 40 43  1  0  0  0  0
M  END
brotizolam
  Mrv1572710061614093D          

 22 25  0  0  0  0            999 V2000
    1.5420    3.5400    1.8180 C   0  0  0  0  0  0  0  0  0  0  0  0
    2.2660    2.8640    0.6820 C   0  0  0  0  0  0  0  0  0  0  0  0
    3.5000    3.0820    0.3060 N   0  0  0  0  0  0  0  0  0  0  0  0
    3.7960    2.3240   -0.6930 N   0  0  0  0  0  0  0  0  0  0  0  0
    2.7720    1.5850   -1.0020 C   0  0  0  0  0  0  0  0  0  0  0  0
    2.6630    0.5430   -2.0830 C   0  0  0  0  0  0  0  0  0  0  0  0
    2.3240   -0.7500   -1.4880 N   0  0  0  0  0  0  0  0  0  0  0  0
    1.2130   -0.9720   -0.8640 C   0  0  0  0  0  0  0  0  0  0  0  0
    0.9490   -2.3650   -0.4320 C   0  0  0  0  0  0  0  0  0  0  0  0
    0.7620   -3.3690   -1.3810 C   0  0  0  0  0  0  0  0  0  0  0  0
    0.5170   -4.6640   -0.9730 C   0  0  0  0  0  0  0  0  0  0  0  0
    0.4550   -4.9680    0.3760 C   0  0  0  0  0  0  0  0  0  0  0  0
    0.6390   -3.9770    1.3230 C   0  0  0  0  0  0  0  0  0  0  0  0
    0.8910   -2.6780    0.9270 C   0  0  0  0  0  0  0  0  0  0  0  0
    1.1290   -1.4360    2.1170 Cl  0  0  0  0  0  0  0  0  0  0  0  0
    0.1820    0.0400   -0.5420 C   0  0  0  0  0  0  0  0  0  0  0  0
   -1.2430   -0.2480   -0.5530 C   0  0  0  0  0  0  0  0  0  0  0  0
   -2.1150    0.7200   -0.2270 C   0  0  0  0  0  0  0  0  0  0  0  0
   -4.0030    0.6270   -0.1520 Br  0  0  0  0  0  0  0  0  0  0  0  0
   -1.0590    2.1150    0.1200 S   0  0  0  0  0  0  0  0  0  0  0  0
    0.5080    1.3490   -0.1960 C   0  0  0  0  0  0  0  0  0  0  0  0
    1.7650    1.9100   -0.1400 N   0  0  0  0  0  0  0  0  0  0  0  0
  1  2  1  0  0  0  0
  2  3  2  0  0  0  0
  2 22  1  0  0  0  0
  3  4  1  0  0  0  0
  4  5  2  0  0  0  0
  5  6  1  0  0  0  0
  5 22  1  0  0  0  0
  6  7  1  0  0  0  0
  7  8  2  0  0  0  0
  8  9  1  0  0  0  0
  8 16  1  0  0  0  0
  9 10  1  0  0  0  0
  9 14  2  0  0  0  0
 10 11  2  0  0  0  0
 11 12  1  0  0  0  0
 12 13  2  0  0  0  0
 13 14  1  0  0  0  0
 14 15  1  0  0  0  0
 16 17  1  0  0  0  0
 16 21  2  0  0  0  0
 17 18  2  0  0  0  0
 18 19  1  0  0  0  0
 18 20  1  0  0  0  0
 20 21  1  0  0  0  0
 21 22  1  0  0  0  0
M  END
budesonide
  Mrv1572710061614093D          

 31 35  0  0  1  0            999 V2000
    4.1320    0.6060    1.2840 C   0  0  0  0  0  0  0  0  0  0  0  0
    5.2600   -0.0230    1.5740 C   0  0  0  0  0  0  0  0  0  0  0  0
    3.3960    0.4500   -0.0020 C   0  0  1  0  0  0  0  0  0  0  0  0
    4.0060   -0.5580   -0.9310 C   0  0  0  0  0  0  0  0  0  0  0  0
    5.1330   -1.2020   -0.6610 C   0  0  0  0  0  0  0  0  0  0  0  0
    5.8600   -0.9430    0.5930 C   0  0  0  0  0  0  0  0  0  0  0  0
    6.9170   -1.4990    0.8270 O   0  0  0  0  0  0  0  0  0  0  0  0
    3.2840   -0.8570   -2.2320 C   0  0  0  0  0  0  0  0  0  0  0  0
    1.8260   -1.1930   -1.9010 C   0  0  0  0  0  0  0  0  0  0  0  0
    1.2050   -0.0520   -1.0930 C   0  0  2  0  0  0  0  0  0  0  0  0
    1.9370    0.0610    0.2540 C   0  0  2  0  0  0  0  0  0  0  0  0
    3.4000    1.8050   -0.7130 C   0  0  0  0  0  0  0  0  0  0  0  0
   -0.2570   -0.3530   -0.8160 C   0  0  1  0  0  0  0  0  0  0  0  0
    1.2830    1.1130    1.1450 C   0  0  1  0  0  0  0  0  0  0  0  0
   -0.2180    0.8420    1.3350 C   0  0  0  0  0  0  0  0  0  0  0  0
   -0.8460    0.8760   -0.0740 C   0  0  2  0  0  0  0  0  0  0  0  0
   -1.1590   -0.4550   -2.0510 C   0  0  0  0  0  0  0  0  0  0  0  0
    1.9230    1.1050    2.4220 O   0  0  0  0  0  0  0  0  0  0  0  0
   -2.3500    0.6470   -0.1510 C   0  0  2  0  0  0  0  0  0  0  0  0
   -0.4760    2.1590   -0.8210 C   0  0  0  0  0  0  0  0  0  0  0  0
   -2.5740   -0.1690   -1.4780 C   0  0  2  0  0  0  0  0  0  0  0  0
   -3.1150    1.9460   -0.1430 C   0  0  0  0  0  0  0  0  0  0  0  0
   -2.7720   -0.2480    0.8950 O   0  0  0  0  0  0  0  0  0  0  0  0
   -3.1340   -1.4210   -1.0310 O   0  0  0  0  0  0  0  0  0  0  0  0
   -2.6580    2.9190   -0.6930 O   0  0  0  0  0  0  0  0  0  0  0  0
   -4.4500    2.0300    0.5500 C   0  0  0  0  0  0  0  0  0  0  0  0
   -4.9720    3.3530    0.4200 O   0  0  0  0  0  0  0  0  0  0  0  0
   -3.7150   -1.1360    0.2570 C   0  0  1  0  0  0  0  0  0  0  0  0
   -3.8580   -2.4300    1.0610 C   0  0  0  0  0  0  0  0  0  0  0  0
   -4.8600   -3.3540    0.3670 C   0  0  0  0  0  0  0  0  0  0  0  0
   -5.0030   -4.6480    1.1710 C   0  0  0  0  0  0  0  0  0  0  0  0
  1  2  2  0  0  0  0
  1  3  1  0  0  0  0
  2  6  1  0  0  0  0
  3  4  1  0  0  0  0
  3 11  1  0  0  0  0
  3 12  1  0  0  0  0
  4  5  2  0  0  0  0
  4  8  1  0  0  0  0
  5  6  1  0  0  0  0
  6  7  2  0  0  0  0
  8  9  1  0  0  0  0
  9 10  1  0  0  0  0
 10 11  1  0  0  0  0
 10 13  1  0  0  0  0
 11 14  1  0  0  0  0
 13 16  1  0  0  0  0
 13 17  1  0  0  0  0
 14 15  1  0  0  0  0
 14 18  1  0  0  0  0
 15 16  1  0  0  0  0
 16 19  1  0  0  0  0
 16 20  1  0  0  0  0
 17 21  1  0  0  0  0
 19 21  1  0  0  0  0
 19 22  1  0  0  0  0
 19 23  1  0  0  0  0
 21 24  1  0  0  0  0
 22 25  2  0  0  0  0
 22 26  1  0  0  0  0
 23 28  1  0  0  0  0
 24 28  1  0  0  0  0
 26 27  1  0  0  0  0
 28 29  1  0  0  0  0
 29 30  1  0  0  0  0
 30 31  1  0  0  0  0
M  END
bufuralol
  Mrv1572710061614093D          

 19 20  0  0  1  0            999 V2000
   -0.0170    1.4010    0.0100 C   0  0  0  0  0  0  0  0  0  0  0  0
    0.0020   -0.0040    0.0020 C   0  0  0  0  0  0  0  0  0  0  0  0
    1.1860    2.0950    0.0020 C   0  0  0  0  0  0  0  0  0  0  0  0
   -1.3090    1.7840    0.0300 O   0  0  0  0  0  0  0  0  0  0  0  0
   -1.4070   -0.4150    0.0140 C   0  0  0  0  0  0  0  0  0  0  0  0
    1.2170   -0.6880   -0.0130 C   0  0  0  0  0  0  0  0  0  0  0  0
    2.3780    1.4020   -0.0130 C   0  0  0  0  0  0  0  0  0  0  0  0
    1.1890    3.6020    0.0100 C   0  0  0  0  0  0  0  0  0  0  0  0
   -2.1260    0.7150    0.0350 C   0  0  0  0  0  0  0  0  0  0  0  0
    2.3900    0.0150   -0.0210 C   0  0  0  0  0  0  0  0  0  0  0  0
    1.0770    4.1050    1.4500 C   0  0  0  0  0  0  0  0  0  0  0  0
   -3.6310    0.7800    0.0560 C   0  0  1  0  0  0  0  0  0  0  0  0
   -4.1100    1.0450    1.4850 C   0  0  0  0  0  0  0  0  0  0  0  0
   -4.0740    1.8360   -0.7990 O   0  0  0  0  0  0  0  0  0  0  0  0
   -5.5780    0.9900    1.5270 N   0  0  0  0  0  0  0  0  0  0  0  0
   -5.9700    1.2520    2.9190 C   0  0  1  0  0  0  0  0  0  0  0  0
   -5.4650    2.6330    3.3400 C   0  0  0  0  0  0  0  0  0  0  0  0
   -7.4950    1.2080    3.0350 C   0  0  0  0  0  0  0  0  0  0  0  0
   -5.3580    0.1860    3.8300 C   0  0  0  0  0  0  0  0  0  0  0  0
  1  2  2  0  0  0  0
  1  3  1  0  0  0  0
  1  4  1  0  0  0  0
  2  5  1  0  0  0  0
  2  6  1  0  0  0  0
  3  7  2  0  0  0  0
  3  8  1  0  0  0  0
  4  9  1  0  0  0  0
  5  9  2  0  0  0  0
  6 10  2  0  0  0  0
  7 10  1  0  0  0  0
  8 11  1  0  0  0  0
  9 12  1  0  0  0  0
 12 13  1  0  0  0  0
 12 14  1  0  0  0  0
 13 15  1  0  0  0  0
 15 16  1  0  0  0  0
 16 17  1  0  0  0  0
 16 18  1  0  0  0  0
 16 19  1  0  0  0  0
M  END
bupivacaine
  Mrv1572710061614093D          

 21 22  0  0  1  0            999 V2000
    3.9520   -4.1310   -0.8600 C   0  0  0  0  0  0  0  0  0  0  0  0
    2.9780   -3.2610   -0.0630 C   0  0  0  0  0  0  0  0  0  0  0  0
    3.1090   -1.8040   -0.5130 C   0  0  0  0  0  0  0  0  0  0  0  0
    2.1360   -0.9340    0.2840 C   0  0  0  0  0  0  0  0  0  0  0  0
    2.2610    0.4640   -0.1490 N   0  0  2  0  0  0  0  0  0  0  0  0
    3.4990    0.9800    0.4470 C   0  0  0  0  0  0  0  0  0  0  0  0
    3.6960    2.4430    0.0440 C   0  0  0  0  0  0  0  0  0  0  0  0
    2.5240    3.2730    0.5750 C   0  0  0  0  0  0  0  0  0  0  0  0
    1.2130    2.6710    0.0600 C   0  0  0  0  0  0  0  0  0  0  0  0
    1.1460    1.1960    0.4610 C   0  0  1  0  0  0  0  0  0  0  0  0
   -0.1580    0.6070   -0.0130 C   0  0  0  0  0  0  0  0  0  0  0  0
   -0.2200    0.0600   -1.0930 O   0  0  0  0  0  0  0  0  0  0  0  0
   -1.2560    0.6880    0.7650 N   0  0  0  0  0  0  0  0  0  0  0  0
   -2.4670    0.1410    0.3260 C   0  0  0  0  0  0  0  0  0  0  0  0
   -3.0850   -0.8610    1.0610 C   0  0  0  0  0  0  0  0  0  0  0  0
   -2.4540   -1.3610    2.3350 C   0  0  0  0  0  0  0  0  0  0  0  0
   -4.2800   -1.3990    0.6250 C   0  0  0  0  0  0  0  0  0  0  0  0
   -4.8600   -0.9410   -0.5440 C   0  0  0  0  0  0  0  0  0  0  0  0
   -4.2470    0.0570   -1.2790 C   0  0  0  0  0  0  0  0  0  0  0  0
   -3.0550    0.6040   -0.8440 C   0  0  0  0  0  0  0  0  0  0  0  0
   -2.3900    1.6960   -1.6420 C   0  0  0  0  0  0  0  0  0  0  0  0
  1  2  1  0  0  0  0
  2  3  1  0  0  0  0
  3  4  1  0  0  0  0
  4  5  1  0  0  0  0
  5  6  1  0  0  0  0
  5 10  1  0  0  0  0
  6  7  1  0  0  0  0
  7  8  1  0  0  0  0
  8  9  1  0  0  0  0
  9 10  1  0  0  0  0
 10 11  1  0  0  0  0
 11 12  2  0  0  0  0
 11 13  1  0  0  0  0
 13 14  1  0  0  0  0
 14 15  1  0  0  0  0
 14 20  2  0  0  0  0
 15 16  1  0  0  0  0
 15 17  2  0  0  0  0
 17 18  1  0  0  0  0
 18 19  2  0  0  0  0
 19 20  1  0  0  0  0
 20 21  1  0  0  0  0
M  END
buprenorphine
  Mrv1572710061614093D          

 34 40  0  0  1  0            999 V2000
   -2.8360   -3.7360   -0.9330 C   0  0  0  0  0  0  0  0  0  0  0  0
   -1.7780   -3.9960   -0.0640 C   0  0  0  0  0  0  0  0  0  0  0  0
   -1.0530   -2.8870    0.3960 C   0  0  0  0  0  0  0  0  0  0  0  0
   -1.4970   -1.6420    0.0080 C   0  0  0  0  0  0  0  0  0  0  0  0
   -2.4890   -1.3640   -0.9120 C   0  0  0  0  0  0  0  0  0  0  0  0
   -3.1800   -2.4670   -1.3740 C   0  0  0  0  0  0  0  0  0  0  0  0
   -1.4640   -5.2620    0.3200 O   0  0  0  0  0  0  0  0  0  0  0  0
    0.1170   -2.7830    1.0570 O   0  0  0  0  0  0  0  0  0  0  0  0
   -0.6500   -0.5940    0.6710 C   0  0  2  0  0  0  0  0  0  0  0  0
   -2.7000    0.0560   -1.3110 C   0  0  0  0  0  0  0  0  0  0  0  0
   -1.5320    0.9920   -0.9940 C   0  0  2  0  0  0  0  0  0  0  0  0
   -0.2650    0.2850   -0.5290 C   0  0  1  0  0  0  0  0  0  0  0  0
    0.5280   -1.4100    1.2030 C   0  0  2  0  0  0  0  0  0  0  0  0
    1.7360   -1.0890    0.3190 C   0  0  2  0  0  0  0  0  0  0  0  0
    0.8470    1.2330   -0.1060 C   0  0  0  0  0  0  0  0  0  0  0  0
    2.0380    0.4110    0.4020 C   0  0  2  0  0  0  0  0  0  0  0  0
    3.2680    0.7260   -0.4510 C   0  0  2  0  0  0  0  0  0  0  0  0
    2.9480    0.5470   -1.8330 O   0  0  0  0  0  0  0  0  0  0  0  0
    4.4100   -0.2160   -0.0660 C   0  0  0  0  0  0  0  0  0  0  0  0
    3.6980    2.1750   -0.2110 C   0  0  1  0  0  0  0  0  0  0  0  0
    3.8670    2.4140    1.2910 C   0  0  0  0  0  0  0  0  0  0  0  0
    5.0270    2.4370   -0.9220 C   0  0  0  0  0  0  0  0  0  0  0  0
    2.6300    3.1220   -0.7620 C   0  0  0  0  0  0  0  0  0  0  0  0
    1.4240   -1.4600   -1.1310 C   0  0  0  0  0  0  0  0  0  0  0  0
    2.8690   -1.8340    0.7700 O   0  0  0  0  0  0  0  0  0  0  0  0
    3.0200   -1.5540    2.1630 C   0  0  0  0  0  0  0  0  0  0  0  0
    0.2490   -0.6310   -1.6480 C   0  0  0  0  0  0  0  0  0  0  0  0
   -1.3640    0.1890    1.7430 C   0  0  0  0  0  0  0  0  0  0  0  0
   -1.9750    1.8960    0.0890 N   0  0  2  0  0  0  0  0  0  0  0  0
   -2.5020    1.0200    1.1450 C   0  0  0  0  0  0  0  0  0  0  0  0
   -3.1160    2.6580   -0.4370 C   0  0  0  0  0  0  0  0  0  0  0  0
   -3.4050    3.8440    0.4850 C   0  0  1  0  0  0  0  0  0  0  0  0
   -4.5670    4.7650    0.1070 C   0  0  0  0  0  0  0  0  0  0  0  0
   -4.7020    3.8090    1.2960 C   0  0  0  0  0  0  0  0  0  0  0  0
  1  2  1  0  0  0  0
  1  6  2  0  0  0  0
  2  3  2  0  0  0  0
  2  7  1  0  0  0  0
  3  4  1  0  0  0  0
  3  8  1  0  0  0  0
  4  5  2  0  0  0  0
  4  9  1  0  0  0  0
  5  6  1  0  0  0  0
  5 10  1  0  0  0  0
  8 13  1  0  0  0  0
  9 12  1  0  0  0  0
  9 13  1  0  0  0  0
  9 28  1  0  0  0  0
 10 11  1  0  0  0  0
 11 12  1  0  0  0  0
 11 29  1  0  0  0  0
 12 15  1  0  0  0  0
 12 27  1  0  0  0  0
 13 14  1  0  0  0  0
 14 16  1  0  0  0  0
 14 24  1  0  0  0  0
 14 25  1  0  0  0  0
 15 16  1  0  0  0  0
 16 17  1  0  0  0  0
 17 18  1  0  0  0  0
 17 19  1  0  0  0  0
 17 20  1  0  0  0  0
 20 21  1  0  0  0  0
 20 22  1  0  0  0  0
 20 23  1  0  0  0  0
 24 27  1  0  0  0  0
 25 26  1  0  0  0  0
 28 30  1  0  0  0  0
 29 30  1  0  0  0  0
 29 31  1  0  0  0  0
 31 32  1  0  0  0  0
 32 33  1  0  0  0  0
 32 34  1  0  0  0  0
 33 34  1  0  0  0  0
M  END
bupropion
  Mrv1572710061614093D          

 16 16  0  0  1  0            999 V2000
   -2.7640    0.4950   -0.0760 C   0  0  0  0  0  0  0  0  0  0  0  0
   -3.6190   -0.5240   -0.4610 C   0  0  0  0  0  0  0  0  0  0  0  0
   -3.1440   -1.8160   -0.6090 C   0  0  0  0  0  0  0  0  0  0  0  0
   -1.8150   -2.0980   -0.3740 C   0  0  0  0  0  0  0  0  0  0  0  0
   -0.9450   -1.0750    0.0140 C   0  0  0  0  0  0  0  0  0  0  0  0
   -1.4300    0.2280    0.1620 C   0  0  0  0  0  0  0  0  0  0  0  0
    0.4750   -1.3680    0.2670 C   0  0  0  0  0  0  0  0  0  0  0  0
    1.4100   -0.2620    0.6860 C   0  0  1  0  0  0  0  0  0  0  0  0
    1.4240   -0.1570    2.2120 C   0  0  0  0  0  0  0  0  0  0  0  0
    2.7650   -0.5580    0.2030 N   0  0  0  0  0  0  0  0  0  0  0  0
    3.2570    0.6630   -0.4500 C   0  0  1  0  0  0  0  0  0  0  0  0
    4.7000    0.4500   -0.9090 C   0  0  0  0  0  0  0  0  0  0  0  0
    2.3780    0.9830   -1.6610 C   0  0  0  0  0  0  0  0  0  0  0  0
    3.2040    1.8280    0.5410 C   0  0  0  0  0  0  0  0  0  0  0  0
   -3.3680    2.1130    0.1000 Cl  0  0  0  0  0  0  0  0  0  0  0  0
    0.8930   -2.4990    0.1390 O   0  0  0  0  0  0  0  0  0  0  0  0
  1  2  1  0  0  0  0
  1  6  2  0  0  0  0
  1 15  1  0  0  0  0
  2  3  2  0  0  0  0
  3  4  1  0  0  0  0
  4  5  2  0  0  0  0
  5  6  1  0  0  0  0
  5  7  1  0  0  0  0
  7  8  1  0  0  0  0
  7 16  2  0  0  0  0
  8  9  1  0  0  0  0
  8 10  1  0  0  0  0
 10 11  1  0  0  0  0
 11 12  1  0  0  0  0
 11 13  1  0  0  0  0
 11 14  1  0  0  0  0
M  END
capsaicin
  Mrv1572710061614093D          

 22 22  0  0  0  0            999 V2000
   -0.0170    1.3780    0.0100 C   0  0  0  0  0  0  0  0  0  0  0  0
    0.0020   -0.0040    0.0020 C   0  0  0  0  0  0  0  0  0  0  0  0
    1.1690    2.0890    0.0020 C   0  0  0  0  0  0  0  0  0  0  0  0
   -1.3330    2.1120    0.0200 C   0  0  0  0  0  0  0  0  0  0  0  0
    1.2110   -0.6800   -0.0130 C   0  0  0  0  0  0  0  0  0  0  0  0
    2.3790    1.4200   -0.0140 C   0  0  0  0  0  0  0  0  0  0  0  0
   -1.7530    2.3420    1.4040 N   0  0  0  0  0  0  0  0  0  0  0  0
    2.4050    0.0350   -0.0210 C   0  0  0  0  0  0  0  0  0  0  0  0
    1.2320   -2.0400   -0.0200 O   0  0  0  0  0  0  0  0  0  0  0  0
   -2.9090    2.9870    1.6600 C   0  0  0  0  0  0  0  0  0  0  0  0
    3.5940   -0.6250   -0.0360 O   0  0  0  0  0  0  0  0  0  0  0  0
   -0.1300   -2.4740   -0.0090 C   0  0  0  0  0  0  0  0  0  0  0  0
   -3.3410    3.2240    3.0840 C   0  0  0  0  0  0  0  0  0  0  0  0
   -3.6020    3.3760    0.7430 O   0  0  0  0  0  0  0  0  0  0  0  0
   -4.6770    3.9690    3.0940 C   0  0  0  0  0  0  0  0  0  0  0  0
   -5.1160    4.2090    4.5400 C   0  0  0  0  0  0  0  0  0  0  0  0
   -6.4520    4.9540    4.5500 C   0  0  0  0  0  0  0  0  0  0  0  0
   -6.8840    5.1910    5.9740 C   0  0  0  0  0  0  0  0  0  0  0  0
   -7.1560    6.4060    6.3830 C   0  0  0  0  0  0  0  0  0  0  0  0
   -7.5880    6.6430    7.8070 C   0  0  1  0  0  0  0  0  0  0  0  0
   -6.5940    7.5840    8.4920 C   0  0  0  0  0  0  0  0  0  0  0  0
   -8.9810    7.2760    7.8190 C   0  0  0  0  0  0  0  0  0  0  0  0
  1  2  2  0  0  0  0
  1  3  1  0  0  0  0
  1  4  1  0  0  0  0
  2  5  1  0  0  0  0
  3  6  2  0  0  0  0
  4  7  1  0  0  0  0
  5  8  2  0  0  0  0
  5  9  1  0  0  0  0
  6  8  1  0  0  0  0
  7 10  1  0  0  0  0
  8 11  1  0  0  0  0
  9 12  1  0  0  0  0
 10 13  1  0  0  0  0
 10 14  2  0  0  0  0
 13 15  1  0  0  0  0
 15 16  1  0  0  0  0
 16 17  1  0  0  0  0
 17 18  1  0  0  0  0
 18 19  2  0  0  0  0
 19 20  1  0  0  0  0
 20 21  1  0  0  0  0
 20 22  1  0  0  0  0
M  END
carbaryl
  Mrv1572710061614093D          

 15 16  0  0  0  0            999 V2000
    0.0060    1.3790    0.2470 C   0  0  0  0  0  0  0  0  0  0  0  0
   -0.0010   -0.0010   -0.0410 C   0  0  0  0  0  0  0  0  0  0  0  0
    1.2280    2.0940    0.1880 C   0  0  0  0  0  0  0  0  0  0  0  0
   -1.1750    2.0600    0.5850 C   0  0  0  0  0  0  0  0  0  0  0  0
   -1.1620   -0.7040    0.0090 O   0  0  0  0  0  0  0  0  0  0  0  0
    1.1680   -0.6260   -0.3720 C   0  0  0  0  0  0  0  0  0  0  0  0
    2.4090    1.4140   -0.1560 C   0  0  0  0  0  0  0  0  0  0  0  0
    1.2360    3.4700    0.4750 C   0  0  0  0  0  0  0  0  0  0  0  0
   -1.1300    3.3930    0.8570 C   0  0  0  0  0  0  0  0  0  0  0  0
   -1.1420   -2.0460   -0.1010 C   0  0  0  0  0  0  0  0  0  0  0  0
    2.3660    0.0810   -0.4280 C   0  0  0  0  0  0  0  0  0  0  0  0
    0.0730    4.0950    0.8050 C   0  0  0  0  0  0  0  0  0  0  0  0
   -2.2980   -2.7320   -0.1950 N   0  0  0  0  0  0  0  0  0  0  0  0
   -0.0810   -2.6390   -0.1140 O   0  0  0  0  0  0  0  0  0  0  0  0
   -2.2760   -4.1920   -0.3140 C   0  0  0  0  0  0  0  0  0  0  0  0
  1  2  1  0  0  0  0
  1  3  1  0  0  0  0
  1  4  2  0  0  0  0
  2  5  1  0  0  0  0
  2  6  2  0  0  0  0
  3  7  1  0  0  0  0
  3  8  2  0  0  0  0
  4  9  1  0  0  0  0
  5 10  1  0  0  0  0
  6 11  1  0  0  0  0
  7 11  2  0  0  0  0
  8 12  1  0  0  0  0
  9 12  2  0  0  0  0
 10 13  1  0  0  0  0
 10 14  2  0  0  0  0
 13 15  1  0  0  0  0
M  END
carbofuran
  Mrv1572710061614093D          

 16 17  0  0  0  0            999 V2000
   -0.0300    1.3910   -0.0220 C   0  0  0  0  0  0  0  0  0  0  0  0
   -0.0200    0.0040   -0.0310 C   0  0  0  0  0  0  0  0  0  0  0  0
    1.1890    2.0740    0.0000 C   0  0  0  0  0  0  0  0  0  0  0  0
   -1.3020    1.8760   -0.0260 O   0  0  0  0  0  0  0  0  0  0  0  0
   -1.4660   -0.4510   -0.0690 C   0  0  0  0  0  0  0  0  0  0  0  0
    1.1690   -0.6940   -0.0090 C   0  0  0  0  0  0  0  0  0  0  0  0
    1.2050    3.4340    0.0040 O   0  0  0  0  0  0  0  0  0  0  0  0
    2.3800    1.3700    0.0190 C   0  0  0  0  0  0  0  0  0  0  0  0
   -2.1990    0.8470   -0.4800 C   0  0  1  0  0  0  0  0  0  0  0  0
    2.3730   -0.0130    0.0160 C   0  0  0  0  0  0  0  0  0  0  0  0
    1.0140    4.1060    1.1550 C   0  0  0  0  0  0  0  0  0  0  0  0
   -3.5510    0.9540    0.2280 C   0  0  0  0  0  0  0  0  0  0  0  0
   -2.3780    0.9160   -1.9980 C   0  0  0  0  0  0  0  0  0  0  0  0
    0.9200    5.4510    1.1420 N   0  0  0  0  0  0  0  0  0  0  0  0
    0.9260    3.5010    2.2050 O   0  0  0  0  0  0  0  0  0  0  0  0
    0.7120    6.1820    2.3940 C   0  0  0  0  0  0  0  0  0  0  0  0
  1  2  2  0  0  0  0
  1  3  1  0  0  0  0
  1  4  1  0  0  0  0
  2  5  1  0  0  0  0
  2  6  1  0  0  0  0
  3  7  1  0  0  0  0
  3  8  2  0  0  0  0
  4  9  1  0  0  0  0
  5  9  1  0  0  0  0
  6 10  2  0  0  0  0
  7 11  1  0  0  0  0
  8 10  1  0  0  0  0
  9 12  1  0  0  0  0
  9 13  1  0  0  0  0
 11 14  1  0  0  0  0
 11 15  2  0  0  0  0
 14 16  1  0  0  0  0
M  END
carvedilol
  Mrv1572710061614093D          

 30 33  0  0  1  0            999 V2000
   -3.7140   -1.3820    0.2250 C   0  0  0  0  0  0  0  0  0  0  0  0
   -5.0840   -1.3100    0.0600 C   0  0  0  0  0  0  0  0  0  0  0  0
   -3.3650   -2.7190    0.0750 C   0  0  0  0  0  0  0  0  0  0  0  0
   -2.6960   -0.4240    0.5060 C   0  0  0  0  0  0  0  0  0  0  0  0
   -5.5460   -2.6120   -0.1440 C   0  0  0  0  0  0  0  0  0  0  0  0
   -6.0030   -0.2410    0.1060 C   0  0  0  0  0  0  0  0  0  0  0  0
   -4.4900   -3.4630   -0.1440 N   0  0  0  0  0  0  0  0  0  0  0  0
   -2.0480   -3.1650    0.1620 C   0  0  0  0  0  0  0  0  0  0  0  0
   -1.3810   -0.8760    0.6080 C   0  0  0  0  0  0  0  0  0  0  0  0
   -2.9430    0.8830    0.7060 O   0  0  0  0  0  0  0  0  0  0  0  0
   -6.8950   -2.9010   -0.3330 C   0  0  0  0  0  0  0  0  0  0  0  0
   -7.3500   -0.5160   -0.0940 C   0  0  0  0  0  0  0  0  0  0  0  0
   -1.0440   -2.2250    0.4360 C   0  0  0  0  0  0  0  0  0  0  0  0
   -1.8560    1.8220    0.8530 C   0  0  0  0  0  0  0  0  0  0  0  0
   -7.7990   -1.8350   -0.3100 C   0  0  0  0  0  0  0  0  0  0  0  0
   -1.3800    2.3260   -0.5270 C   0  0  2  0  0  0  0  0  0  0  0  0
   -0.0850    3.1520   -0.3880 C   0  0  0  0  0  0  0  0  0  0  0  0
   -2.4170    3.1290   -1.0990 O   0  0  0  0  0  0  0  0  0  0  0  0
    0.9390    2.2590    0.1690 N   0  0  0  0  0  0  0  0  0  0  0  0
    2.2850    2.8460    0.1110 C   0  0  0  0  0  0  0  0  0  0  0  0
    3.2650    1.6950    0.4410 C   0  0  0  0  0  0  0  0  0  0  0  0
    4.6160    2.0490    0.1430 O   0  0  0  0  0  0  0  0  0  0  0  0
    5.7310    1.2810    0.0670 C   0  0  0  0  0  0  0  0  0  0  0  0
    5.8870   -0.1450   -0.0130 C   0  0  0  0  0  0  0  0  0  0  0  0
    6.8810    2.0790    0.0390 C   0  0  0  0  0  0  0  0  0  0  0  0
    7.1770   -0.6550   -0.0970 C   0  0  0  0  0  0  0  0  0  0  0  0
    4.8930   -1.0840   -0.0710 O   0  0  0  0  0  0  0  0  0  0  0  0
    8.1620    1.5450   -0.0500 C   0  0  0  0  0  0  0  0  0  0  0  0
    8.3170    0.1590   -0.1200 C   0  0  0  0  0  0  0  0  0  0  0  0
    5.0060   -2.5390   -0.1740 C   0  0  0  0  0  0  0  0  0  0  0  0
  1  2  1  0  0  0  0
  1  3  2  0  0  0  0
  1  4  1  0  0  0  0
  2  5  2  0  0  0  0
  2  6  1  0  0  0  0
  3  7  1  0  0  0  0
  3  8  1  0  0  0  0
  4  9  2  0  0  0  0
  4 10  1  0  0  0  0
  5  7  1  0  0  0  0
  5 11  1  0  0  0  0
  6 12  2  0  0  0  0
  8 13  2  0  0  0  0
  9 13  1  0  0  0  0
 10 14  1  0  0  0  0
 11 15  2  0  0  0  0
 12 15  1  0  0  0  0
 14 16  1  0  0  0  0
 16 17  1  0  0  0  0
 16 18  1  0  0  0  0
 17 19  1  0  0  0  0
 19 20  1  0  0  0  0
 20 21  1  0  0  0  0
 21 22  1  0  0  0  0
 22 23  1  0  0  0  0
 23 24  2  0  0  0  0
 23 25  1  0  0  0  0
 24 26  1  0  0  0  0
 24 27  1  0  0  0  0
 25 28  2  0  0  0  0
 26 29  2  0  0  0  0
 27 30  1  0  0  0  0
 28 29  1  0  0  0  0
M  END
cerivastatin
  Mrv1572710061614093D          

 33 34  0  0  1  0            999 V2000
   -1.1450    1.6170   -0.1210 C   0  0  0  0  0  0  0  0  0  0  0  0
   -1.8450    0.3140   -0.0400 C   0  0  0  0  0  0  0  0  0  0  0  0
   -0.6130    2.0510   -1.3360 C   0  0  0  0  0  0  0  0  0  0  0  0
    0.0330    3.2670   -1.4080 C   0  0  0  0  0  0  0  0  0  0  0  0
    0.1550    4.0580   -0.2770 C   0  0  0  0  0  0  0  0  0  0  0  0
   -0.3710    3.6310    0.9320 C   0  0  0  0  0  0  0  0  0  0  0  0
   -1.0200    2.4170    1.0150 C   0  0  0  0  0  0  0  0  0  0  0  0
    0.7880    5.2490   -0.3520 F   0  0  0  0  0  0  0  0  0  0  0  0
   -1.1810   -0.8880   -0.3610 C   0  0  0  0  0  0  0  0  0  0  0  0
   -1.8840   -2.0880   -0.2670 C   0  0  0  0  0  0  0  0  0  0  0  0
   -3.1450   -2.1000    0.1140 N   0  0  0  0  0  0  0  0  0  0  0  0
   -3.7960   -0.9940    0.4220 C   0  0  0  0  0  0  0  0  0  0  0  0
   -3.1800    0.2390    0.3640 C   0  0  0  0  0  0  0  0  0  0  0  0
    0.2320   -0.8760   -0.7890 C   0  0  0  0  0  0  0  0  0  0  0  0
   -1.1950   -3.3850   -0.6060 C   0  0  1  0  0  0  0  0  0  0  0  0
   -6.0380   -1.8520   -0.2010 C   0  0  0  0  0  0  0  0  0  0  0  0
   -5.2390   -1.0800    0.8510 C   0  0  1  0  0  0  0  0  0  0  0  0
   -3.9390    1.4900    0.7250 C   0  0  0  0  0  0  0  0  0  0  0  0
   -5.3290   -1.8060    2.1940 C   0  0  0  0  0  0  0  0  0  0  0  0
   -1.2070   -4.3030    0.6170 C   0  0  0  0  0  0  0  0  0  0  0  0
   -1.9300   -4.0660   -1.7630 C   0  0  0  0  0  0  0  0  0  0  0  0
    1.1440   -1.5360   -0.0860 C   0  0  0  0  0  0  0  0  0  0  0  0
    2.5860   -1.5240   -0.5230 C   0  0  2  0  0  0  0  0  0  0  0  0
    3.4500   -0.9200    0.5860 C   0  0  0  0  0  0  0  0  0  0  0  0
    4.9140   -0.9070    0.1430 C   0  0  2  0  0  0  0  0  0  0  0  0
    5.7770   -0.3040    1.2520 C   0  0  0  0  0  0  0  0  0  0  0  0
    7.2200   -0.2910    0.8160 C   0  0  0  0  0  0  0  0  0  0  0  0
    8.1650    0.1980    1.6340 O   0  0  0  0  0  0  0  0  0  0  0  0
    7.5260   -0.7210   -0.2710 O   0  0  0  0  0  0  0  0  0  0  0  0
    2.7180   -0.7390   -1.7100 O   0  0  0  0  0  0  0  0  0  0  0  0
    5.0460   -0.1220   -1.0440 O   0  0  0  0  0  0  0  0  0  0  0  0
   -4.6780    1.9430   -0.4100 O   0  0  0  0  0  0  0  0  0  0  0  0
   -5.3720    3.1250   -0.0060 C   0  0  0  0  0  0  0  0  0  0  0  0
  1  2  1  0  0  0  0
  1  3  1  0  0  0  0
  1  7  2  0  0  0  0
  2  9  1  0  0  0  0
  2 13  2  0  0  0  0
  3  4  2  0  0  0  0
  4  5  1  0  0  0  0
  5  6  2  0  0  0  0
  5  8  1  0  0  0  0
  6  7  1  0  0  0  0
  9 10  2  0  0  0  0
  9 14  1  0  0  0  0
 10 11  1  0  0  0  0
 10 15  1  0  0  0  0
 11 12  2  0  0  0  0
 12 13  1  0  0  0  0
 12 17  1  0  0  0  0
 13 18  1  0  0  0  0
 14 22  2  0  0  0  0
 15 20  1  0  0  0  0
 15 21  1  0  0  0  0
 16 17  1  0  0  0  0
 17 19  1  0  0  0  0
 18 32  1  0  0  0  0
 22 23  1  0  0  0  0
 23 24  1  0  0  0  0
 23 30  1  0  0  0  0
 24 25  1  0  0  0  0
 25 26  1  0  0  0  0
 25 31  1  0  0  0  0
 26 27  1  0  0  0  0
 27 28  1  0  0  0  0
 27 29  2  0  0  0  0
 32 33  1  0  0  0  0
M  END
chloroquine
  Mrv1572710061614093D          

 22 23  0  0  1  0            999 V2000
    0.1960    0.7540   -0.8400 C   0  0  0  0  0  0  0  0  0  0  0  0
    0.1980   -0.6500   -0.9970 C   0  0  0  0  0  0  0  0  0  0  0  0
    1.4300    1.4350   -0.8260 C   0  0  0  0  0  0  0  0  0  0  0  0
   -1.0290    1.4310   -0.7070 C   0  0  0  0  0  0  0  0  0  0  0  0
    1.3290   -1.3580   -1.1290 N   0  0  0  0  0  0  0  0  0  0  0  0
   -1.0190   -1.3140   -1.0170 C   0  0  0  0  0  0  0  0  0  0  0  0
    2.5980    0.6910   -0.9750 C   0  0  0  0  0  0  0  0  0  0  0  0
    1.4490    2.8340   -0.6630 N   0  0  0  0  0  0  0  0  0  0  0  0
   -2.2380    0.7480   -0.7290 C   0  0  0  0  0  0  0  0  0  0  0  0
    2.4970   -0.6800   -1.1200 C   0  0  0  0  0  0  0  0  0  0  0  0
   -2.2220   -0.6280   -0.8860 C   0  0  0  0  0  0  0  0  0  0  0  0
    2.7510    3.4870   -0.6650 C   0  0  1  0  0  0  0  0  0  0  0  0
   -3.7010   -1.4950   -0.9200 Cl  0  0  0  0  0  0  0  0  0  0  0  0
    2.5660    4.9500   -1.0050 C   0  0  0  0  0  0  0  0  0  0  0  0
    3.3400    3.4070    0.7270 C   0  0  0  0  0  0  0  0  0  0  0  0
    2.0970    5.1450   -2.4270 C   0  0  0  0  0  0  0  0  0  0  0  0
    1.8950    6.6210   -2.6900 C   0  0  0  0  0  0  0  0  0  0  0  0
    1.4320    6.8610   -4.0490 N   0  0  1  0  0  0  0  0  0  0  0  0
    0.1050    6.2800   -4.1930 C   0  0  0  0  0  0  0  0  0  0  0  0
    1.3320    8.2990   -4.2560 C   0  0  0  0  0  0  0  0  0  0  0  0
   -0.3850    6.3860   -5.6190 C   0  0  0  0  0  0  0  0  0  0  0  0
    2.6980    8.9490   -4.2380 C   0  0  0  0  0  0  0  0  0  0  0  0
  1  2  2  0  0  0  0
  1  3  1  0  0  0  0
  1  4  1  0  0  0  0
  2  5  1  0  0  0  0
  2  6  1  0  0  0  0
  3  7  2  0  0  0  0
  3  8  1  0  0  0  0
  4  9  2  0  0  0  0
  5 10  2  0  0  0  0
  6 11  2  0  0  0  0
  7 10  1  0  0  0  0
  8 12  1  0  0  0  0
  9 11  1  0  0  0  0
 11 13  1  0  0  0  0
 12 14  1  0  0  0  0
 12 15  1  0  0  0  0
 14 16  1  0  0  0  0
 16 17  1  0  0  0  0
 17 18  1  0  0  0  0
 18 19  1  0  0  0  0
 18 20  1  0  0  0  0
 19 21  1  0  0  0  0
 20 22  1  0  0  0  0
M  END
chlorpyrifos
  Mrv1572710061614093D          

 18 18  0  0  0  0            999 V2000
    0.1140    1.5240    0.0170 P   0  0  1  0  0  0  0  0  0  0  0  0
   -0.1110   -0.0700    0.0480 O   0  0  0  0  0  0  0  0  0  0  0  0
    1.6920    1.8420   -0.0310 O   0  0  0  0  0  0  0  0  0  0  0  0
   -0.5980    2.1420   -1.2880 O   0  0  0  0  0  0  0  0  0  0  0  0
   -0.6270    2.2860    1.5480 S   0  0  0  0  0  0  0  0  0  0  0  0
    0.2010   -0.4860    1.3010 C   0  0  0  0  0  0  0  0  0  0  0  0
    2.2140    1.1690   -1.1780 C   0  0  0  0  0  0  0  0  0  0  0  0
   -0.6350    3.5590   -1.1070 C   0  0  0  0  0  0  0  0  0  0  0  0
   -0.7860   -0.5280    2.2780 C   0  0  0  0  0  0  0  0  0  0  0  0
    1.4410   -0.8520    1.5800 N   0  0  0  0  0  0  0  0  0  0  0  0
    3.7330    1.3420   -1.2240 C   0  0  0  0  0  0  0  0  0  0  0  0
   -1.1590    4.2220   -2.3830 C   0  0  0  0  0  0  0  0  0  0  0  0
   -0.4550   -0.9550    3.5540 C   0  0  0  0  0  0  0  0  0  0  0  0
   -2.4130   -0.0510    1.9050 Cl  0  0  0  0  0  0  0  0  0  0  0  0
    1.7880   -1.2630    2.7850 C   0  0  0  0  0  0  0  0  0  0  0  0
    0.8590   -1.3260    3.8080 C   0  0  0  0  0  0  0  0  0  0  0  0
    3.4320   -1.7320    3.0910 Cl  0  0  0  0  0  0  0  0  0  0  0  0
    1.3280   -1.8680    5.3880 Cl  0  0  0  0  0  0  0  0  0  0  0  0
  1  2  1  0  0  0  0
  1  3  1  0  0  0  0
  1  4  1  0  0  0  0
  1  5  2  0  0  0  0
  2  6  1  0  0  0  0
  3  7  1  0  0  0  0
  4  8  1  0  0  0  0
  6  9  2  0  0  0  0
  6 10  1  0  0  0  0
  7 11  1  0  0  0  0
  8 12  1  0  0  0  0
  9 13  1  0  0  0  0
  9 14  1  0  0  0  0
 10 15  2  0  0  0  0
 13 16  2  0  0  0  0
 15 16  1  0  0  0  0
 15 17  1  0  0  0  0
 16 18  1  0  0  0  0
M  END
chlorzoxazone
  Mrv1572710061614093D          

 11 12  0  0  0  0            999 V2000
    1.3330    0.6250    0.2650 C   0  0  0  0  0  0  0  0  0  0  0  0
    0.2120    1.4210    0.1590 C   0  0  0  0  0  0  0  0  0  0  0  0
   -1.0080    0.7740   -0.0480 C   0  0  0  0  0  0  0  0  0  0  0  0
   -2.5940   -1.3800   -0.3940 Cl  0  0  0  0  0  0  0  0  0  0  0  0
   -1.0710   -0.6280   -0.1400 C   0  0  0  0  0  0  0  0  0  0  0  0
    0.0710   -1.4210   -0.0300 C   0  0  0  0  0  0  0  0  0  0  0  0
    1.2530   -0.7460    0.1730 C   0  0  0  0  0  0  0  0  0  0  0  0
    2.5300   -1.2400    0.3190 N   0  0  0  0  0  0  0  0  0  0  0  0
    3.3560   -0.1320    0.4980 C   0  0  0  0  0  0  0  0  0  0  0  0
    4.5690   -0.1620    0.6630 O   0  0  0  0  0  0  0  0  0  0  0  0
    2.6250    1.0690    0.4690 O   0  0  0  0  0  0  0  0  0  0  0  0
  1  2  1  0  0  0  0
  1  7  2  0  0  0  0
  1 11  1  0  0  0  0
  2  3  2  0  0  0  0
  3  5  1  0  0  0  0
  4  5  1  0  0  0  0
  5  6  2  0  0  0  0
  6  7  1  0  0  0  0
  7  8  1  0  0  0  0
  8  9  1  0  0  0  0
  9 10  2  0  0  0  0
  9 11  1  0  0  0  0
M  END
cilostazol
  Mrv1572710061614093D          

 27 30  0  0  0  0            999 V2000
   -0.0150    1.2860    0.0090 N   0  0  0  0  0  0  0  0  0  0  0  0
    1.2260   -0.4020   -0.0120 N   0  0  0  0  0  0  0  0  0  0  0  0
    0.0020   -0.0040    0.0020 N   0  0  0  0  0  0  0  0  0  0  0  0
    2.0090    0.6210   -0.0140 N   0  0  0  0  0  0  0  0  0  0  0  0
    1.2650    1.7000   -0.0010 C   0  0  0  0  0  0  0  0  0  0  0  0
    3.4660    8.4510   -8.1650 N   0  0  0  0  0  0  0  0  0  0  0  0
    3.3480    8.0580   -6.8260 C   0  0  0  0  0  0  0  0  0  0  0  0
    4.2150    9.5180   -8.4990 C   0  0  0  0  0  0  0  0  0  0  0  0
    3.6640    8.9520   -5.8120 C   0  0  0  0  0  0  0  0  0  0  0  0
   -1.2060    2.1400    0.0200 C   0  0  1  0  0  0  0  0  0  0  0  0
    3.5480    8.5680   -4.4910 C   0  0  0  0  0  0  0  0  0  0  0  0
    4.2940    9.8550   -9.6620 O   0  0  0  0  0  0  0  0  0  0  0  0
    2.9160    6.7770   -6.5110 C   0  0  0  0  0  0  0  0  0  0  0  0
    4.1310   10.3430   -6.1570 C   0  0  0  0  0  0  0  0  0  0  0  0
    4.9530   10.3010   -7.4460 C   0  0  0  0  0  0  0  0  0  0  0  0
    3.1160    7.2880   -4.1770 C   0  0  0  0  0  0  0  0  0  0  0  0
    2.8010    6.3930   -5.1900 C   0  0  0  0  0  0  0  0  0  0  0  0
    1.7500    3.1270    0.0020 C   0  0  0  0  0  0  0  0  0  0  0  0
    3.0020    6.9090   -2.8760 O   0  0  0  0  0  0  0  0  0  0  0  0
   -2.0470    1.8580   -1.2270 C   0  0  0  0  0  0  0  0  0  0  0  0
   -2.0340    1.8450    1.2720 C   0  0  0  0  0  0  0  0  0  0  0  0
    2.5430    5.5560   -2.8790 C   0  0  0  0  0  0  0  0  0  0  0  0
    1.9000    3.6170   -1.4400 C   0  0  0  0  0  0  0  0  0  0  0  0
    2.3920    5.0660   -1.4370 C   0  0  0  0  0  0  0  0  0  0  0  0
   -3.2770    2.7370    1.2830 C   0  0  0  0  0  0  0  0  0  0  0  0
   -3.2900    2.7500   -1.2160 C   0  0  0  0  0  0  0  0  0  0  0  0
   -4.1180    2.4550    0.0360 C   0  0  0  0  0  0  0  0  0  0  0  0
  1  3  1  0  0  0  0
  1  5  1  0  0  0  0
  1 10  1  0  0  0  0
  2  3  2  0  0  0  0
  2  4  1  0  0  0  0
  4  5  2  0  0  0  0
  5 18  1  0  0  0  0
  6  7  1  0  0  0  0
  6  8  1  0  0  0  0
  7  9  2  0  0  0  0
  7 13  1  0  0  0  0
  8 12  2  0  0  0  0
  8 15  1  0  0  0  0
  9 11  1  0  0  0  0
  9 14  1  0  0  0  0
 10 20  1  0  0  0  0
 10 21  1  0  0  0  0
 11 16  2  0  0  0  0
 13 17  2  0  0  0  0
 14 15  1  0  0  0  0
 16 17  1  0  0  0  0
 16 19  1  0  0  0  0
 18 23  1  0  0  0  0
 19 22  1  0  0  0  0
 20 26  1  0  0  0  0
 21 25  1  0  0  0  0
 22 24  1  0  0  0  0
 23 24  1  0  0  0  0
 25 27  1  0  0  0  0
 26 27  1  0  0  0  0
M  END
cisapride
  Mrv1572710061614093D          

 32 34  0  0  1  0            999 V2000
    6.4190   -0.0900   -0.2900 C   0  0  0  0  0  0  0  0  0  0  0  0
    7.5750   -0.1140   -1.0570 C   0  0  0  0  0  0  0  0  0  0  0  0
    8.6100   -0.9640   -0.7170 C   0  0  0  0  0  0  0  0  0  0  0  0
    8.4940   -1.7920    0.3870 C   0  0  0  0  0  0  0  0  0  0  0  0
    7.3410   -1.7680    1.1520 C   0  0  0  0  0  0  0  0  0  0  0  0
    6.3040   -0.9190    0.8160 C   0  0  0  0  0  0  0  0  0  0  0  0
    9.5060   -2.6230    0.7170 F   0  0  0  0  0  0  0  0  0  0  0  0
    5.4020    0.7500   -0.6200 O   0  0  0  0  0  0  0  0  0  0  0  0
    4.3680    0.5450    0.3450 C   0  0  0  0  0  0  0  0  0  0  0  0
    3.1870    1.4650    0.0300 C   0  0  0  0  0  0  0  0  0  0  0  0
    2.0800    1.2450    1.0630 C   0  0  0  0  0  0  0  0  0  0  0  0
    1.0020    2.2180    0.8400 N   0  0  2  0  0  0  0  0  0  0  0  0
   -0.0620    1.8950    1.7970 C   0  0  0  0  0  0  0  0  0  0  0  0
   -1.2300    2.8670    1.6200 C   0  0  0  0  0  0  0  0  0  0  0  0
   -1.7950    2.7230    0.2040 C   0  0  1  0  0  0  0  0  0  0  0  0
   -0.6650    2.9380   -0.8070 C   0  0  1  0  0  0  0  0  0  0  0  0
    0.4740    1.9620   -0.5040 C   0  0  0  0  0  0  0  0  0  0  0  0
   -1.1550    2.7050   -2.1290 O   0  0  0  0  0  0  0  0  0  0  0  0
   -0.3970    3.5420   -3.0050 C   0  0  0  0  0  0  0  0  0  0  0  0
   -2.3590    1.3820    0.0350 N   0  0  0  0  0  0  0  0  0  0  0  0
   -3.6540    1.1530    0.3310 C   0  0  0  0  0  0  0  0  0  0  0  0
   -4.3540    2.0600    0.7390 O   0  0  0  0  0  0  0  0  0  0  0  0
   -4.2200   -0.1950    0.1620 C   0  0  0  0  0  0  0  0  0  0  0  0
   -5.5700   -0.4350    0.4640 C   0  0  0  0  0  0  0  0  0  0  0  0
   -6.0930   -1.7060    0.3010 C   0  0  0  0  0  0  0  0  0  0  0  0
   -5.2820   -2.7350   -0.1590 C   0  0  0  0  0  0  0  0  0  0  0  0
   -3.9420   -2.4920   -0.4590 C   0  0  0  0  0  0  0  0  0  0  0  0
   -3.4170   -1.2410   -0.3070 C   0  0  0  0  0  0  0  0  0  0  0  0
   -2.9370   -3.7860   -1.0340 Cl  0  0  0  0  0  0  0  0  0  0  0  0
   -5.8080   -4.0130   -0.3230 N   0  0  0  0  0  0  0  0  0  0  0  0
   -6.3570    0.5740    0.9140 O   0  0  0  0  0  0  0  0  0  0  0  0
   -7.6570    0.0190    1.1290 C   0  0  0  0  0  0  0  0  0  0  0  0
  1  2  1  0  0  0  0
  1  6  2  0  0  0  0
  1  8  1  0  0  0  0
  2  3  2  0  0  0  0
  3  4  1  0  0  0  0
  4  5  2  0  0  0  0
  4  7  1  0  0  0  0
  5  6  1  0  0  0  0
  8  9  1  0  0  0  0
  9 10  1  0  0  0  0
 10 11  1  0  0  0  0
 11 12  1  0  0  0  0
 12 13  1  0  0  0  0
 12 17  1  0  0  0  0
 13 14  1  0  0  0  0
 14 15  1  0  0  0  0
 15 16  1  0  0  0  0
 15 20  1  0  0  0  0
 16 17  1  0  0  0  0
 16 18  1  0  0  0  0
 18 19  1  0  0  0  0
 20 21  1  0  0  0  0
 21 22  2  0  0  0  0
 21 23  1  0  0  0  0
 23 24  1  0  0  0  0
 23 28  2  0  0  0  0
 24 25  2  0  0  0  0
 24 31  1  0  0  0  0
 25 26  1  0  0  0  0
 26 27  2  0  0  0  0
 26 30  1  0  0  0  0
 27 28  1  0  0  0  0
 27 29  1  0  0  0  0
 31 32  1  0  0  0  0
M  END
citalopram
  Mrv1572710061614093D          

 24 26  0  0  1  0            999 V2000
   -4.1810   -0.7350    0.4410 C   0  0  0  0  0  0  0  0  0  0  0  0
   -3.3930   -0.3700    1.5420 C   0  0  0  0  0  0  0  0  0  0  0  0
   -2.0190   -0.1760    1.3990 C   0  0  0  0  0  0  0  0  0  0  0  0
   -3.6070   -0.9130   -0.8180 C   0  0  0  0  0  0  0  0  0  0  0  0
   -2.2450   -0.7190   -0.9400 C   0  0  0  0  0  0  0  0  0  0  0  0
   -1.4610   -0.3540    0.1430 C   0  0  0  0  0  0  0  0  0  0  0  0
   -5.5840   -0.9230    0.6120 C   0  0  0  0  0  0  0  0  0  0  0  0
   -6.7260   -1.0760    0.7510 N   0  0  0  0  0  0  0  0  0  0  0  0
   -1.4020   -0.8360   -2.1540 C   0  0  0  0  0  0  0  0  0  0  0  0
   -0.0480   -0.6450   -1.6820 O   0  0  0  0  0  0  0  0  0  0  0  0
   -0.0400   -0.2080   -0.2950 C   0  0  2  0  0  0  0  0  0  0  0  0
    0.8330   -1.1620    0.5160 C   0  0  0  0  0  0  0  0  0  0  0  0
    0.4510    1.2250   -0.2210 C   0  0  0  0  0  0  0  0  0  0  0  0
    0.1100    2.1490   -1.2190 C   0  0  0  0  0  0  0  0  0  0  0  0
    1.2080    1.6740    0.8690 C   0  0  0  0  0  0  0  0  0  0  0  0
    0.5190    3.4780   -1.1410 C   0  0  0  0  0  0  0  0  0  0  0  0
    1.6220    3.0010    0.9580 C   0  0  0  0  0  0  0  0  0  0  0  0
    1.2730    3.8920   -0.0500 C   0  0  0  0  0  0  0  0  0  0  0  0
    2.0030   -1.7410   -0.2460 C   0  0  0  0  0  0  0  0  0  0  0  0
    2.7710   -2.6840    0.6530 C   0  0  0  0  0  0  0  0  0  0  0  0
    3.8940   -3.2800   -0.0470 N   0  0  1  0  0  0  0  0  0  0  0  0
    4.8800   -2.2480   -0.3200 C   0  0  0  0  0  0  0  0  0  0  0  0
    4.5140   -4.2220    0.8680 C   0  0  0  0  0  0  0  0  0  0  0  0
    1.6630    5.1710    0.0340 F   0  0  0  0  0  0  0  0  0  0  0  0
  1  2  2  0  0  0  0
  1  4  1  0  0  0  0
  1  7  1  0  0  0  0
  2  3  1  0  0  0  0
  3  6  2  0  0  0  0
  4  5  2  0  0  0  0
  5  6  1  0  0  0  0
  5  9  1  0  0  0  0
  6 11  1  0  0  0  0
  7  8  3  0  0  0  0
  9 10  1  0  0  0  0
 10 11  1  0  0  0  0
 11 12  1  0  0  0  0
 11 13  1  0  0  0  0
 12 19  1  0  0  0  0
 13 14  2  0  0  0  0
 13 15  1  0  0  0  0
 14 16  1  0  0  0  0
 15 17  2  0  0  0  0
 16 18  2  0  0  0  0
 17 18  1  0  0  0  0
 18 24  1  0  0  0  0
 19 20  1  0  0  0  0
 20 21  1  0  0  0  0
 21 22  1  0  0  0  0
 21 23  1  0  0  0  0
M  END
clindamycin
  Mrv1572710061614093D          

 27 28  0  0  1  0            999 V2000
   -0.0170    1.4220    0.0100 C   0  0  1  0  0  0  0  0  0  0  0  0
    0.0800    0.0000   -0.0430 O   0  0  0  0  0  0  0  0  0  0  0  0
    1.3840    2.0370    0.0490 C   0  0  1  0  0  0  0  0  0  0  0  0
    2.0960    0.1230   -1.3760 C   0  0  2  0  0  0  0  0  0  0  0  0
    2.1360    1.6480   -1.2280 C   0  0  1  0  0  0  0  0  0  0  0  0
   -0.7600    1.9280   -1.2290 C   0  0  2  0  0  0  0  0  0  0  0  0
   -1.0250    4.1020   -2.2950 C   0  0  0  0  0  0  0  0  0  0  0  0
   -0.8850    3.3860   -1.1620 N   0  0  0  0  0  0  0  0  0  0  0  0
    0.6410   -0.3470   -1.3080 C   0  0  1  0  0  0  0  0  0  0  0  0
   -0.8520    6.2090   -3.5480 N   0  0  1  0  0  0  0  0  0  0  0  0
   -1.1540    5.6020   -2.2260 C   0  0  1  0  0  0  0  0  0  0  0  0
   -1.5150    7.5380   -3.5000 C   0  0  0  0  0  0  0  0  0  0  0  0
   -1.0480    3.5400   -3.3690 O   0  0  0  0  0  0  0  0  0  0  0  0
   -2.6160    6.0050   -1.9380 C   0  0  0  0  0  0  0  0  0  0  0  0
   -2.1530    1.2980   -1.2800 C   0  0  1  0  0  0  0  0  0  0  0  0
    0.5780   -2.1470   -1.5220 S   0  0  0  0  0  0  0  0  0  0  0  0
   -2.8540    7.2780   -2.7760 C   0  0  1  0  0  0  0  0  0  0  0  0
    2.8430   -0.4800   -0.3170 O   0  0  0  0  0  0  0  0  0  0  0  0
    1.2800    3.4600    0.1290 O   0  0  0  0  0  0  0  0  0  0  0  0
    1.5070    2.2560   -2.3590 O   0  0  0  0  0  0  0  0  0  0  0  0
    0.5950    6.4610   -3.5760 C   0  0  0  0  0  0  0  0  0  0  0  0
   -3.0740    1.7550    0.2010 Cl  0  0  0  0  0  0  0  0  0  0  0  0
   -3.2030    8.4560   -1.8650 C   0  0  0  0  0  0  0  0  0  0  0  0
   -1.2100   -2.3790   -1.7190 C   0  0  0  0  0  0  0  0  0  0  0  0
   -2.8960    1.8030   -2.5190 C   0  0  0  0  0  0  0  0  0  0  0  0
   -3.5560    9.6750   -2.7200 C   0  0  0  0  0  0  0  0  0  0  0  0
   -3.9040   10.8540   -1.8090 C   0  0  0  0  0  0  0  0  0  0  0  0
  1  2  1  0  0  0  0
  1  3  1  0  0  0  0
  1  6  1  0  0  0  0
  2  9  1  0  0  0  0
  3  5  1  0  0  0  0
  3 19  1  0  0  0  0
  4  5  1  0  0  0  0
  4  9  1  0  0  0  0
  4 18  1  0  0  0  0
  5 20  1  0  0  0  0
  6  8  1  0  0  0  0
  6 15  1  0  0  0  0
  7  8  1  0  0  0  0
  7 11  1  0  0  0  0
  7 13  2  0  0  0  0
  9 16  1  0  0  0  0
 10 11  1  0  0  0  0
 10 12  1  0  0  0  0
 10 21  1  0  0  0  0
 11 14  1  0  0  0  0
 12 17  1  0  0  0  0
 14 17  1  0  0  0  0
 15 22  1  0  0  0  0
 15 25  1  0  0  0  0
 16 24  1  0  0  0  0
 17 23  1  0  0  0  0
 23 26  1  0  0  0  0
 26 27  1  0  0  0  0
M  END
clobazam
  Mrv1572710061614093D          

 21 23  0  0  0  0            999 V2000
   -0.3440    1.2520    0.4940 C   0  0  0  0  0  0  0  0  0  0  0  0
    0.0020   -0.0040    0.0020 N   0  0  0  0  0  0  0  0  0  0  0  0
    0.5340    2.3210    0.5630 C   0  0  0  0  0  0  0  0  0  0  0  0
   -1.6610    1.4170    0.9300 C   0  0  0  0  0  0  0  0  0  0  0  0
   -0.9330   -0.6520   -0.8140 C   0  0  0  0  0  0  0  0  0  0  0  0
    1.1460   -0.6410    0.2400 C   0  0  0  0  0  0  0  0  0  0  0  0
    1.8610    2.2590    0.1480 N   0  0  0  0  0  0  0  0  0  0  0  0
    0.0890    3.5420    1.0740 C   0  0  0  0  0  0  0  0  0  0  0  0
   -2.0900    2.6280    1.4320 C   0  0  0  0  0  0  0  0  0  0  0  0
   -1.7930   -1.5980   -0.2710 C   0  0  0  0  0  0  0  0  0  0  0  0
   -1.0070   -0.3460   -2.1660 C   0  0  0  0  0  0  0  0  0  0  0  0
    2.2360   -0.0070    1.0650 C   0  0  0  0  0  0  0  0  0  0  0  0
    1.3140   -1.7530   -0.2150 O   0  0  0  0  0  0  0  0  0  0  0  0
    2.6940    1.2440    0.3610 C   0  0  0  0  0  0  0  0  0  0  0  0
    2.3860    3.4120   -0.5880 C   0  0  0  0  0  0  0  0  0  0  0  0
   -1.2100    3.6940    1.5070 C   0  0  0  0  0  0  0  0  0  0  0  0
   -3.7300    2.8140    1.9690 Cl  0  0  0  0  0  0  0  0  0  0  0  0
   -2.7150   -2.2350   -1.0780 C   0  0  0  0  0  0  0  0  0  0  0  0
   -1.9310   -0.9870   -2.9680 C   0  0  0  0  0  0  0  0  0  0  0  0
    3.8430    1.3260   -0.0180 O   0  0  0  0  0  0  0  0  0  0  0  0
   -2.7820   -1.9320   -2.4260 C   0  0  0  0  0  0  0  0  0  0  0  0
  1  2  1  0  0  0  0
  1  3  2  0  0  0  0
  1  4  1  0  0  0  0
  2  5  1  0  0  0  0
  2  6  1  0  0  0  0
  3  7  1  0  0  0  0
  3  8  1  0  0  0  0
  4  9  2  0  0  0  0
  5 10  2  0  0  0  0
  5 11  1  0  0  0  0
  6 12  1  0  0  0  0
  6 13  2  0  0  0  0
  7 14  1  0  0  0  0
  7 15  1  0  0  0  0
  8 16  2  0  0  0  0
  9 16  1  0  0  0  0
  9 17  1  0  0  0  0
 10 18  1  0  0  0  0
 11 19  2  0  0  0  0
 12 14  1  0  0  0  0
 14 20  2  0  0  0  0
 18 21  2  0  0  0  0
 19 21  1  0  0  0  0
M  END
clomipramine
  Mrv1572710061614093D          

 22 24  0  0  1  0            999 V2000
    1.5210    3.6320   -0.4120 C   0  0  0  0  0  0  0  0  0  0  0  0
    1.6940    4.2260    0.8260 C   0  0  0  0  0  0  0  0  0  0  0  0
    1.3060    3.5670    1.9790 C   0  0  0  0  0  0  0  0  0  0  0  0
    0.7500    2.3030    1.9000 C   0  0  0  0  0  0  0  0  0  0  0  0
    0.5880    1.7120    0.6540 C   0  0  0  0  0  0  0  0  0  0  0  0
    0.9500    2.3720   -0.4910 C   0  0  0  0  0  0  0  0  0  0  0  0
    0.7130    1.7340   -1.8280 C   0  0  0  0  0  0  0  0  0  0  0  0
   -0.7550    1.6480   -2.1690 C   0  0  0  0  0  0  0  0  0  0  0  0
   -1.5520    0.7240   -1.2840 C   0  0  0  0  0  0  0  0  0  0  0  0
   -2.8330    0.4300   -1.7610 C   0  0  0  0  0  0  0  0  0  0  0  0
   -3.6750   -0.4200   -1.0820 C   0  0  0  0  0  0  0  0  0  0  0  0
   -3.2560   -1.0080    0.0990 C   0  0  0  0  0  0  0  0  0  0  0  0
   -2.0010   -0.7200    0.5870 C   0  0  0  0  0  0  0  0  0  0  0  0
   -1.1500    0.1580   -0.0950 C   0  0  0  0  0  0  0  0  0  0  0  0
    0.0760    0.4260    0.5240 N   0  0  0  0  0  0  0  0  0  0  0  0
    0.8520   -0.6910    1.0680 C   0  0  0  0  0  0  0  0  0  0  0  0
    1.7030   -1.3090   -0.0430 C   0  0  0  0  0  0  0  0  0  0  0  0
    2.5480   -2.4470    0.5350 C   0  0  0  0  0  0  0  0  0  0  0  0
    3.3640   -3.0410   -0.5320 N   0  0  1  0  0  0  0  0  0  0  0  0
    4.3240   -2.0110   -0.9510 C   0  0  0  0  0  0  0  0  0  0  0  0
    4.1460   -4.1200    0.0870 C   0  0  0  0  0  0  0  0  0  0  0  0
   -4.3020   -2.0960    0.9570 Cl  0  0  0  0  0  0  0  0  0  0  0  0
  1  2  1  0  0  0  0
  1  6  2  0  0  0  0
  2  3  2  0  0  0  0
  3  4  1  0  0  0  0
  4  5  2  0  0  0  0
  5  6  1  0  0  0  0
  5 15  1  0  0  0  0
  6  7  1  0  0  0  0
  7  8  1  0  0  0  0
  8  9  1  0  0  0  0
  9 10  1  0  0  0  0
  9 14  2  0  0  0  0
 10 11  2  0  0  0  0
 11 12  1  0  0  0  0
 12 13  2  0  0  0  0
 12 22  1  0  0  0  0
 13 14  1  0  0  0  0
 14 15  1  0  0  0  0
 15 16  1  0  0  0  0
 16 17  1  0  0  0  0
 17 18  1  0  0  0  0
 18 19  1  0  0  0  0
 19 20  1  0  0  0  0
 19 21  1  0  0  0  0
M  END
clozapine
  Mrv1572710061614093D          

 23 26  0  0  0  0            999 V2000
   -1.5480   -0.4800   -0.2090 C   0  0  0  0  0  0  0  0  0  0  0  0
   -2.5680   -1.2720    0.3250 C   0  0  0  0  0  0  0  0  0  0  0  0
   -3.8910   -0.9720    0.0620 C   0  0  0  0  0  0  0  0  0  0  0  0
   -4.2150    0.1130   -0.7310 C   0  0  0  0  0  0  0  0  0  0  0  0
   -3.2140    0.9140   -1.2550 C   0  0  0  0  0  0  0  0  0  0  0  0
   -1.8860    0.6330   -0.9870 C   0  0  0  0  0  0  0  0  0  0  0  0
   -0.8880    1.4970   -1.4680 N   0  0  0  0  0  0  0  0  0  0  0  0
   -0.0640    2.1480   -0.5470 C   0  0  0  0  0  0  0  0  0  0  0  0
   -0.0210    3.5320   -0.5090 C   0  0  0  0  0  0  0  0  0  0  0  0
    0.7710    4.1750    0.4250 C   0  0  0  0  0  0  0  0  0  0  0  0
    1.5200    3.4400    1.3270 C   0  0  0  0  0  0  0  0  0  0  0  0
    1.4970    2.0600    1.2930 C   0  0  0  0  0  0  0  0  0  0  0  0
    0.7150    1.3990    0.3440 C   0  0  0  0  0  0  0  0  0  0  0  0
    0.7480   -0.0690    0.2590 C   0  0  0  0  0  0  0  0  0  0  0  0
   -0.2520   -0.8370    0.0090 N   0  0  0  0  0  0  0  0  0  0  0  0
    1.9650   -0.6770    0.4640 N   0  0  0  0  0  0  0  0  0  0  0  0
    2.0760   -2.1420    0.5490 C   0  0  0  0  0  0  0  0  0  0  0  0
    3.2120   -2.5950   -0.3750 C   0  0  0  0  0  0  0  0  0  0  0  0
    4.4510   -1.8980   -0.0090 N   0  0  2  0  0  0  0  0  0  0  0  0
    4.2630   -0.4760   -0.3200 C   0  0  0  0  0  0  0  0  0  0  0  0
    3.1970    0.1160    0.6010 C   0  0  0  0  0  0  0  0  0  0  0  0
    5.4970   -2.3930   -0.9130 C   0  0  0  0  0  0  0  0  0  0  0  0
   -5.1510   -1.9620    0.7300 Cl  0  0  0  0  0  0  0  0  0  0  0  0
  1  2  1  0  0  0  0
  1  6  2  0  0  0  0
  1 15  1  0  0  0  0
  2  3  2  0  0  0  0
  3  4  1  0  0  0  0
  3 23  1  0  0  0  0
  4  5  2  0  0  0  0
  5  6  1  0  0  0  0
  6  7  1  0  0  0  0
  7  8  1  0  0  0  0
  8  9  1  0  0  0  0
  8 13  2  0  0  0  0
  9 10  2  0  0  0  0
 10 11  1  0  0  0  0
 11 12  2  0  0  0  0
 12 13  1  0  0  0  0
 13 14  1  0  0  0  0
 14 15  2  0  0  0  0
 14 16  1  0  0  0  0
 16 17  1  0  0  0  0
 16 21  1  0  0  0  0
 17 18  1  0  0  0  0
 18 19  1  0  0  0  0
 19 20  1  0  0  0  0
 19 22  1  0  0  0  0
 20 21  1  0  0  0  0
M  END
cocaine
  Mrv1572710061614093D          

 22 24  0  0  1  0            999 V2000
   -3.4790    0.8920    1.0780 N   0  0  2  0  0  0  0  0  0  0  0  0
   -0.8110    0.4850    0.0050 C   0  0  1  0  0  0  0  0  0  0  0  0
   -1.6370   -0.6390    0.6370 C   0  0  2  0  0  0  0  0  0  0  0  0
   -4.9280    1.0750    0.9170 C   0  0  0  0  0  0  0  0  0  0  0  0
   -3.0850    1.5040   -1.2030 C   0  0  0  0  0  0  0  0  0  0  0  0
   -2.8220    1.9430    0.2560 C   0  0  2  0  0  0  0  0  0  0  0  0
   -1.3090    1.8410    0.5120 C   0  0  0  0  0  0  0  0  0  0  0  0
   -1.2440   -1.9590    0.0250 C   0  0  0  0  0  0  0  0  0  0  0  0
   -2.0690   -2.6260   -0.5540 O   0  0  0  0  0  0  0  0  0  0  0  0
    0.0220   -2.3940    0.1250 O   0  0  0  0  0  0  0  0  0  0  0  0
    0.4000   -3.6660   -0.4640 C   0  0  0  0  0  0  0  0  0  0  0  0
    0.5860    0.3180    0.3670 O   0  0  0  0  0  0  0  0  0  0  0  0
    1.5540    0.7370   -0.4720 C   0  0  0  0  0  0  0  0  0  0  0  0
    2.9740    0.5670   -0.1030 C   0  0  0  0  0  0  0  0  0  0  0  0
    1.2580    1.2540   -1.5300 O   0  0  0  0  0  0  0  0  0  0  0  0
    3.9800    1.0000   -0.9700 C   0  0  0  0  0  0  0  0  0  0  0  0
    5.3040    0.8380   -0.6200 C   0  0  0  0  0  0  0  0  0  0  0  0
    5.6370    0.2480    0.5860 C   0  0  0  0  0  0  0  0  0  0  0  0
    4.6460   -0.1840    1.4500 C   0  0  0  0  0  0  0  0  0  0  0  0
    3.3170   -0.0220    1.1150 C   0  0  0  0  0  0  0  0  0  0  0  0
   -3.1270   -0.3690    0.3720 C   0  0  2  0  0  0  0  0  0  0  0  0
   -3.2870   -0.0240   -1.1260 C   0  0  0  0  0  0  0  0  0  0  0  0
  1  4  1  0  0  0  0
  1  6  1  0  0  0  0
  1 21  1  0  0  0  0
  2  3  1  0  0  0  0
  2  7  1  0  0  0  0
  2 12  1  0  0  0  0
  3  8  1  0  0  0  0
  3 21  1  0  0  0  0
  5  6  1  0  0  0  0
  5 22  1  0  0  0  0
  6  7  1  0  0  0  0
  8  9  2  0  0  0  0
  8 10  1  0  0  0  0
 10 11  1  0  0  0  0
 12 13  1  0  0  0  0
 13 14  1  0  0  0  0
 13 15  2  0  0  0  0
 14 16  1  0  0  0  0
 14 20  2  0  0  0  0
 16 17  2  0  0  0  0
 17 18  1  0  0  0  0
 18 19  2  0  0  0  0
 19 20  1  0  0  0  0
 21 22  1  0  0  0  0
M  END
codeine
  Mrv1572710061614093D          

 22 26  0  0  1  0            999 V2000
   -0.0930   -0.2350   -0.0870 C   0  0  0  0  0  0  0  0  0  0  0  0
    0.2410   -1.1590    0.8730 C   0  0  0  0  0  0  0  0  0  0  0  0
   -0.7890   -1.9770    1.3010 C   0  0  0  0  0  0  0  0  0  0  0  0
   -2.0670   -1.8100    0.7910 C   0  0  0  0  0  0  0  0  0  0  0  0
   -2.4000   -0.8350   -0.1480 C   0  0  0  0  0  0  0  0  0  0  0  0
   -1.3660   -0.0070   -0.5960 C   0  0  0  0  0  0  0  0  0  0  0  0
    0.8240    0.7690   -0.7400 C   0  0  2  0  0  0  0  0  0  0  0  0
    1.9290    1.0890    0.2410 C   0  0  2  0  0  0  0  0  0  0  0  0
    2.5700   -0.2200    0.6760 C   0  0  1  0  0  0  0  0  0  0  0  0
    1.6440   -1.1910    1.3870 C   0  0  0  0  0  0  0  0  0  0  0  0
   -0.1710    1.8740   -1.0720 C   0  0  2  0  0  0  0  0  0  0  0  0
   -0.6110    2.6110    0.1990 C   0  0  2  0  0  0  0  0  0  0  0  0
    0.4060    2.6570    1.2800 C   0  0  0  0  0  0  0  0  0  0  0  0
    1.4750    1.9500    1.3610 C   0  0  0  0  0  0  0  0  0  0  0  0
   -3.6710   -0.6970   -0.6090 O   0  0  0  0  0  0  0  0  0  0  0  0
   -1.7800    1.9690    0.7110 O   0  0  0  0  0  0  0  0  0  0  0  0
   -1.3430    1.0540   -1.4350 O   0  0  0  0  0  0  0  0  0  0  0  0
    3.1850   -0.8540   -0.4980 N   0  0  2  0  0  0  0  0  0  0  0  0
    1.4480    0.1130   -1.9750 C   0  0  0  0  0  0  0  0  0  0  0  0
    2.1540   -1.1620   -1.4880 C   0  0  0  0  0  0  0  0  0  0  0  0
    3.7330   -2.1400   -0.0450 C   0  0  0  0  0  0  0  0  0  0  0  0
   -4.4600   -1.6910    0.0480 C   0  0  0  0  0  0  0  0  0  0  0  0
  1  2  1  0  0  0  0
  1  6  2  0  0  0  0
  1  7  1  0  0  0  0
  2  3  2  0  0  0  0
  2 10  1  0  0  0  0
  3  4  1  0  0  0  0
  4  5  2  0  0  0  0
  5  6  1  0  0  0  0
  5 15  1  0  0  0  0
  6 17  1  0  0  0  0
  7  8  1  0  0  0  0
  7 11  1  0  0  0  0
  7 19  1  0  0  0  0
  8  9  1  0  0  0  0
  8 14  1  0  0  0  0
  9 10  1  0  0  0  0
  9 18  1  0  0  0  0
 11 12  1  0  0  0  0
 11 17  1  0  0  0  0
 12 13  1  0  0  0  0
 12 16  1  0  0  0  0
 13 14  2  0  0  0  0
 15 22  1  0  0  0  0
 18 20  1  0  0  0  0
 18 21  1  0  0  0  0
 19 20  1  0  0  0  0
M  END
colchicine
  Mrv1572710061614093D          

 29 31  0  0  1  0            999 V2000
   -2.9100    0.7560    1.3260 C   0  0  0  0  0  0  0  0  0  0  0  0
   -3.7130    0.1070    0.3970 C   0  0  0  0  0  0  0  0  0  0  0  0
   -3.1520   -0.7630   -0.5310 C   0  0  0  0  0  0  0  0  0  0  0  0
   -1.7810   -0.9830   -0.5330 C   0  0  0  0  0  0  0  0  0  0  0  0
   -0.9780   -0.3230    0.4030 C   0  0  0  0  0  0  0  0  0  0  0  0
   -1.5470    0.5430    1.3290 C   0  0  0  0  0  0  0  0  0  0  0  0
   -5.0550    0.3240    0.3950 O   0  0  0  0  0  0  0  0  0  0  0  0
   -5.3250    1.2510    1.4480 C   0  0  0  0  0  0  0  0  0  0  0  0
   -3.9450   -1.3990   -1.4360 O   0  0  0  0  0  0  0  0  0  0  0  0
   -4.2560   -2.6800   -0.8840 C   0  0  0  0  0  0  0  0  0  0  0  0
   -1.2240   -1.8320   -1.4370 O   0  0  0  0  0  0  0  0  0  0  0  0
   -0.9970   -1.0760   -2.6280 C   0  0  0  0  0  0  0  0  0  0  0  0
   -0.6750    1.2310    2.3470 C   0  0  0  0  0  0  0  0  0  0  0  0
    0.0750    2.3840    1.6860 C   0  0  0  0  0  0  0  0  0  0  0  0
    0.6410    1.9670    0.3430 C   0  0  2  0  0  0  0  0  0  0  0  0
    1.3080    0.6080    0.4110 C   0  0  0  0  0  0  0  0  0  0  0  0
    0.5000   -0.5390    0.3920 C   0  0  0  0  0  0  0  0  0  0  0  0
    2.6500    0.6070    0.4940 C   0  0  0  0  0  0  0  0  0  0  0  0
    0.9330   -1.8390    0.3480 C   0  0  0  0  0  0  0  0  0  0  0  0
    2.1580   -2.3960    0.3620 C   0  0  0  0  0  0  0  0  0  0  0  0
    3.5770   -0.3960    0.5450 C   0  0  0  0  0  0  0  0  0  0  0  0
    3.3700   -1.7850    0.4600 C   0  0  0  0  0  0  0  0  0  0  0  0
    4.7380   -0.0380    0.6960 O   0  0  0  0  0  0  0  0  0  0  0  0
    4.4680   -2.5790    0.4610 O   0  0  0  0  0  0  0  0  0  0  0  0
    4.0140   -3.9110    0.2120 C   0  0  0  0  0  0  0  0  0  0  0  0
    1.6270    2.9610   -0.0890 N   0  0  0  0  0  0  0  0  0  0  0  0
    1.8240    3.1880   -1.4030 C   0  0  0  0  0  0  0  0  0  0  0  0
    2.8390    4.2100   -1.8470 C   0  0  0  0  0  0  0  0  0  0  0  0
    1.1850    2.5690   -2.2280 O   0  0  0  0  0  0  0  0  0  0  0  0
  1  2  1  0  0  0  0
  1  6  2  0  0  0  0
  2  3  2  0  0  0  0
  2  7  1  0  0  0  0
  3  4  1  0  0  0  0
  3  9  1  0  0  0  0
  4  5  2  0  0  0  0
  4 11  1  0  0  0  0
  5  6  1  0  0  0  0
  5 17  1  0  0  0  0
  6 13  1  0  0  0  0
  7  8  1  0  0  0  0
  9 10  1  0  0  0  0
 11 12  1  0  0  0  0
 13 14  1  0  0  0  0
 14 15  1  0  0  0  0
 15 16  1  0  0  0  0
 15 26  1  0  0  0  0
 16 17  1  0  0  0  0
 16 18  2  0  0  0  0
 17 19  2  0  0  0  0
 18 21  1  0  0  0  0
 19 20  1  0  0  0  0
 20 22  2  0  0  0  0
 21 22  1  0  0  0  0
 21 23  2  0  0  0  0
 22 24  1  0  0  0  0
 24 25  1  0  0  0  0
 26 27  1  0  0  0  0
 27 28  1  0  0  0  0
 27 29  2  0  0  0  0
M  END
compound_1
  Mrv1572710061614093D          

 43 47  0  0  1  0            999 V2000
   -0.3110    1.6970    0.1040 N   0  0  0  0  0  0  0  0  0  0  0  0
   -0.3660    0.3800    0.1070 C   0  0  0  0  0  0  0  0  0  0  0  0
    0.7920   -0.3760    0.0890 C   0  0  0  0  0  0  0  0  0  0  0  0
    2.0190    0.2680    0.0680 C   0  0  0  0  0  0  0  0  0  0  0  0
    2.0360    1.6550    0.0650 C   0  0  0  0  0  0  0  0  0  0  0  0
    0.8390    2.3440    0.0840 C   0  0  0  0  0  0  0  0  0  0  0  0
    3.3450    2.4020    0.0420 C   0  0  1  0  0  0  0  0  0  0  0  0
    3.2000    3.5950   -0.7300 O   0  0  0  0  0  0  0  0  0  0  0  0
    3.7500    2.7660    1.4720 C   0  0  0  0  0  0  0  0  0  0  0  0
    5.0260    3.4930    1.4500 N   0  0  0  0  0  0  0  0  0  0  0  0
    5.3540    3.8110    2.8460 C   0  0  0  0  0  0  0  0  0  0  0  0
    6.6800    4.5740    2.8970 C   0  0  0  0  0  0  0  0  0  0  0  0
    7.0170    4.9000    4.3290 C   0  0  0  0  0  0  0  0  0  0  0  0
    7.7640    4.0120    5.0810 C   0  0  0  0  0  0  0  0  0  0  0  0
    8.0800    4.3100    6.3920 C   0  0  0  0  0  0  0  0  0  0  0  0
    7.6460    5.5040    6.9550 C   0  0  0  0  0  0  0  0  0  0  0  0
    6.8950    6.3930    6.1970 C   0  0  0  0  0  0  0  0  0  0  0  0
    6.5830    6.0890    4.8870 C   0  0  0  0  0  0  0  0  0  0  0  0
    7.9630    5.8090    8.2810 N   0  0  0  0  0  0  0  0  0  0  0  0
    8.5330    7.3140    8.6710 S   0  0  1  0  0  0  0  0  0  0  0  0
    7.6130    8.2350    8.1010 O   0  0  0  0  0  0  0  0  0  0  0  0
    8.8870    7.2480   10.0460 O   0  0  0  0  0  0  0  0  0  0  0  0
   10.0460    7.5460    7.7980 C   0  0  0  0  0  0  0  0  0  0  0  0
   10.0440    8.2020    6.5800 C   0  0  0  0  0  0  0  0  0  0  0  0
   11.2250    8.3930    5.8930 C   0  0  0  0  0  0  0  0  0  0  0  0
   12.4260    7.9220    6.4320 C   0  0  0  0  0  0  0  0  0  0  0  0
   12.4200    7.2600    7.6640 C   0  0  0  0  0  0  0  0  0  0  0  0
   11.2310    7.0770    8.3380 C   0  0  0  0  0  0  0  0  0  0  0  0
   13.6910    8.1210    5.7050 C   0  0  0  0  0  0  0  0  0  0  0  0
   13.8450    8.7150    4.5580 N   0  0  0  0  0  0  0  0  0  0  0  0
   15.1350    8.7500    4.1420 C   0  0  0  0  0  0  0  0  0  0  0  0
   15.9640    8.1580    5.0180 C   0  0  0  0  0  0  0  0  0  0  0  0
   15.0720    7.6810    6.1490 C   0  0  0  0  0  0  0  0  0  0  0  0
   15.5790    9.3690    2.8690 C   0  0  0  0  0  0  0  0  0  0  0  0
   14.6480    9.9620    2.0180 C   0  0  0  0  0  0  0  0  0  0  0  0
   15.0670   10.5420    0.8380 C   0  0  0  0  0  0  0  0  0  0  0  0
   16.4080   10.5340    0.4980 C   0  0  0  0  0  0  0  0  0  0  0  0
   17.3360    9.9460    1.3380 C   0  0  0  0  0  0  0  0  0  0  0  0
   16.9280    9.3640    2.5220 C   0  0  0  0  0  0  0  0  0  0  0  0
   16.8600   11.1670   -0.7920 C   0  0  1  0  0  0  0  0  0  0  0  0
   17.1640   12.5140   -0.5690 F   0  0  0  0  0  0  0  0  0  0  0  0
   17.9970   10.5040   -1.2650 F   0  0  0  0  0  0  0  0  0  0  0  0
   15.8360   11.0720   -1.7420 F   0  0  0  0  0  0  0  0  0  0  0  0
  1  2  1  0  0  0  0
  1  6  2  0  0  0  0
  2  3  2  0  0  0  0
  3  4  1  0  0  0  0
  4  5  2  0  0  0  0
  5  6  1  0  0  0  0
  5  7  1  0  0  0  0
  7  8  1  0  0  0  0
  7  9  1  0  0  0  0
  9 10  1  0  0  0  0
 10 11  1  0  0  0  0
 11 12  1  0  0  0  0
 12 13  1  0  0  0  0
 13 14  1  0  0  0  0
 13 18  2  0  0  0  0
 14 15  2  0  0  0  0
 15 16  1  0  0  0  0
 16 17  2  0  0  0  0
 16 19  1  0  0  0  0
 17 18  1  0  0  0  0
 19 20  1  0  0  0  0
 20 21  2  0  0  0  0
 20 22  2  0  0  0  0
 20 23  1  0  0  0  0
 23 24  1  0  0  0  0
 23 28  2  0  0  0  0
 24 25  2  0  0  0  0
 25 26  1  0  0  0  0
 26 27  2  0  0  0  0
 26 29  1  0  0  0  0
 27 28  1  0  0  0  0
 29 30  2  0  0  0  0
 29 33  1  0  0  0  0
 30 31  1  0  0  0  0
 31 32  2  0  0  0  0
 31 34  1  0  0  0  0
 32 33  1  0  0  0  0
 34 35  1  0  0  0  0
 34 39  2  0  0  0  0
 35 36  2  0  0  0  0
 36 37  1  0  0  0  0
 37 38  2  0  0  0  0
 37 40  1  0  0  0  0
 38 39  1  0  0  0  0
 40 41  1  0  0  0  0
 40 42  1  0  0  0  0
 40 43  1  0  0  0  0
M  END
compound_A
  Mrv1572710061614093D          

 32 35  0  0  1  0            999 V2000
    2.1380    0.1070    2.1180 C   0  0  0  0  0  0  0  0  0  0  0  0
    2.9150   -1.1790    2.1990 C   0  0  0  0  0  0  0  0  0  0  0  0
    4.0220   -1.2000    1.1440 C   0  0  0  0  0  0  0  0  0  0  0  0
    4.8310    0.1000    1.2500 C   0  0  0  0  0  0  0  0  0  0  0  0
    3.9300    1.2180    0.9390 N   0  0  0  0  0  0  0  0  0  0  0  0
    2.6580    1.2390    1.5080 C   0  0  0  0  0  0  0  0  0  0  0  0
    0.8690    0.1640    2.6730 C   0  0  0  0  0  0  0  0  0  0  0  0
    1.9500    2.3610    1.4560 N   0  0  0  0  0  0  0  0  0  0  0  0
    0.1620    1.3560    2.5960 C   0  0  0  0  0  0  0  0  0  0  0  0
    0.7410    2.4430    1.9730 C   0  0  0  0  0  0  0  0  0  0  0  0
   -0.0190    3.7420    1.8860 C   0  0  0  0  0  0  0  0  0  0  0  0
    0.8250    4.8680    2.4880 C   0  0  0  0  0  0  0  0  0  0  0  0
    0.0540    6.1860    2.4000 C   0  0  0  0  0  0  0  0  0  0  0  0
    0.8610    7.2640    2.9770 N   0  0  0  0  0  0  0  0  0  0  0  0
    1.8160    8.1020    2.2370 C   0  0  0  0  0  0  0  0  0  0  0  0
    2.3720    9.0610    3.3080 C   0  0  0  0  0  0  0  0  0  0  0  0
    1.6720    8.6610    4.5370 N   0  0  0  0  0  0  0  0  0  0  0  0
    0.8430    7.6450    4.2610 C   0  0  0  0  0  0  0  0  0  0  0  0
    0.1380    7.1180    5.0990 O   0  0  0  0  0  0  0  0  0  0  0  0
    1.8520    9.2750    5.8550 C   0  0  2  0  0  0  0  0  0  0  0  0
    1.0460   10.5460    5.9310 C   0  0  0  0  0  0  0  0  0  0  0  0
    0.1200   10.7170    6.9430 C   0  0  0  0  0  0  0  0  0  0  0  0
   -0.6160   11.8840    7.0180 N   0  0  0  0  0  0  0  0  0  0  0  0
   -0.4260   12.8840    6.0770 C   0  0  0  0  0  0  0  0  0  0  0  0
    0.5040   12.7110    5.0620 C   0  0  0  0  0  0  0  0  0  0  0  0
    1.2380   11.5420    4.9910 C   0  0  0  0  0  0  0  0  0  0  0  0
    3.3320    9.5960    6.0700 C   0  0  0  0  0  0  0  0  0  0  0  0
    4.1220    8.3140    6.1170 C   0  0  0  0  0  0  0  0  0  0  0  0
    3.5600    7.2520    5.9910 O   0  0  0  0  0  0  0  0  0  0  0  0
    5.4520    8.3510    6.2980 O   0  0  0  0  0  0  0  0  0  0  0  0
   -1.1490   14.0330    6.1480 O   0  0  0  0  0  0  0  0  0  0  0  0
   -0.7300   14.8530    5.0560 C   0  0  0  0  0  0  0  0  0  0  0  0
  1  2  1  0  0  0  0
  1  6  2  0  0  0  0
  1  7  1  0  0  0  0
  2  3  1  0  0  0  0
  3  4  1  0  0  0  0
  4  5  1  0  0  0  0
  5  6  1  0  0  0  0
  6  8  1  0  0  0  0
  7  9  2  0  0  0  0
  8 10  2  0  0  0  0
  9 10  1  0  0  0  0
 10 11  1  0  0  0  0
 11 12  1  0  0  0  0
 12 13  1  0  0  0  0
 13 14  1  0  0  0  0
 14 15  1  0  0  0  0
 14 18  1  0  0  0  0
 15 16  1  0  0  0  0
 16 17  1  0  0  0  0
 17 18  1  0  0  0  0
 17 20  1  0  0  0  0
 18 19  2  0  0  0  0
 20 21  1  0  0  0  0
 20 27  1  0  0  0  0
 21 22  1  0  0  0  0
 21 26  2  0  0  0  0
 22 23  2  0  0  0  0
 23 24  1  0  0  0  0
 24 25  2  0  0  0  0
 24 31  1  0  0  0  0
 25 26  1  0  0  0  0
 27 28  1  0  0  0  0
 28 29  2  0  0  0  0
 28 30  1  0  0  0  0
 31 32  1  0  0  0  0
M  END
cp_195543
  Mrv1572710061614093D          

 31 34  0  0  1  0            999 V2000
    0.0070    1.3460   -0.1210 C   0  0  0  0  0  0  0  0  0  0  0  0
    3.7310    3.3620   -0.5530 C   0  0  0  0  0  0  0  0  0  0  0  0
   -2.1970   -0.9800   -2.1280 C   0  0  1  0  0  0  0  0  0  0  0  0
   -0.7410    1.4800    1.0630 C   0  0  0  0  0  0  0  0  0  0  0  0
    2.7170    3.6030   -1.4630 C   0  0  0  0  0  0  0  0  0  0  0  0
    5.0790    4.0350   -0.6660 C   0  0  1  0  0  0  0  0  0  0  0  0
    4.9810    5.1620   -1.7000 C   0  0  2  0  0  0  0  0  0  0  0  0
    1.3040    2.0490   -0.2680 C   0  0  0  0  0  0  0  0  0  0  0  0
   -0.4750    0.5440   -1.1520 C   0  0  0  0  0  0  0  0  0  0  0  0
   -1.6800   -0.1130   -1.0090 C   0  0  0  0  0  0  0  0  0  0  0  0
    2.8230    4.4640   -2.5030 O   0  0  0  0  0  0  0  0  0  0  0  0
   -0.2400    2.3220    2.1660 C   0  0  0  0  0  0  0  0  0  0  0  0
    1.5000    2.9380   -1.3180 C   0  0  0  0  0  0  0  0  0  0  0  0
    3.5340    2.4770    0.4970 C   0  0  0  0  0  0  0  0  0  0  0  0
   -1.9600    0.8120    1.1870 C   0  0  0  0  0  0  0  0  0  0  0  0
    4.1810    4.6160   -2.8900 C   0  0  0  0  0  0  0  0  0  0  0  0
    6.3820    5.5720   -2.1590 C   0  0  0  0  0  0  0  0  0  0  0  0
    2.3310    1.8220    0.6470 C   0  0  0  0  0  0  0  0  0  0  0  0
   -2.4180    0.0180    0.1560 C   0  0  0  0  0  0  0  0  0  0  0  0
    0.7590    2.9950    2.0110 O   0  0  0  0  0  0  0  0  0  0  0  0
   -1.7290   -2.2870   -1.9610 F   0  0  0  0  0  0  0  0  0  0  0  0
   -3.5960   -0.9790   -2.1100 F   0  0  0  0  0  0  0  0  0  0  0  0
   -1.7470   -0.4760   -3.3540 F   0  0  0  0  0  0  0  0  0  0  0  0
    5.4500    4.5790    0.6020 O   0  0  0  0  0  0  0  0  0  0  0  0
   -0.8920    2.3450    3.3450 O   0  0  0  0  0  0  0  0  0  0  0  0
    6.2820    6.7600   -3.0800 C   0  0  0  0  0  0  0  0  0  0  0  0
    6.3280    8.0410   -2.5630 C   0  0  0  0  0  0  0  0  0  0  0  0
    6.1490    6.5680   -4.4430 C   0  0  0  0  0  0  0  0  0  0  0  0
    6.2360    9.1310   -3.4090 C   0  0  0  0  0  0  0  0  0  0  0  0
    6.0570    7.6580   -5.2880 C   0  0  0  0  0  0  0  0  0  0  0  0
    6.0980    8.9400   -4.7710 C   0  0  0  0  0  0  0  0  0  0  0  0
  1  4  2  0  0  0  0
  1  8  1  0  0  0  0
  1  9  1  0  0  0  0
  2  5  1  0  0  0  0
  2  6  1  0  0  0  0
  2 14  2  0  0  0  0
  3 10  1  0  0  0  0
  3 21  1  0  0  0  0
  3 22  1  0  0  0  0
  3 23  1  0  0  0  0
  4 12  1  0  0  0  0
  4 15  1  0  0  0  0
  5 11  1  0  0  0  0
  5 13  2  0  0  0  0
  6  7  1  0  0  0  0
  6 24  1  0  0  0  0
  7 16  1  0  0  0  0
  7 17  1  0  0  0  0
  8 13  1  0  0  0  0
  8 18  2  0  0  0  0
  9 10  2  0  0  0  0
 10 19  1  0  0  0  0
 11 16  1  0  0  0  0
 12 20  2  0  0  0  0
 12 25  1  0  0  0  0
 14 18  1  0  0  0  0
 15 19  2  0  0  0  0
 17 26  1  0  0  0  0
 26 27  2  0  0  0  0
 26 28  1  0  0  0  0
 27 29  1  0  0  0  0
 28 30  2  0  0  0  0
 29 31  2  0  0  0  0
 30 31  1  0  0  0  0
M  END
cp_199331
  Mrv1572710061614093D          

 41 45  0  0  1  0            999 V2000
   -0.6110    0.7280    0.3220 C   0  0  0  0  0  0  0  0  0  0  0  0
   -0.6470   -0.4690    1.0560 C   0  0  0  0  0  0  0  0  0  0  0  0
    0.6610    1.5660    0.3340 C   0  0  1  0  0  0  0  0  0  0  0  0
   -1.7650    1.1840   -0.3450 C   0  0  0  0  0  0  0  0  0  0  0  0
    0.4560   -0.8900    1.7030 O   0  0  0  0  0  0  0  0  0  0  0  0
   -1.8210   -1.2320    1.1120 C   0  0  0  0  0  0  0  0  0  0  0  0
    1.9750    0.7550    0.5700 C   0  0  1  0  0  0  0  0  0  0  0  0
    0.7780    2.2320   -0.9210 O   0  0  0  0  0  0  0  0  0  0  0  0
   -2.9550    0.4410   -0.2480 C   0  0  0  0  0  0  0  0  0  0  0  0
    1.7700   -0.6390    1.2020 C   0  0  0  0  0  0  0  0  0  0  0  0
   -2.9560   -0.7670    0.4490 C   0  0  0  0  0  0  0  0  0  0  0  0
    2.7330    0.5920   -0.7820 C   0  0  0  0  0  0  0  0  0  0  0  0
   -4.1880    0.7280   -0.7050 O   0  0  0  0  0  0  0  0  0  0  0  0
    4.1130   -0.0520   -0.6510 C   0  0  0  0  0  0  0  0  0  0  0  0
   -5.0440   -0.3670   -0.3430 C   0  0  0  0  0  0  0  0  0  0  0  0
    4.2910   -1.4400   -0.7880 C   0  0  0  0  0  0  0  0  0  0  0  0
    5.2220    0.7630   -0.3480 C   0  0  0  0  0  0  0  0  0  0  0  0
   -6.5450   -0.1780   -0.2900 C   0  0  0  0  0  0  0  0  0  0  0  0
    5.5450   -2.0220   -0.5800 C   0  0  0  0  0  0  0  0  0  0  0  0
    3.2840   -2.2610   -1.1160 O   0  0  0  0  0  0  0  0  0  0  0  0
    6.4990    0.2040   -0.1610 C   0  0  0  0  0  0  0  0  0  0  0  0
   -7.3110    0.9550   -0.1900 N   0  0  0  0  0  0  0  0  0  0  0  0
   -7.5680   -1.5620   -0.2550 S   0  0  0  0  0  0  0  0  0  0  0  0
    6.6260   -1.1950   -0.2480 C   0  0  0  0  0  0  0  0  0  0  0  0
    3.5220   -3.6650   -1.0100 C   0  0  0  0  0  0  0  0  0  0  0  0
    7.5260    1.0490    0.0870 N   0  0  0  0  0  0  0  0  0  0  0  0
   -8.6600    0.6970   -0.1010 C   0  0  0  0  0  0  0  0  0  0  0  0
   -9.0110   -0.6550   -0.1200 C   0  0  0  0  0  0  0  0  0  0  0  0
    9.0870    0.6610    0.2890 S   0  0  2  0  0  0  0  0  0  0  0  0
   -9.6810    1.6460    0.0000 C   0  0  0  0  0  0  0  0  0  0  0  0
  -10.3190   -1.1230   -0.0360 C   0  0  0  0  0  0  0  0  0  0  0  0
   10.1080    2.1400    0.4640 C   0  0  2  0  0  0  0  0  0  0  0  0
    9.6030   -0.1160   -0.8030 O   0  0  0  0  0  0  0  0  0  0  0  0
    9.2330   -0.0670    1.5080 O   0  0  0  0  0  0  0  0  0  0  0  0
  -11.0100    1.2000    0.0860 C   0  0  0  0  0  0  0  0  0  0  0  0
  -11.3320   -0.1670    0.0640 C   0  0  0  0  0  0  0  0  0  0  0  0
   11.4260    1.7660    0.5130 F   0  0  0  0  0  0  0  0  0  0  0  0
    9.7820    2.7750    1.6320 F   0  0  0  0  0  0  0  0  0  0  0  0
    9.9060    2.9880   -0.5920 F   0  0  0  0  0  0  0  0  0  0  0  0
  -11.9880    2.0930    0.1800 F   0  0  0  0  0  0  0  0  0  0  0  0
  -12.6010   -0.5530    0.1490 F   0  0  0  0  0  0  0  0  0  0  0  0
  1  2  2  0  0  0  0
  1  3  1  0  0  0  0
  1  4  1  0  0  0  0
  2  5  1  0  0  0  0
  2  6  1  0  0  0  0
  3  7  1  0  0  0  0
  3  8  1  0  0  0  0
  4  9  2  0  0  0  0
  5 10  1  0  0  0  0
  6 11  2  0  0  0  0
  7 10  1  0  0  0  0
  7 12  1  0  0  0  0
  9 11  1  0  0  0  0
  9 13  1  0  0  0  0
 12 14  1  0  0  0  0
 13 15  1  0  0  0  0
 14 16  2  0  0  0  0
 14 17  1  0  0  0  0
 15 18  1  0  0  0  0
 16 19  1  0  0  0  0
 16 20  1  0  0  0  0
 17 21  2  0  0  0  0
 18 22  2  0  0  0  0
 18 23  1  0  0  0  0
 19 24  2  0  0  0  0
 20 25  1  0  0  0  0
 21 24  1  0  0  0  0
 21 26  1  0  0  0  0
 22 27  1  0  0  0  0
 23 28  1  0  0  0  0
 26 29  1  0  0  0  0
 27 28  2  0  0  0  0
 27 30  1  0  0  0  0
 28 31  1  0  0  0  0
 29 32  1  0  0  0  0
 29 33  2  0  0  0  0
 29 34  2  0  0  0  0
 30 35  2  0  0  0  0
 31 36  2  0  0  0  0
 32 37  1  0  0  0  0
 32 38  1  0  0  0  0
 32 39  1  0  0  0  0
 35 36  1  0  0  0  0
 35 40  1  0  0  0  0
 36 41  1  0  0  0  0
M  END
cqa_206_291
  Mrv1572710061614093D          

 28 31  0  0  1  0            999 V2000
   -2.1660   -1.0100   -0.0040 C   0  0  0  0  0  0  0  0  0  0  0  0
   -0.8690   -0.2640    0.0860 C   0  0  2  0  0  0  0  0  0  0  0  0
   -3.3300   -0.2680    0.2050 C   0  0  0  0  0  0  0  0  0  0  0  0
   -4.6390   -0.7640    0.1790 C   0  0  0  0  0  0  0  0  0  0  0  0
   -4.8010   -2.1230   -0.0860 C   0  0  0  0  0  0  0  0  0  0  0  0
   -3.6460   -2.8620   -0.2990 C   0  0  0  0  0  0  0  0  0  0  0  0
   -2.3570   -2.3310   -0.2600 C   0  0  0  0  0  0  0  0  0  0  0  0
   -3.3880    1.1660    0.4880 C   0  0  0  0  0  0  0  0  0  0  0  0
   -5.4400    0.3070    0.4390 N   0  0  0  0  0  0  0  0  0  0  0  0
   -4.6750    1.4490    0.6200 C   0  0  0  0  0  0  0  0  0  0  0  0
   -6.9020    0.2580    0.5170 C   0  0  0  0  0  0  0  0  0  0  0  0
   -7.4960    0.5210   -0.8680 C   0  0  0  0  0  0  0  0  0  0  0  0
   -2.0970    1.9400    0.5580 C   0  0  0  0  0  0  0  0  0  0  0  0
   -1.0480    1.2010   -0.3140 C   0  0  1  0  0  0  0  0  0  0  0  0
    0.1500   -0.9120   -0.8590 C   0  0  0  0  0  0  0  0  0  0  0  0
    0.2320    1.9110   -0.1960 N   0  0  1  0  0  0  0  0  0  0  0  0
    1.1500    1.3370   -1.1840 C   0  0  0  0  0  0  0  0  0  0  0  0
    1.4500   -0.1040   -0.8280 C   0  0  1  0  0  0  0  0  0  0  0  0
   -0.0150    3.3000   -0.6060 C   0  0  0  0  0  0  0  0  0  0  0  0
    2.0370   -0.1700    0.5130 N   0  0  0  0  0  0  0  0  0  0  0  0
    3.5510   -0.8090    0.7240 S   0  0  1  0  0  0  0  0  0  0  0  0
    4.6030    0.1080   -0.1680 N   0  0  0  0  0  0  0  0  0  0  0  0
    3.8850   -0.5670    2.0840 O   0  0  0  0  0  0  0  0  0  0  0  0
    3.5230   -2.0840    0.0980 O   0  0  0  0  0  0  0  0  0  0  0  0
    5.2510    1.2750    0.4350 C   0  0  0  0  0  0  0  0  0  0  0  0
    4.8860   -0.2490   -1.5610 C   0  0  0  0  0  0  0  0  0  0  0  0
    6.5700    0.8490    1.0810 C   0  0  0  0  0  0  0  0  0  0  0  0
    6.3810   -0.5320   -1.7210 C   0  0  0  0  0  0  0  0  0  0  0  0
  1  2  1  0  0  0  0
  1  3  1  0  0  0  0
  1  7  2  0  0  0  0
  2 14  1  0  0  0  0
  2 15  1  0  0  0  0
  3  4  2  0  0  0  0
  3  8  1  0  0  0  0
  4  5  1  0  0  0  0
  4  9  1  0  0  0  0
  5  6  2  0  0  0  0
  6  7  1  0  0  0  0
  8 10  2  0  0  0  0
  8 13  1  0  0  0  0
  9 10  1  0  0  0  0
  9 11  1  0  0  0  0
 11 12  1  0  0  0  0
 13 14  1  0  0  0  0
 14 16  1  0  0  0  0
 15 18  1  0  0  0  0
 16 17  1  0  0  0  0
 16 19  1  0  0  0  0
 17 18  1  0  0  0  0
 18 20  1  0  0  0  0
 20 21  1  0  0  0  0
 21 22  1  0  0  0  0
 21 23  2  0  0  0  0
 21 24  2  0  0  0  0
 22 25  1  0  0  0  0
 22 26  1  0  0  0  0
 25 27  1  0  0  0  0
 26 28  1  0  0  0  0
M  END
cyclobenzaprine
  Mrv1572710061614093D          

 21 23  0  0  0  0            999 V2000
    3.1200   -2.6170   -1.1940 C   0  0  0  0  0  0  0  0  0  0  0  0
    4.2260   -2.0650   -0.5680 C   0  0  0  0  0  0  0  0  0  0  0  0
    1.8600   -2.1010   -0.9610 C   0  0  0  0  0  0  0  0  0  0  0  0
    4.0830   -1.0150    0.3120 C   0  0  0  0  0  0  0  0  0  0  0  0
    1.6980   -1.0290   -0.0900 C   0  0  0  0  0  0  0  0  0  0  0  0
    2.8120   -0.4930    0.5840 C   0  0  0  0  0  0  0  0  0  0  0  0
    0.3590   -0.4270    0.1050 C   0  0  0  0  0  0  0  0  0  0  0  0
    0.1800    1.0080   -0.2200 C   0  0  0  0  0  0  0  0  0  0  0  0
    2.6630    0.5680    1.5740 C   0  0  0  0  0  0  0  0  0  0  0  0
    1.8710    1.6170    1.5150 C   0  0  0  0  0  0  0  0  0  0  0  0
    0.9580    1.9800    0.4320 C   0  0  0  0  0  0  0  0  0  0  0  0
   -0.7530    1.3910   -1.1790 C   0  0  0  0  0  0  0  0  0  0  0  0
    0.8230    3.3230    0.0570 C   0  0  0  0  0  0  0  0  0  0  0  0
   -0.6660   -1.1610    0.5650 C   0  0  0  0  0  0  0  0  0  0  0  0
   -0.8880    2.7230   -1.5160 C   0  0  0  0  0  0  0  0  0  0  0  0
   -0.0940    3.6820   -0.9070 C   0  0  0  0  0  0  0  0  0  0  0  0
   -2.0200   -0.5280    0.7560 C   0  0  0  0  0  0  0  0  0  0  0  0
   -3.0480   -1.2490   -0.1190 C   0  0  0  0  0  0  0  0  0  0  0  0
   -4.3680   -0.6320    0.0680 N   0  0  1  0  0  0  0  0  0  0  0  0
   -5.3030   -1.3670   -0.7950 C   0  0  0  0  0  0  0  0  0  0  0  0
   -4.7700   -0.9050    1.4540 C   0  0  0  0  0  0  0  0  0  0  0  0
  1  2  1  0  0  0  0
  1  3  2  0  0  0  0
  2  4  2  0  0  0  0
  3  5  1  0  0  0  0
  4  6  1  0  0  0  0
  5  6  2  0  0  0  0
  5  7  1  0  0  0  0
  6  9  1  0  0  0  0
  7  8  1  0  0  0  0
  7 14  2  0  0  0  0
  8 11  2  0  0  0  0
  8 12  1  0  0  0  0
  9 10  2  0  0  0  0
 10 11  1  0  0  0  0
 11 13  1  0  0  0  0
 12 15  2  0  0  0  0
 13 16  2  0  0  0  0
 14 17  1  0  0  0  0
 15 16  1  0  0  0  0
 17 18  1  0  0  0  0
 18 19  1  0  0  0  0
 19 20  1  0  0  0  0
 19 21  1  0  0  0  0
M  END
cyclophosphamide
  Mrv1572710061614093D          

 14 14  0  0  1  0            999 V2000
   -0.7780    0.0140   -0.1410 P   0  0  2  0  0  0  0  0  0  0  0  0
   -1.5870   -1.4430   -0.0080 N   0  0  0  0  0  0  0  0  0  0  0  0
    0.8170   -0.0400    0.3800 N   0  0  2  0  0  0  0  0  0  0  0  0
   -1.5790    1.0700    0.7120 O   0  0  0  0  0  0  0  0  0  0  0  0
   -0.7800    0.4520   -1.6500 O   0  0  0  0  0  0  0  0  0  0  0  0
    1.4060    1.2460   -0.0260 C   0  0  0  0  0  0  0  0  0  0  0  0
    1.5660   -1.1520   -0.2420 C   0  0  0  0  0  0  0  0  0  0  0  0
    3.6400    2.7520   -0.2330 Cl  0  0  0  0  0  0  0  0  0  0  0  0
    2.4840   -1.8010    2.2750 Cl  0  0  0  0  0  0  0  0  0  0  0  0
   -2.9730   -1.2560   -0.4750 C   0  0  0  0  0  0  0  0  0  0  0  0
   -3.6630   -0.1860    0.3980 C   0  0  0  0  0  0  0  0  0  0  0  0
   -2.9450    1.1760    0.2740 C   0  0  0  0  0  0  0  0  0  0  0  0
    1.6810   -2.3340    0.7690 C   0  0  0  0  0  0  0  0  0  0  0  0
    2.8940    1.2600    0.3570 C   0  0  0  0  0  0  0  0  0  0  0  0
  1  2  1  0  0  0  0
  1  3  1  0  0  0  0
  1  4  1  0  0  0  0
  1  5  2  0  0  0  0
  2 10  1  0  0  0  0
  3  6  1  0  0  0  0
  3  7  1  0  0  0  0
  4 12  1  0  0  0  0
  6 14  1  0  0  0  0
  7 13  1  0  0  0  0
  8 14  1  0  0  0  0
  9 13  1  0  0  0  0
 10 11  1  0  0  0  0
 11 12  1  0  0  0  0
M  END
cyclosporine_a
  Mrv1572710061614093D          

 85 85  0  0  1  0            999 V2000
    4.7480   -0.6320    3.7590 N   0  0  0  0  0  0  0  0  0  0  0  0
    4.5950   -1.8820    3.4900 C   0  0  0  0  0  0  0  0  0  0  0  0
    5.7240   -3.8750    2.5640 N   0  0  0  0  0  0  0  0  0  0  0  0
    5.6920    0.3050    3.1100 C   0  0  1  0  0  0  0  0  0  0  0  0
    6.8420   -3.9620    3.2150 C   0  0  0  0  0  0  0  0  0  0  0  0
    9.0070   -5.1100    3.3770 N   0  0  0  0  0  0  0  0  0  0  0  0
    9.5280   -5.2640    2.1170 C   0  0  0  0  0  0  0  0  0  0  0  0
   11.2550   -4.9270    0.4590 N   0  0  0  0  0  0  0  0  0  0  0  0
    4.9250    1.0190    2.0390 C   0  0  0  0  0  0  0  0  0  0  0  0
   14.0690    0.9880   -4.8180 N   0  0  0  0  0  0  0  0  0  0  0  0
   13.0180    1.8900   -5.2480 C   0  0  0  0  0  0  0  0  0  0  0  0
    7.5680   -5.3150    3.5390 C   0  0  1  0  0  0  0  0  0  0  0  0
   10.8640   -4.6130    1.8070 C   0  0  1  0  0  0  0  0  0  0  0  0
   10.9790    3.0380   -4.8080 N   0  0  0  0  0  0  0  0  0  0  0  0
    8.2120    4.3850   -3.1210 N   0  0  0  0  0  0  0  0  0  0  0  0
   12.4280   -5.7120    0.3950 C   0  0  0  0  0  0  0  0  0  0  0  0
   10.3100    4.1350   -4.2920 C   0  0  0  0  0  0  0  0  0  0  0  0
    5.2820   -2.5340    2.1780 C   0  0  1  0  0  0  0  0  0  0  0  0
   14.1330   -1.0840   -3.7130 C   0  0  0  0  0  0  0  0  0  0  0  0
    7.2510    5.3570   -2.9900 C   0  0  0  0  0  0  0  0  0  0  0  0
    5.3260    2.2370    1.5140 N   0  0  0  0  0  0  0  0  0  0  0  0
    5.6310    4.4310   -1.4750 N   0  0  0  0  0  0  0  0  0  0  0  0
   13.7980   -0.4090   -5.0020 C   0  0  1  0  0  0  0  0  0  0  0  0
   12.4230    2.9080   -4.3470 C   0  0  1  0  0  0  0  0  0  0  0  0
    8.8730    4.3060   -4.5220 C   0  0  1  0  0  0  0  0  0  0  0  0
    5.7680    3.7900   -0.2490 C   0  0  0  0  0  0  0  0  0  0  0  0
   14.7670   -2.3830   -3.7660 N   0  0  0  0  0  0  0  0  0  0  0  0
   14.0570   -4.7890   -1.1000 N   0  0  0  0  0  0  0  0  0  0  0  0
   14.1400   -4.1620   -2.2860 C   0  0  0  0  0  0  0  0  0  0  0  0
   13.1790   -5.8830   -0.8420 C   0  0  1  0  0  0  0  0  0  0  0  0
    5.0230    2.5040    0.1170 C   0  0  1  0  0  0  0  0  0  0  0  0
    6.6020    5.5620   -1.6540 C   0  0  0  0  0  0  0  0  0  0  0  0
    6.3040    1.3170    4.0750 C   0  0  1  0  0  0  0  0  0  0  0  0
   15.1200   -3.0470   -2.5460 C   0  0  1  0  0  0  0  0  0  0  0  0
    3.9320   -2.5800    4.1780 O   0  0  0  0  0  0  0  0  0  0  0  0
    7.4510   -2.9780    3.5860 O   0  0  0  0  0  0  0  0  0  0  0  0
    8.9660   -5.8760    1.3570 O   0  0  0  0  0  0  0  0  0  0  0  0
   12.7490    1.8970   -6.4440 O   0  0  0  0  0  0  0  0  0  0  0  0
    3.8550    0.5010    1.5890 O   0  0  0  0  0  0  0  0  0  0  0  0
   10.6280   -3.0660    1.8880 C   0  0  0  0  0  0  0  0  0  0  0  0
   12.8290   -6.3000    1.3650 O   0  0  0  0  0  0  0  0  0  0  0  0
    7.1310   -5.7630    4.9500 C   0  0  0  0  0  0  0  0  0  0  0  0
   10.9830    5.0180   -3.7520 O   0  0  0  0  0  0  0  0  0  0  0  0
   13.9240   -0.6130   -2.5870 O   0  0  0  0  0  0  0  0  0  0  0  0
    6.9100    5.9860   -3.9780 O   0  0  0  0  0  0  0  0  0  0  0  0
    6.6060    4.2040    0.5120 O   0  0  0  0  0  0  0  0  0  0  0  0
   12.2740   -0.6780   -5.3330 C   0  0  0  0  0  0  0  0  0  0  0  0
    8.2110    3.1410   -5.3260 C   0  0  0  0  0  0  0  0  0  0  0  0
   13.4670   -4.5360   -3.1890 O   0  0  0  0  0  0  0  0  0  0  0  0
    4.2610   -2.5960    1.0520 C   0  0  1  0  0  0  0  0  0  0  0  0
   12.4020    2.3820   -2.9020 C   0  0  1  0  0  0  0  0  0  0  0  0
    4.1150   -0.1080    4.9850 C   0  0  0  0  0  0  0  0  0  0  0  0
    9.2520    3.7280    3.6950 C   0  0  0  0  0  0  0  0  0  0  0  0
    4.9170   -5.0500    2.1160 C   0  0  0  0  0  0  0  0  0  0  0  0
    9.2390    5.0360    3.6260 C   0  0  0  0  0  0  0  0  0  0  0  0
    9.8050   -4.9220    4.6460 C   0  0  0  0  0  0  0  0  0  0  0  0
   10.6220   -4.5140   -0.6820 C   0  0  0  0  0  0  0  0  0  0  0  0
   15.2600    1.5520   -4.3630 C   0  0  0  0  0  0  0  0  0  0  0  0
    7.5250    1.9700    3.4230 C   0  0  1  0  0  0  0  0  0  0  0  0
    8.6240    3.5360   -2.0540 C   0  0  0  0  0  0  0  0  0  0  0  0
    5.3380    2.3220    4.3890 O   0  0  0  0  0  0  0  0  0  0  0  0
    4.5380    4.0740   -2.3860 C   0  0  0  0  0  0  0  0  0  0  0  0
    5.5450    1.3160   -0.8190 C   0  0  0  0  0  0  0  0  0  0  0  0
   13.9850   -7.2300   -0.8210 C   0  0  0  0  0  0  0  0  0  0  0  0
    8.1270    2.9990    4.3820 C   0  0  0  0  0  0  0  0  0  0  0  0
    5.6550   -6.1640    4.9230 C   0  0  1  0  0  0  0  0  0  0  0  0
   11.9500   -2.3360    1.6480 C   0  0  1  0  0  0  0  0  0  0  0  0
    6.7480    3.4850   -5.6120 C   0  0  1  0  0  0  0  0  0  0  0  0
   12.0830   -2.1540   -5.6930 C   0  0  1  0  0  0  0  0  0  0  0  0
   16.5680   -3.5700   -2.4960 C   0  0  0  0  0  0  0  0  0  0  0  0
   10.3650    5.7660    2.9390 C   0  0  0  0  0  0  0  0  0  0  0  0
   11.9840    3.5080   -1.9550 C   0  0  0  0  0  0  0  0  0  0  0  0
   11.4030    1.2280   -2.7940 C   0  0  0  0  0  0  0  0  0  0  0  0
    3.7250   -1.1900    0.7730 C   0  0  0  0  0  0  0  0  0  0  0  0
    4.9260   -3.1480   -0.2100 C   0  0  0  0  0  0  0  0  0  0  0  0
    8.5680    0.8970    3.1060 C   0  0  0  0  0  0  0  0  0  0  0  0
   11.6990   -0.8270    1.6030 C   0  0  0  0  0  0  0  0  0  0  0  0
   12.9230   -2.6570    2.7850 C   0  0  0  0  0  0  0  0  0  0  0  0
    5.4880   -7.4380    4.0920 C   0  0  0  0  0  0  0  0  0  0  0  0
    6.6820    4.7030   -6.5360 C   0  0  0  0  0  0  0  0  0  0  0  0
    6.0660    2.2940   -6.2880 C   0  0  0  0  0  0  0  0  0  0  0  0
    5.1700   -6.4200    6.3510 C   0  0  0  0  0  0  0  0  0  0  0  0
   10.5940   -2.4420   -5.8920 C   0  0  0  0  0  0  0  0  0  0  0  0
   12.8400   -2.4660   -6.9850 C   0  0  0  0  0  0  0  0  0  0  0  0
    7.0150    1.0290   -0.5060 C   0  0  0  0  0  0  0  0  0  0  0  0
  1  2  1  0  0  0  0
  1  4  1  0  0  0  0
  1 52  1  0  0  0  0
  2 18  1  0  0  0  0
  2 35  2  0  0  0  0
  3  5  1  0  0  0  0
  3 18  1  0  0  0  0
  3 54  1  0  0  0  0
  4  9  1  0  0  0  0
  4 33  1  0  0  0  0
  5 12  1  0  0  0  0
  5 36  2  0  0  0  0
  6  7  1  0  0  0  0
  6 12  1  0  0  0  0
  6 56  1  0  0  0  0
  7 13  1  0  0  0  0
  7 37  2  0  0  0  0
  8 13  1  0  0  0  0
  8 16  1  0  0  0  0
  8 57  1  0  0  0  0
  9 21  1  0  0  0  0
  9 39  2  0  0  0  0
 10 11  1  0  0  0  0
 10 23  1  0  0  0  0
 10 58  1  0  0  0  0
 11 24  1  0  0  0  0
 11 38  2  0  0  0  0
 12 42  1  0  0  0  0
 13 40  1  0  0  0  0
 14 17  1  0  0  0  0
 14 24  1  0  0  0  0
 15 20  1  0  0  0  0
 15 25  1  0  0  0  0
 15 60  1  0  0  0  0
 16 30  1  0  0  0  0
 16 41  2  0  0  0  0
 17 25  1  0  0  0  0
 17 43  2  0  0  0  0
 18 50  1  0  0  0  0
 19 23  1  0  0  0  0
 19 27  1  0  0  0  0
 19 44  2  0  0  0  0
 20 32  1  0  0  0  0
 20 45  2  0  0  0  0
 21 31  1  0  0  0  0
 22 26  1  0  0  0  0
 22 32  1  0  0  0  0
 22 62  1  0  0  0  0
 23 47  1  0  0  0  0
 24 51  1  0  0  0  0
 25 48  1  0  0  0  0
 26 31  1  0  0  0  0
 26 46  2  0  0  0  0
 27 34  1  0  0  0  0
 28 29  1  0  0  0  0
 28 30  1  0  0  0  0
 29 34  1  0  0  0  0
 29 49  2  0  0  0  0
 30 64  1  0  0  0  0
 31 63  1  0  0  0  0
 33 59  1  0  0  0  0
 33 61  1  0  0  0  0
 34 70  1  0  0  0  0
 40 67  1  0  0  0  0
 42 66  1  0  0  0  0
 47 69  1  0  0  0  0
 48 68  1  0  0  0  0
 50 74  1  0  0  0  0
 50 75  1  0  0  0  0
 51 72  1  0  0  0  0
 51 73  1  0  0  0  0
 53 55  2  0  0  0  0
 53 65  1  0  0  0  0
 55 71  1  0  0  0  0
 59 65  1  0  0  0  0
 59 76  1  0  0  0  0
 63 85  1  0  0  0  0
 66 79  1  0  0  0  0
 66 82  1  0  0  0  0
 67 77  1  0  0  0  0
 67 78  1  0  0  0  0
 68 80  1  0  0  0  0
 68 81  1  0  0  0  0
 69 83  1  0  0  0  0
 69 84  1  0  0  0  0
M  END
da_8159
  Mrv1572710061614093D          

 36 39  0  0  1  0            999 V2000
    0.6140    1.4710    1.0270 C   0  0  0  0  0  0  0  0  0  0  0  0
    0.6630    0.0710    1.0550 C   0  0  0  0  0  0  0  0  0  0  0  0
    1.9410    1.9310    1.1280 C   0  0  0  0  0  0  0  0  0  0  0  0
   -0.5790    2.0900    0.9140 N   0  0  0  0  0  0  0  0  0  0  0  0
   -0.5470   -0.6550    0.9680 C   0  0  0  0  0  0  0  0  0  0  0  0
    1.9800   -0.2790    1.1680 N   0  0  0  0  0  0  0  0  0  0  0  0
    2.7370    0.8990    1.2100 N   0  0  0  0  0  0  0  0  0  0  0  0
    2.3720    3.3750    1.1380 C   0  0  0  0  0  0  0  0  0  0  0  0
   -1.6920    1.4030    0.8300 C   0  0  0  0  0  0  0  0  0  0  0  0
   -1.7040    0.0350    0.8610 N   0  0  0  0  0  0  0  0  0  0  0  0
   -0.5470   -1.8740    0.9880 O   0  0  0  0  0  0  0  0  0  0  0  0
    2.5060   -1.6450    1.2350 C   0  0  0  0  0  0  0  0  0  0  0  0
    2.4000    3.8880    2.5790 C   0  0  0  0  0  0  0  0  0  0  0  0
   -2.9730    2.1280    0.7080 C   0  0  0  0  0  0  0  0  0  0  0  0
    2.8380    5.3540    2.5900 C   0  0  0  0  0  0  0  0  0  0  0  0
   -2.9900    3.5280    0.6830 C   0  0  0  0  0  0  0  0  0  0  0  0
   -4.1730    1.4210    0.6110 C   0  0  0  0  0  0  0  0  0  0  0  0
   -4.1980    4.1990    0.5680 C   0  0  0  0  0  0  0  0  0  0  0  0
   -1.8290    4.2260    0.7720 O   0  0  0  0  0  0  0  0  0  0  0  0
   -5.3660    2.1030    0.4970 C   0  0  0  0  0  0  0  0  0  0  0  0
   -5.3790    3.4880    0.4790 C   0  0  0  0  0  0  0  0  0  0  0  0
   -2.1740    5.6120    0.7190 C   0  0  0  0  0  0  0  0  0  0  0  0
   -6.8790    1.2100    0.3740 S   0  0  1  0  0  0  0  0  0  0  0  0
   -0.9040    6.4580    0.8140 C   0  0  0  0  0  0  0  0  0  0  0  0
   -7.4440    0.9780    1.9130 N   0  0  0  0  0  0  0  0  0  0  0  0
   -7.8010    2.0960   -0.2460 O   0  0  0  0  0  0  0  0  0  0  0  0
   -6.5280   -0.0800   -0.1070 O   0  0  0  0  0  0  0  0  0  0  0  0
   -1.2740    7.9420    0.7580 C   0  0  0  0  0  0  0  0  0  0  0  0
   -7.8480    2.1280    2.7270 C   0  0  0  0  0  0  0  0  0  0  0  0
   -8.6630    1.6420    3.9270 C   0  0  0  0  0  0  0  0  0  0  0  0
   -8.9980    2.8300    4.8300 C   0  0  1  0  0  0  0  0  0  0  0  0
   -9.8780    2.3930    5.9290 N   0  0  2  0  0  0  0  0  0  0  0  0
   -7.7080    3.3840    5.4700 C   0  0  0  0  0  0  0  0  0  0  0  0
   -9.1810    2.6280    7.2120 C   0  0  0  0  0  0  0  0  0  0  0  0
  -10.0310    0.9380    5.7930 C   0  0  0  0  0  0  0  0  0  0  0  0
   -8.1610    3.7530    6.9070 C   0  0  0  0  0  0  0  0  0  0  0  0
  1  2  2  0  0  0  0
  1  3  1  0  0  0  0
  1  4  1  0  0  0  0
  2  5  1  0  0  0  0
  2  6  1  0  0  0  0
  3  7  2  0  0  0  0
  3  8  1  0  0  0  0
  4  9  2  0  0  0  0
  5 10  1  0  0  0  0
  5 11  2  0  0  0  0
  6  7  1  0  0  0  0
  6 12  1  0  0  0  0
  8 13  1  0  0  0  0
  9 10  1  0  0  0  0
  9 14  1  0  0  0  0
 13 15  1  0  0  0  0
 14 16  2  0  0  0  0
 14 17  1  0  0  0  0
 16 18  1  0  0  0  0
 16 19  1  0  0  0  0
 17 20  2  0  0  0  0
 18 21  2  0  0  0  0
 19 22  1  0  0  0  0
 20 21  1  0  0  0  0
 20 23  1  0  0  0  0
 22 24  1  0  0  0  0
 23 25  1  0  0  0  0
 23 26  2  0  0  0  0
 23 27  2  0  0  0  0
 24 28  1  0  0  0  0
 25 29  1  0  0  0  0
 29 30  1  0  0  0  0
 30 31  1  0  0  0  0
 31 32  1  0  0  0  0
 31 33  1  0  0  0  0
 32 34  1  0  0  0  0
 32 35  1  0  0  0  0
 33 36  1  0  0  0  0
 34 36  1  0  0  0  0
M  END
ddb
  Mrv1572710061614093D          

 30 33  0  0  0  0            999 V2000
    0.7390   -0.0180   -0.3640 C   0  0  0  0  0  0  0  0  0  0  0  0
    1.4610    0.8220   -1.2130 C   0  0  0  0  0  0  0  0  0  0  0  0
    2.8510    0.7830   -1.2100 C   0  0  0  0  0  0  0  0  0  0  0  0
    3.5250   -0.0920   -0.3590 C   0  0  0  0  0  0  0  0  0  0  0  0
    2.8210   -0.9290    0.4860 C   0  0  0  0  0  0  0  0  0  0  0  0
    1.4250   -0.8980    0.4980 C   0  0  0  0  0  0  0  0  0  0  0  0
   -0.7390    0.0180   -0.3640 C   0  0  0  0  0  0  0  0  0  0  0  0
   -1.4610   -0.8220   -1.2130 C   0  0  0  0  0  0  0  0  0  0  0  0
   -2.8510   -0.7830   -1.2100 C   0  0  0  0  0  0  0  0  0  0  0  0
   -3.5250    0.0920   -0.3590 C   0  0  0  0  0  0  0  0  0  0  0  0
   -2.8210    0.9290    0.4860 C   0  0  0  0  0  0  0  0  0  0  0  0
   -1.4250    0.8980    0.4980 C   0  0  0  0  0  0  0  0  0  0  0  0
    1.0510    1.7520   -2.1240 O   0  0  0  0  0  0  0  0  0  0  0  0
    2.2070    2.5700   -2.3830 C   0  0  0  0  0  0  0  0  0  0  0  0
    3.3140    1.6900   -2.1190 O   0  0  0  0  0  0  0  0  0  0  0  0
   -1.0510   -1.7520   -2.1240 O   0  0  0  0  0  0  0  0  0  0  0  0
   -2.2070   -2.5710   -2.3830 C   0  0  0  0  0  0  0  0  0  0  0  0
   -3.3150   -1.6900   -2.1190 O   0  0  0  0  0  0  0  0  0  0  0  0
    4.8850   -0.1230   -0.3620 O   0  0  0  0  0  0  0  0  0  0  0  0
    5.2770   -1.1040    0.6010 C   0  0  0  0  0  0  0  0  0  0  0  0
   -4.8850    0.1230   -0.3620 O   0  0  0  0  0  0  0  0  0  0  0  0
   -5.2770    1.1040    0.6000 C   0  0  0  0  0  0  0  0  0  0  0  0
    0.6730   -1.7830    1.4030 C   0  0  0  0  0  0  0  0  0  0  0  0
   -0.6730    1.7840    1.4020 C   0  0  0  0  0  0  0  0  0  0  0  0
   -0.5420   -1.7580    1.4070 O   0  0  0  0  0  0  0  0  0  0  0  0
    0.5420    1.7580    1.4070 O   0  0  0  0  0  0  0  0  0  0  0  0
   -1.3330    2.6230    2.2250 O   0  0  0  0  0  0  0  0  0  0  0  0
   -0.5920    3.4970    3.1170 C   0  0  0  0  0  0  0  0  0  0  0  0
    1.3330   -2.6230    2.2260 O   0  0  0  0  0  0  0  0  0  0  0  0
    0.5920   -3.4970    3.1180 C   0  0  0  0  0  0  0  0  0  0  0  0
  1  2  1  0  0  0  0
  1  6  2  0  0  0  0
  1  7  1  0  0  0  0
  2  3  2  0  0  0  0
  2 13  1  0  0  0  0
  3  4  1  0  0  0  0
  3 15  1  0  0  0  0
  4  5  2  0  0  0  0
  4 19  1  0  0  0  0
  5  6  1  0  0  0  0
  6 23  1  0  0  0  0
  7  8  1  0  0  0  0
  7 12  2  0  0  0  0
  8  9  2  0  0  0  0
  8 16  1  0  0  0  0
  9 10  1  0  0  0  0
  9 18  1  0  0  0  0
 10 11  2  0  0  0  0
 10 21  1  0  0  0  0
 11 12  1  0  0  0  0
 12 24  1  0  0  0  0
 13 14  1  0  0  0  0
 14 15  1  0  0  0  0
 16 17  1  0  0  0  0
 17 18  1  0  0  0  0
 19 20  1  0  0  0  0
 21 22  1  0  0  0  0
 23 25  2  0  0  0  0
 23 29  1  0  0  0  0
 24 26  2  0  0  0  0
 24 27  1  0  0  0  0
 27 28  1  0  0  0  0
 29 30  1  0  0  0  0
M  END
dehydropranidipine
  Mrv1572710061614093D          

 33 35  0  0  0  0            999 V2000
    0.1370    1.6790    0.0250 C   0  0  0  0  0  0  0  0  0  0  0  0
    0.5850    0.3310    0.4090 C   0  0  0  0  0  0  0  0  0  0  0  0
    1.0420    2.7590   -0.0610 C   0  0  0  0  0  0  0  0  0  0  0  0
   -1.2130    1.9540   -0.2720 C   0  0  0  0  0  0  0  0  0  0  0  0
    0.2500   -0.2090    1.6580 C   0  0  0  0  0  0  0  0  0  0  0  0
    1.3700   -0.4350   -0.4580 C   0  0  0  0  0  0  0  0  0  0  0  0
    0.5860    4.0180   -0.4470 C   0  0  0  0  0  0  0  0  0  0  0  0
    2.4630    2.5980    0.2540 C   0  0  0  0  0  0  0  0  0  0  0  0
   -1.5940    3.2480   -0.6240 C   0  0  0  0  0  0  0  0  0  0  0  0
   -2.2480    0.9180   -0.2160 C   0  0  0  0  0  0  0  0  0  0  0  0
    0.6800   -1.4810    2.0500 C   0  0  0  0  0  0  0  0  0  0  0  0
    1.8050   -1.7040   -0.0890 C   0  0  0  0  0  0  0  0  0  0  0  0
   -0.7140    4.2720   -0.7220 N   0  0  0  0  0  0  0  0  0  0  0  0
    1.5100    5.1860   -0.5590 C   0  0  0  0  0  0  0  0  0  0  0  0
    2.5710    2.2420    1.5530 O   0  0  0  0  0  0  0  0  0  0  0  0
    3.3660    2.7790   -0.5460 O   0  0  0  0  0  0  0  0  0  0  0  0
   -3.0140    3.5880   -0.9420 C   0  0  0  0  0  0  0  0  0  0  0  0
   -1.9810   -0.0160   -1.1590 O   0  0  0  0  0  0  0  0  0  0  0  0
   -3.2030    0.9600    0.5420 O   0  0  0  0  0  0  0  0  0  0  0  0
    1.4600   -2.2190    1.1570 C   0  0  0  0  0  0  0  0  0  0  0  0
    0.3420   -1.9970    3.3060 N   0  3  0  0  0  0  0  0  0  0  0  0
    3.9170    1.9240    1.8930 C   0  0  0  0  0  0  0  0  0  0  0  0
   -2.9700   -1.0400   -1.1640 C   0  0  0  0  0  0  0  0  0  0  0  0
   -0.4170   -1.3280    4.2430 O   0  5  0  0  0  0  0  0  0  0  0  0
    0.7290   -3.2390    3.7650 O   0  0  0  0  0  0  0  0  0  0  0  0
    3.8670    0.8710    2.9370 C   0  0  0  0  0  0  0  0  0  0  0  0
    4.4560   -0.3150    2.7880 C   0  0  0  0  0  0  0  0  0  0  0  0
    4.4030   -1.3700    3.7870 C   0  0  0  0  0  0  0  0  0  0  0  0
    5.0330   -2.5790    3.4920 C   0  0  0  0  0  0  0  0  0  0  0  0
    3.7430   -1.2260    5.0090 C   0  0  0  0  0  0  0  0  0  0  0  0
    5.0050   -3.6310    4.4050 C   0  0  0  0  0  0  0  0  0  0  0  0
    3.7130   -2.2750    5.9240 C   0  0  0  0  0  0  0  0  0  0  0  0
    4.3450   -3.4780    5.6220 C   0  0  0  0  0  0  0  0  0  0  0  0
  1  2  1  0  0  0  0
  1  3  2  0  0  0  0
  1  4  1  0  0  0  0
  2  5  2  0  0  0  0
  2  6  1  0  0  0  0
  3  7  1  0  0  0  0
  3  8  1  0  0  0  0
  4  9  2  0  0  0  0
  4 10  1  0  0  0  0
  5 11  1  0  0  0  0
  6 12  2  0  0  0  0
  7 13  2  0  0  0  0
  7 14  1  0  0  0  0
  8 15  1  0  0  0  0
  8 16  2  0  0  0  0
  9 13  1  0  0  0  0
  9 17  1  0  0  0  0
 10 18  1  0  0  0  0
 10 19  2  0  0  0  0
 11 20  2  0  0  0  0
 11 21  1  0  0  0  0
 12 20  1  0  0  0  0
 15 22  1  0  0  0  0
 18 23  1  0  0  0  0
 21 24  1  0  0  0  0
 21 25  2  0  0  0  0
 22 26  1  0  0  0  0
 26 27  2  0  0  0  0
 27 28  1  0  0  0  0
 28 29  2  0  0  0  0
 28 30  1  0  0  0  0
 29 31  1  0  0  0  0
 30 32  2  0  0  0  0
 31 33  2  0  0  0  0
 32 33  1  0  0  0  0
M  CHG  2  21   1  24  -1
M  END
delavirdine
  Mrv1572710061614093D          

 32 35  0  0  0  0            999 V2000
   -6.7620   -2.4570    1.1560 C   0  0  0  0  0  0  0  0  0  0  0  0
   -7.6030   -1.1870    0.1700 S   0  0  1  0  0  0  0  0  0  0  0  0
   -7.4320   -1.4080   -1.2230 O   0  0  0  0  0  0  0  0  0  0  0  0
   -8.8610   -0.8370    0.7310 O   0  0  0  0  0  0  0  0  0  0  0  0
   -6.6900    0.1680    0.4420 N   0  0  0  0  0  0  0  0  0  0  0  0
   -5.3350    0.1800    0.0940 C   0  0  0  0  0  0  0  0  0  0  0  0
   -4.5760    1.3090    0.3270 C   0  0  0  0  0  0  0  0  0  0  0  0
   -4.7560   -0.9520   -0.4830 C   0  0  0  0  0  0  0  0  0  0  0  0
   -3.4250   -0.9560   -0.8310 C   0  0  0  0  0  0  0  0  0  0  0  0
   -3.2190    1.3170   -0.0240 C   0  0  0  0  0  0  0  0  0  0  0  0
   -2.6420    0.1740   -0.6100 C   0  0  0  0  0  0  0  0  0  0  0  0
   -2.1950    2.2890    0.0800 C   0  0  0  0  0  0  0  0  0  0  0  0
   -1.3160    0.4590   -0.8480 N   0  0  0  0  0  0  0  0  0  0  0  0
   -1.0560    1.7470   -0.4240 C   0  0  0  0  0  0  0  0  0  0  0  0
    0.2470    2.4250   -0.5050 C   0  0  0  0  0  0  0  0  0  0  0  0
    1.3770    1.7000   -0.6250 N   0  0  0  0  0  0  0  0  0  0  0  0
    0.3050    3.6390   -0.4640 O   0  0  0  0  0  0  0  0  0  0  0  0
    2.6740    2.3510   -0.8700 C   0  0  0  0  0  0  0  0  0  0  0  0
    1.3540    0.2330   -0.5100 C   0  0  0  0  0  0  0  0  0  0  0  0
    3.6920    1.7900    0.1280 C   0  0  0  0  0  0  0  0  0  0  0  0
    2.4570   -0.1930    0.4650 C   0  0  0  0  0  0  0  0  0  0  0  0
    3.7460    0.3280    0.0060 N   0  0  2  0  0  0  0  0  0  0  0  0
    4.7010   -0.1150    0.9190 C   0  0  0  0  0  0  0  0  0  0  0  0
    5.8320   -0.7960    0.4620 C   0  0  0  0  0  0  0  0  0  0  0  0
    6.7740   -1.2300    1.3860 C   0  0  0  0  0  0  0  0  0  0  0  0
    6.5500   -0.9680    2.7310 C   0  0  0  0  0  0  0  0  0  0  0  0
    5.4090   -0.2900    3.1080 C   0  0  0  0  0  0  0  0  0  0  0  0
    4.5320    0.1180    2.2100 N   0  0  0  0  0  0  0  0  0  0  0  0
    6.0130   -1.0370   -0.9050 N   0  0  0  0  0  0  0  0  0  0  0  0
    7.1370   -1.8580   -1.3610 C   0  0  1  0  0  0  0  0  0  0  0  0
    6.7510   -2.5780   -2.6540 C   0  0  0  0  0  0  0  0  0  0  0  0
    8.3510   -0.9630   -1.6190 C   0  0  0  0  0  0  0  0  0  0  0  0
  1  2  1  0  0  0  0
  2  3  2  0  0  0  0
  2  4  2  0  0  0  0
  2  5  1  0  0  0  0
  5  6  1  0  0  0  0
  6  7  2  0  0  0  0
  6  8  1  0  0  0  0
  7 10  1  0  0  0  0
  8  9  2  0  0  0  0
  9 11  1  0  0  0  0
 10 11  2  0  0  0  0
 10 12  1  0  0  0  0
 11 13  1  0  0  0  0
 12 14  2  0  0  0  0
 13 14  1  0  0  0  0
 14 15  1  0  0  0  0
 15 16  1  0  0  0  0
 15 17  2  0  0  0  0
 16 18  1  0  0  0  0
 16 19  1  0  0  0  0
 18 20  1  0  0  0  0
 19 21  1  0  0  0  0
 20 22  1  0  0  0  0
 21 22  1  0  0  0  0
 22 23  1  0  0  0  0
 23 24  1  0  0  0  0
 23 28  2  0  0  0  0
 24 25  2  0  0  0  0
 24 29  1  0  0  0  0
 25 26  1  0  0  0  0
 26 27  2  0  0  0  0
 27 28  1  0  0  0  0
 29 30  1  0  0  0  0
 30 31  1  0  0  0  0
 30 32  1  0  0  0  0
M  END
deoxycholic_acid
  Mrv1572710061614093D          

 28 31  0  0  1  0            999 V2000
   -0.8480   -0.3860   -1.4960 C   0  0  0  0  0  0  0  0  0  0  0  0
   -0.9750   -0.0250   -0.0010 C   0  0  2  0  0  0  0  0  0  0  0  0
    0.0370   -0.8570    0.7840 C   0  0  2  0  0  0  0  0  0  0  0  0
   -2.3000   -0.6140    0.5330 C   0  0  1  0  0  0  0  0  0  0  0  0
   -0.6450    1.4730    0.2280 C   0  0  2  0  0  0  0  0  0  0  0  0
    1.4300   -0.6230    0.1960 C   0  0  1  0  0  0  0  0  0  0  0  0
   -0.4900   -2.2830    0.5670 C   0  0  0  0  0  0  0  0  0  0  0  0
   -3.5010   -0.4700   -0.4260 C   0  0  1  0  0  0  0  0  0  0  0  0
   -2.0100   -2.1260    0.7630 C   0  0  0  0  0  0  0  0  0  0  0  0
   -1.5070    2.3320   -0.5510 O   0  0  0  0  0  0  0  0  0  0  0  0
    0.7870    1.7690   -0.2680 C   0  0  0  0  0  0  0  0  0  0  0  0
    1.8160    0.8590    0.4220 C   0  0  2  0  0  0  0  0  0  0  0  0
    2.4640   -1.6470    0.7360 C   0  0  0  0  0  0  0  0  0  0  0  0
   -4.4150   -1.6700   -0.1390 C   0  0  0  0  0  0  0  0  0  0  0  0
   -4.3080    0.8150   -0.1480 C   0  0  0  0  0  0  0  0  0  0  0  0
    3.1460    0.9760   -0.3220 C   0  0  2  0  0  0  0  0  0  0  0  0
    3.8500   -1.4000    0.0850 C   0  0  0  0  0  0  0  0  0  0  0  0
   -5.7020   -1.6550   -0.9850 C   0  0  0  0  0  0  0  0  0  0  0  0
    2.8370    0.3130   -1.6860 C   0  0  0  0  0  0  0  0  0  0  0  0
    4.1920    0.0660    0.3760 C   0  0  1  0  0  0  0  0  0  0  0  0
    3.6400    2.3530   -0.8130 C   0  0  0  0  0  0  0  0  0  0  0  0
   -6.4740   -2.8850   -0.5780 C   0  0  0  0  0  0  0  0  0  0  0  0
    5.6710    0.5140    0.2990 C   0  0  0  0  0  0  0  0  0  0  0  0
    5.0420    2.6360   -0.2690 C   0  0  0  0  0  0  0  0  0  0  0  0
   -7.7230   -2.8940   -0.6380 O   0  0  0  0  0  0  0  0  0  0  0  0
   -5.8580   -3.9110   -0.2250 O   0  0  0  0  0  0  0  0  0  0  0  0
    5.8600    1.4840   -0.8640 C   0  0  1  0  0  0  0  0  0  0  0  0
    7.2330    1.8390   -0.9820 O   0  0  0  0  0  0  0  0  0  0  0  0
  1  2  1  0  0  0  0
  2  3  1  0  0  0  0
  2  4  1  0  0  0  0
  2  5  1  0  0  0  0
  3  6  1  0  0  0  0
  3  7  1  0  0  0  0
  4  8  1  0  0  0  0
  4  9  1  0  0  0  0
  5 10  1  0  0  0  0
  5 11  1  0  0  0  0
  6 12  1  0  0  0  0
  6 13  1  0  0  0  0
  7  9  1  0  0  0  0
  8 14  1  0  0  0  0
  8 15  1  0  0  0  0
 11 12  1  0  0  0  0
 12 16  1  0  0  0  0
 13 17  1  0  0  0  0
 14 18  1  0  0  0  0
 16 19  1  0  0  0  0
 16 20  1  0  0  0  0
 16 21  1  0  0  0  0
 17 20  1  0  0  0  0
 18 22  1  0  0  0  0
 20 23  1  0  0  0  0
 21 24  1  0  0  0  0
 22 25  2  0  0  0  0
 22 26  1  0  0  0  0
 23 27  1  0  0  0  0
 24 27  1  0  0  0  0
 27 28  1  0  0  0  0
M  END
deramciclane
  Mrv1572710061614093D          

 22 24  0  0  1  0            999 V2000
   -3.4520    0.8540    0.5970 C   0  0  1  0  0  0  0  0  0  0  0  0
   -2.2370    0.1380   -0.0490 C   0  0  2  0  0  0  0  0  0  0  0  0
   -3.5510    2.2690   -0.0590 C   0  0  2  0  0  0  0  0  0  0  0  0
   -2.1480    1.0390   -1.2970 C   0  0  0  0  0  0  0  0  0  0  0  0
   -3.5510    1.7120   -1.4740 C   0  0  1  0  0  0  0  0  0  0  0  0
   -4.5490    0.0090   -0.0870 C   0  0  0  0  0  0  0  0  0  0  0  0
   -2.3000   -1.3560   -0.3680 C   0  0  0  0  0  0  0  0  0  0  0  0
   -4.9030    0.9960   -1.1990 C   0  0  0  0  0  0  0  0  0  0  0  0
   -1.0200    0.3570    0.6720 O   0  0  0  0  0  0  0  0  0  0  0  0
   -3.4380    0.8270    2.1380 C   0  0  0  0  0  0  0  0  0  0  0  0
    1.9850   -0.0520    0.8080 N   0  0  2  0  0  0  0  0  0  0  0  0
   -2.3710    3.2170    0.2110 C   0  0  0  0  0  0  0  0  0  0  0  0
   -4.8780    2.9690    0.2720 C   0  0  0  0  0  0  0  0  0  0  0  0
   -0.0730    0.8620   -0.2760 C   0  0  0  0  0  0  0  0  0  0  0  0
    1.2870    1.1710    0.3800 C   0  0  0  0  0  0  0  0  0  0  0  0
   -1.9640   -1.7890   -1.6650 C   0  0  0  0  0  0  0  0  0  0  0  0
   -2.6080   -2.3220    0.6140 C   0  0  0  0  0  0  0  0  0  0  0  0
    3.2700    0.3240    1.4200 C   0  0  0  0  0  0  0  0  0  0  0  0
    2.2440   -0.9000   -0.3630 C   0  0  0  0  0  0  0  0  0  0  0  0
   -2.5960   -3.6880    0.2810 C   0  0  0  0  0  0  0  0  0  0  0  0
   -1.9500   -3.1540   -1.9900 C   0  0  0  0  0  0  0  0  0  0  0  0
   -2.2680   -4.1120   -1.0180 C   0  0  0  0  0  0  0  0  0  0  0  0
  1  2  1  0  0  0  0
  1  3  1  0  0  0  0
  1  6  1  0  0  0  0
  1 10  1  0  0  0  0
  2  4  1  0  0  0  0
  2  7  1  0  0  0  0
  2  9  1  0  0  0  0
  3  5  1  0  0  0  0
  3 12  1  0  0  0  0
  3 13  1  0  0  0  0
  4  5  1  0  0  0  0
  5  8  1  0  0  0  0
  6  8  1  0  0  0  0
  7 16  2  0  0  0  0
  7 17  1  0  0  0  0
  9 14  1  0  0  0  0
 11 15  1  0  0  0  0
 11 18  1  0  0  0  0
 11 19  1  0  0  0  0
 14 15  1  0  0  0  0
 16 21  1  0  0  0  0
 17 20  2  0  0  0  0
 20 22  1  0  0  0  0
 21 22  2  0  0  0  0
M  END
dexamethasone
  Mrv1572710061614093D          

 28 31  0  0  1  0            999 V2000
   -1.6470   -0.6630    1.3200 C   0  0  0  0  0  0  0  0  0  0  0  0
   -1.6270   -0.0620   -0.0870 C   0  0  2  0  0  0  0  0  0  0  0  0
   -0.7690    1.2320   -0.0940 C   0  0  2  0  0  0  0  0  0  0  0  0
   -3.0200    0.4340   -0.4570 C   0  0  2  0  0  0  0  0  0  0  0  0
   -0.9760   -1.0350   -1.0520 C   0  0  0  0  0  0  0  0  0  0  0  0
    0.5530    0.8960    0.5750 C   0  0  1  0  0  0  0  0  0  0  0  0
   -1.6800    2.2130    0.6530 C   0  0  0  0  0  0  0  0  0  0  0  0
   -4.0720   -0.4140    0.2120 C   0  0  0  0  0  0  0  0  0  0  0  0
   -3.1930    0.4110   -1.8760 O   0  0  0  0  0  0  0  0  0  0  0  0
   -3.0900    1.8900    0.0690 C   0  0  1  0  0  0  0  0  0  0  0  0
    0.4030   -1.3910   -0.4760 C   0  0  1  0  0  0  0  0  0  0  0  0
    1.2620   -0.1480   -0.3020 C   0  0  1  0  0  0  0  0  0  0  0  0
    1.4100    2.1570    0.6960 C   0  0  0  0  0  0  0  0  0  0  0  0
   -4.5720   -1.6650   -0.4630 C   0  0  0  0  0  0  0  0  0  0  0  0
   -4.5130   -0.0910    1.2890 O   0  0  0  0  0  0  0  0  0  0  0  0
   -3.4150    2.8480   -1.0790 C   0  0  0  0  0  0  0  0  0  0  0  0
    0.2280   -2.0550    0.7770 O   0  0  0  0  0  0  0  0  0  0  0  0
    1.5640    0.4210   -1.5440 F   0  0  0  0  0  0  0  0  0  0  0  0
    2.5740   -0.5560    0.3760 C   0  0  2  0  0  0  0  0  0  0  0  0
    2.7190    1.8200    1.4160 C   0  0  0  0  0  0  0  0  0  0  0  0
   -5.5570   -2.2900    0.3620 O   0  0  0  0  0  0  0  0  0  0  0  0
    2.2230   -1.2040    1.7170 C   0  0  0  0  0  0  0  0  0  0  0  0
    3.3920    0.6680    0.6600 C   0  0  0  0  0  0  0  0  0  0  0  0
    3.2980   -1.5690   -0.4430 C   0  0  0  0  0  0  0  0  0  0  0  0
    4.6590    0.7930    0.2870 C   0  0  0  0  0  0  0  0  0  0  0  0
    4.5600   -1.4500   -0.8230 C   0  0  0  0  0  0  0  0  0  0  0  0
    5.3290   -0.2830   -0.4580 C   0  0  0  0  0  0  0  0  0  0  0  0
    6.5020   -0.1890   -0.7680 O   0  0  0  0  0  0  0  0  0  0  0  0
  1  2  1  0  0  0  0
  2  3  1  0  0  0  0
  2  4  1  0  0  0  0
  2  5  1  0  0  0  0
  3  6  1  0  0  0  0
  3  7  1  0  0  0  0
  4  8  1  0  0  0  0
  4  9  1  0  0  0  0
  4 10  1  0  0  0  0
  5 11  1  0  0  0  0
  6 12  1  0  0  0  0
  6 13  1  0  0  0  0
  7 10  1  0  0  0  0
  8 14  1  0  0  0  0
  8 15  2  0  0  0  0
 10 16  1  0  0  0  0
 11 12  1  0  0  0  0
 11 17  1  0  0  0  0
 12 18  1  0  0  0  0
 12 19  1  0  0  0  0
 13 20  1  0  0  0  0
 14 21  1  0  0  0  0
 19 22  1  0  0  0  0
 19 23  1  0  0  0  0
 19 24  1  0  0  0  0
 20 23  1  0  0  0  0
 23 25  2  0  0  0  0
 24 26  2  0  0  0  0
 25 27  1  0  0  0  0
 26 27  1  0  0  0  0
 27 28  2  0  0  0  0
M  END
dexloxiglumide
  Mrv1572710061614093D          

 30 30  0  0  1  0            999 V2000
    0.0170    0.4640    1.5970 C   0  0  2  0  0  0  0  0  0  0  0  0
   -0.0340   -0.7080    0.6510 C   0  0  0  0  0  0  0  0  0  0  0  0
    1.3410    1.0870    1.5300 N   0  0  0  0  0  0  0  0  0  0  0  0
   -0.2470   -0.0210    3.0240 C   0  0  0  0  0  0  0  0  0  0  0  0
   -1.2070   -1.0800    0.1010 N   0  0  0  0  0  0  0  0  0  0  0  0
    0.9800   -1.3180    0.3840 O   0  0  0  0  0  0  0  0  0  0  0  0
    1.4920    2.3850    1.8610 C   0  0  0  0  0  0  0  0  0  0  0  0
   -0.3440    1.1840    3.9620 C   0  0  0  0  0  0  0  0  0  0  0  0
   -2.4290   -0.3310    0.4070 C   0  0  0  0  0  0  0  0  0  0  0  0
   -1.2610   -2.2320   -0.8020 C   0  0  0  0  0  0  0  0  0  0  0  0
    2.8280    3.0140    1.7930 C   0  0  0  0  0  0  0  0  0  0  0  0
    0.5300    3.0380    2.2140 O   0  0  0  0  0  0  0  0  0  0  0  0
   -0.6040    0.7070    5.3670 C   0  0  0  0  0  0  0  0  0  0  0  0
   -2.8160    0.5280   -0.7990 C   0  0  0  0  0  0  0  0  0  0  0  0
   -1.5310   -3.5020    0.0070 C   0  0  0  0  0  0  0  0  0  0  0  0
    2.9870    4.3580    2.1350 C   0  0  0  0  0  0  0  0  0  0  0  0
    3.9360    2.2640    1.3940 C   0  0  0  0  0  0  0  0  0  0  0  0
   -0.7270    1.5960    6.3660 O   0  0  0  0  0  0  0  0  0  0  0  0
   -0.7030   -0.4750    5.5950 O   0  0  0  0  0  0  0  0  0  0  0  0
   -4.1740    1.1850   -0.5420 C   0  0  0  0  0  0  0  0  0  0  0  0
   -1.5870   -4.7060   -0.9360 C   0  0  0  0  0  0  0  0  0  0  0  0
    4.2380    4.9400    2.0710 C   0  0  0  0  0  0  0  0  0  0  0  0
    5.1800    2.8560    1.3330 C   0  0  0  0  0  0  0  0  0  0  0  0
   -4.5600    2.0440   -1.7470 C   0  0  0  0  0  0  0  0  0  0  0  0
   -1.8390   -5.8920   -0.1810 O   0  0  0  0  0  0  0  0  0  0  0  0
    5.3320    4.1910    1.6680 C   0  0  0  0  0  0  0  0  0  0  0  0
    4.4380    6.6110    2.4940 Cl  0  0  0  0  0  0  0  0  0  0  0  0
   -5.9180    2.7010   -1.4910 C   0  0  0  0  0  0  0  0  0  0  0  0
   -1.8800   -6.9740   -1.1130 C   0  0  0  0  0  0  0  0  0  0  0  0
    6.9020    4.9290    1.5890 Cl  0  0  0  0  0  0  0  0  0  0  0  0
  1  2  1  0  0  0  0
  1  3  1  0  0  0  0
  1  4  1  0  0  0  0
  2  5  1  0  0  0  0
  2  6  2  0  0  0  0
  3  7  1  0  0  0  0
  4  8  1  0  0  0  0
  5  9  1  0  0  0  0
  5 10  1  0  0  0  0
  7 11  1  0  0  0  0
  7 12  2  0  0  0  0
  8 13  1  0  0  0  0
  9 14  1  0  0  0  0
 10 15  1  0  0  0  0
 11 16  2  0  0  0  0
 11 17  1  0  0  0  0
 13 18  1  0  0  0  0
 13 19  2  0  0  0  0
 14 20  1  0  0  0  0
 15 21  1  0  0  0  0
 16 22  1  0  0  0  0
 17 23  2  0  0  0  0
 20 24  1  0  0  0  0
 21 25  1  0  0  0  0
 22 26  2  0  0  0  0
 22 27  1  0  0  0  0
 23 26  1  0  0  0  0
 24 28  1  0  0  0  0
 25 29  1  0  0  0  0
 26 30  1  0  0  0  0
M  END
dextromethorphan
  Mrv1572710061614093D          

 20 23  0  0  1  0            999 V2000
   -2.7290   -0.1730    0.1810 C   0  0  0  0  0  0  0  0  0  0  0  0
   -1.5950    0.4630    0.6590 C   0  0  0  0  0  0  0  0  0  0  0  0
   -2.6040   -1.1610   -0.7860 C   0  0  0  0  0  0  0  0  0  0  0  0
   -1.3580   -1.4930   -1.2700 C   0  0  0  0  0  0  0  0  0  0  0  0
   -0.2190   -0.8530   -0.7940 C   0  0  0  0  0  0  0  0  0  0  0  0
   -0.3420    0.1150    0.1780 C   0  0  0  0  0  0  0  0  0  0  0  0
    0.8640    0.8030    0.7650 C   0  0  2  0  0  0  0  0  0  0  0  0
    0.5260    2.2330    1.1600 C   0  0  0  0  0  0  0  0  0  0  0  0
    0.1110    3.0230   -0.0840 C   0  0  0  0  0  0  0  0  0  0  0  0
    1.2540    3.0160   -1.1000 C   0  0  0  0  0  0  0  0  0  0  0  0
    1.5800    1.5740   -1.4980 C   0  0  0  0  0  0  0  0  0  0  0  0
    2.0060    0.7900   -0.2560 C   0  0  2  0  0  0  0  0  0  0  0  0
    2.2810   -0.6660   -0.6260 C   0  0  2  0  0  0  0  0  0  0  0  0
    1.1060   -1.2490   -1.3870 C   0  0  0  0  0  0  0  0  0  0  0  0
    2.6460   -1.4610    0.5360 N   0  0  1  0  0  0  0  0  0  0  0  0
    1.3180   -0.0050    1.9900 C   0  0  0  0  0  0  0  0  0  0  0  0
    1.5560   -1.4440    1.5120 C   0  0  0  0  0  0  0  0  0  0  0  0
    2.7770   -2.8490    0.0730 C   0  0  0  0  0  0  0  0  0  0  0  0
   -3.9550    0.1640    0.6610 O   0  0  0  0  0  0  0  0  0  0  0  0
   -4.9040   -0.6620   -0.0160 C   0  0  0  0  0  0  0  0  0  0  0  0
  1  2  1  0  0  0  0
  1  3  2  0  0  0  0
  1 19  1  0  0  0  0
  2  6  2  0  0  0  0
  3  4  1  0  0  0  0
  4  5  2  0  0  0  0
  5  6  1  0  0  0  0
  5 14  1  0  0  0  0
  6  7  1  0  0  0  0
  7  8  1  0  0  0  0
  7 12  1  0  0  0  0
  7 16  1  0  0  0  0
  8  9  1  0  0  0  0
  9 10  1  0  0  0  0
 10 11  1  0  0  0  0
 11 12  1  0  0  0  0
 12 13  1  0  0  0  0
 13 14  1  0  0  0  0
 13 15  1  0  0  0  0
 15 17  1  0  0  0  0
 15 18  1  0  0  0  0
 16 17  1  0  0  0  0
 19 20  1  0  0  0  0
M  END
dextropropoxyphene
  Mrv1572710061614093D          

 25 26  0  0  1  0            999 V2000
    0.5770    1.3900    0.4620 C   0  0  2  0  0  0  0  0  0  0  0  0
   -0.1590    0.6260    1.5310 C   0  0  0  0  0  0  0  0  0  0  0  0
    1.9420    1.8280    0.9960 C   0  0  0  0  0  0  0  0  0  0  0  0
   -0.2360    2.6240    0.0650 C   0  0  1  0  0  0  0  0  0  0  0  0
    0.7630    0.5380   -0.7000 O   0  0  0  0  0  0  0  0  0  0  0  0
   -0.0140   -0.7460    1.6260 C   0  0  0  0  0  0  0  0  0  0  0  0
   -0.9760    1.2970    2.4220 C   0  0  0  0  0  0  0  0  0  0  0  0
    2.6980    2.5510   -0.0890 C   0  0  0  0  0  0  0  0  0  0  0  0
    0.2140    3.1080   -1.3160 C   0  0  0  0  0  0  0  0  0  0  0  0
   -1.7220    2.2620    0.0200 C   0  0  0  0  0  0  0  0  0  0  0  0
   -0.2200   -0.2880   -1.0910 C   0  0  0  0  0  0  0  0  0  0  0  0
   -0.6900   -1.4460    2.6070 C   0  0  0  0  0  0  0  0  0  0  0  0
   -1.6520    0.5960    3.4030 C   0  0  0  0  0  0  0  0  0  0  0  0
    2.7400    3.9330   -0.0990 C   0  0  0  0  0  0  0  0  0  0  0  0
    3.3540    1.8330   -1.0710 C   0  0  0  0  0  0  0  0  0  0  0  0
   -0.2340    4.4920   -1.5180 N   0  0  1  0  0  0  0  0  0  0  0  0
   -0.0920   -1.0530   -2.3830 C   0  0  0  0  0  0  0  0  0  0  0  0
   -1.2070   -0.4180   -0.4070 O   0  0  0  0  0  0  0  0  0  0  0  0
   -1.5100   -0.7760    3.4950 C   0  0  0  0  0  0  0  0  0  0  0  0
    3.4330    4.5960   -1.0940 C   0  0  0  0  0  0  0  0  0  0  0  0
    4.0470    2.4960   -2.0660 C   0  0  0  0  0  0  0  0  0  0  0  0
    0.4030    4.9650   -2.7550 C   0  0  0  0  0  0  0  0  0  0  0  0
   -1.6780    4.4350   -1.7820 C   0  0  0  0  0  0  0  0  0  0  0  0
   -1.3390   -1.9140   -2.5910 C   0  0  0  0  0  0  0  0  0  0  0  0
    4.0840    3.8780   -2.0790 C   0  0  0  0  0  0  0  0  0  0  0  0
  1  2  1  0  0  0  0
  1  3  1  0  0  0  0
  1  4  1  0  0  0  0
  1  5  1  0  0  0  0
  2  6  2  0  0  0  0
  2  7  1  0  0  0  0
  3  8  1  0  0  0  0
  4  9  1  0  0  0  0
  4 10  1  0  0  0  0
  5 11  1  0  0  0  0
  6 12  1  0  0  0  0
  7 13  2  0  0  0  0
  8 14  2  0  0  0  0
  8 15  1  0  0  0  0
  9 16  1  0  0  0  0
 11 17  1  0  0  0  0
 11 18  2  0  0  0  0
 12 19  2  0  0  0  0
 13 19  1  0  0  0  0
 14 20  1  0  0  0  0
 15 21  2  0  0  0  0
 16 22  1  0  0  0  0
 16 23  1  0  0  0  0
 17 24  1  0  0  0  0
 20 25  2  0  0  0  0
 21 25  1  0  0  0  0
M  END
dhea
  Mrv1572710061614093D          

 21 24  0  0  1  0            999 V2000
    0.7260   -0.3290    0.4520 C   0  0  2  0  0  0  0  0  0  0  0  0
   -0.3580    0.1660   -0.4890 C   0  0  1  0  0  0  0  0  0  0  0  0
    1.9190    0.1680   -0.2550 C   0  0  1  0  0  0  0  0  0  0  0  0
    0.9230   -1.8500    0.4300 C   0  0  0  0  0  0  0  0  0  0  0  0
   -1.5810   -0.3290    0.1890 C   0  0  2  0  0  0  0  0  0  0  0  0
   -0.4960    1.6980   -0.6120 C   0  0  0  0  0  0  0  0  0  0  0  0
    1.8680    1.6840   -0.1320 C   0  0  2  0  0  0  0  0  0  0  0  0
    3.2290   -0.2700    0.3960 C   0  0  0  0  0  0  0  0  0  0  0  0
   -0.3740   -2.5560    0.2540 C   0  0  0  0  0  0  0  0  0  0  0  0
   -1.5150   -1.8280    0.1860 C   0  0  0  0  0  0  0  0  0  0  0  0
   -2.7250    0.2230   -0.6520 C   0  0  0  0  0  0  0  0  0  0  0  0
   -1.5830    0.2790    1.6050 C   0  0  0  0  0  0  0  0  0  0  0  0
    0.8330    2.2990   -1.0850 C   0  0  0  0  0  0  0  0  0  0  0  0
    3.3000    2.0140   -0.2790 C   0  0  0  0  0  0  0  0  0  0  0  0
    1.5320    2.1020    1.3060 C   0  0  0  0  0  0  0  0  0  0  0  0
    4.1800    0.7840   -0.2050 C   0  0  0  0  0  0  0  0  0  0  0  0
   -2.7620   -2.6080    0.3750 C   0  0  0  0  0  0  0  0  0  0  0  0
   -3.9360   -0.3460    0.0700 C   0  0  0  0  0  0  0  0  0  0  0  0
    3.6490    3.1700   -0.3630 O   0  0  0  0  0  0  0  0  0  0  0  0
   -3.9370   -1.8510   -0.2510 C   0  0  2  0  0  0  0  0  0  0  0  0
   -5.0980   -2.4050    0.3540 O   0  0  0  0  0  0  0  0  0  0  0  0
  1  2  1  0  0  0  0
  1  3  1  0  0  0  0
  1  4  1  0  0  0  0
  2  5  1  0  0  0  0
  2  6  1  0  0  0  0
  3  7  1  0  0  0  0
  3  8  1  0  0  0  0
  4  9  1  0  0  0  0
  5 10  1  0  0  0  0
  5 11  1  0  0  0  0
  5 12  1  0  0  0  0
  6 13  1  0  0  0  0
  7 13  1  0  0  0  0
  7 14  1  0  0  0  0
  7 15  1  0  0  0  0
  8 16  1  0  0  0  0
  9 10  2  0  0  0  0
 10 17  1  0  0  0  0
 11 18  1  0  0  0  0
 14 16  1  0  0  0  0
 14 19  2  0  0  0  0
 17 20  1  0  0  0  0
 18 20  1  0  0  0  0
 20 21  1  0  0  0  0
M  END
diazepam
  Mrv1572710061614093D          

 20 22  0  0  0  0            999 V2000
    1.6960   -2.6210    0.2380 C   0  0  0  0  0  0  0  0  0  0  0  0
    2.3480   -1.4280    0.4570 C   0  0  0  0  0  0  0  0  0  0  0  0
    1.6990   -0.2110    0.2400 C   0  0  0  0  0  0  0  0  0  0  0  0
    0.3780   -0.2110   -0.2040 C   0  0  0  0  0  0  0  0  0  0  0  0
   -0.2740   -1.4340   -0.4220 C   0  0  0  0  0  0  0  0  0  0  0  0
    0.3840   -2.6240   -0.2080 C   0  0  0  0  0  0  0  0  0  0  0  0
   -0.4340   -4.1300   -0.4890 Cl  0  0  0  0  0  0  0  0  0  0  0  0
   -0.3810    1.0230   -0.4640 C   0  0  0  0  0  0  0  0  0  0  0  0
    2.4190    0.9480    0.4870 N   0  0  0  0  0  0  0  0  0  0  0  0
    3.2840    0.9660    1.6700 C   0  0  0  0  0  0  0  0  0  0  0  0
    3.1000    2.9820    0.0240 O   0  0  0  0  0  0  0  0  0  0  0  0
    2.3870    2.0450   -0.2660 C   0  0  0  0  0  0  0  0  0  0  0  0
    1.4880    2.1530   -1.4670 C   0  0  0  0  0  0  0  0  0  0  0  0
    0.0960    2.0770   -1.0260 N   0  0  0  0  0  0  0  0  0  0  0  0
   -1.8020    1.0530   -0.0460 C   0  0  0  0  0  0  0  0  0  0  0  0
   -2.2530    0.2050    0.9660 C   0  0  0  0  0  0  0  0  0  0  0  0
   -2.6940    1.9320   -0.6600 C   0  0  0  0  0  0  0  0  0  0  0  0
   -3.5780    0.2380    1.3500 C   0  0  0  0  0  0  0  0  0  0  0  0
   -4.0160    1.9560   -0.2670 C   0  0  0  0  0  0  0  0  0  0  0  0
   -4.4580    1.1090    0.7340 C   0  0  0  0  0  0  0  0  0  0  0  0
  1  2  1  0  0  0  0
  1  6  2  0  0  0  0
  2  3  2  0  0  0  0
  3  4  1  0  0  0  0
  3  9  1  0  0  0  0
  4  5  2  0  0  0  0
  4  8  1  0  0  0  0
  5  6  1  0  0  0  0
  6  7  1  0  0  0  0
  8 14  2  0  0  0  0
  8 15  1  0  0  0  0
  9 10  1  0  0  0  0
  9 12  1  0  0  0  0
 11 12  2  0  0  0  0
 12 13  1  0  0  0  0
 13 14  1  0  0  0  0
 15 16  2  0  0  0  0
 15 17  1  0  0  0  0
 16 18  1  0  0  0  0
 17 19  2  0  0  0  0
 18 20  2  0  0  0  0
 19 20  1  0  0  0  0
M  END
diclofenac
  Mrv1572710061614093D          

 19 20  0  0  0  0            999 V2000
   -1.4570   -0.1890    0.2110 C   0  0  0  0  0  0  0  0  0  0  0  0
   -2.4790   -1.0130   -0.2460 C   0  0  0  0  0  0  0  0  0  0  0  0
   -3.7970   -0.6360   -0.0730 C   0  0  0  0  0  0  0  0  0  0  0  0
   -4.1010    0.5590    0.5540 C   0  0  0  0  0  0  0  0  0  0  0  0
   -3.0870    1.3810    1.0100 C   0  0  0  0  0  0  0  0  0  0  0  0
   -1.7660    1.0110    0.8410 C   0  0  0  0  0  0  0  0  0  0  0  0
   -2.1000   -2.5120   -1.0340 Cl  0  0  0  0  0  0  0  0  0  0  0  0
   -0.4940    2.0440    1.4130 Cl  0  0  0  0  0  0  0  0  0  0  0  0
   -0.1220   -0.5690    0.0430 N   0  0  0  0  0  0  0  0  0  0  0  0
    0.7470    0.2370   -0.6960 C   0  0  0  0  0  0  0  0  0  0  0  0
    2.0720   -0.1420   -0.8680 C   0  0  0  0  0  0  0  0  0  0  0  0
    2.9280    0.6580   -1.6000 C   0  0  0  0  0  0  0  0  0  0  0  0
    2.4670    1.8360   -2.1590 C   0  0  0  0  0  0  0  0  0  0  0  0
    1.1480    2.2160   -1.9900 C   0  0  0  0  0  0  0  0  0  0  0  0
    0.2860    1.4180   -1.2650 C   0  0  0  0  0  0  0  0  0  0  0  0
    2.5750   -1.4250   -0.2580 C   0  0  0  0  0  0  0  0  0  0  0  0
    3.0980   -1.1500    1.1290 C   0  0  0  0  0  0  0  0  0  0  0  0
    3.0650   -0.0270    1.5750 O   0  0  0  0  0  0  0  0  0  0  0  0
    3.6000   -2.1520    1.8680 O   0  0  0  0  0  0  0  0  0  0  0  0
  1  2  1  0  0  0  0
  1  6  2  0  0  0  0
  1  9  1  0  0  0  0
  2  3  2  0  0  0  0
  2  7  1  0  0  0  0
  3  4  1  0  0  0  0
  4  5  2  0  0  0  0
  5  6  1  0  0  0  0
  6  8  1  0  0  0  0
  9 10  1  0  0  0  0
 10 11  1  0  0  0  0
 10 15  2  0  0  0  0
 11 12  2  0  0  0  0
 11 16  1  0  0  0  0
 12 13  1  0  0  0  0
 13 14  2  0  0  0  0
 14 15  1  0  0  0  0
 16 17  1  0  0  0  0
 17 18  2  0  0  0  0
 17 19  1  0  0  0  0
M  END
digitoxin
  Mrv1572710061614093D          

 54 61  0  0  1  0            999 V2000
   -1.6200    0.9950   -0.2020 C   0  0  2  0  0  0  0  0  0  0  0  0
   -1.4790   -0.5050   -0.2800 C   0  0  1  0  0  0  0  0  0  0  0  0
   -0.2790    1.7350   -0.0520 C   0  0  1  0  0  0  0  0  0  0  0  0
   -2.4220    1.4510    1.0310 C   0  0  0  0  0  0  0  0  0  0  0  0
   -2.2860    1.4660   -1.3750 O   0  0  0  0  0  0  0  0  0  0  0  0
   -0.6410   -1.0560    0.8730 C   0  0  1  0  0  0  0  0  0  0  0  0
   -2.8560   -1.1730   -0.2770 C   0  0  0  0  0  0  0  0  0  0  0  0
   -0.7090    3.1390    0.4500 C   0  0  2  0  0  0  0  0  0  0  0  0
    0.5620    1.1090    1.0630 C   0  0  0  0  0  0  0  0  0  0  0  0
    0.4820    1.8080   -1.3770 C   0  0  0  0  0  0  0  0  0  0  0  0
   -2.0610    2.9490    1.1620 C   0  0  0  0  0  0  0  0  0  0  0  0
   -0.4760   -2.5680    0.7090 C   0  0  2  0  0  0  0  0  0  0  0  0
    0.7380   -0.3900    0.8320 C   0  0  0  0  0  0  0  0  0  0  0  0
   -2.6900   -2.6850   -0.4430 C   0  0  0  0  0  0  0  0  0  0  0  0
   -0.8660    4.0800   -0.7170 C   0  0  0  0  0  0  0  0  0  0  0  0
   -1.8520   -3.2360    0.7120 C   0  0  2  0  0  0  0  0  0  0  0  0
    0.3620   -3.1190    1.8640 C   0  0  0  0  0  0  0  0  0  0  0  0
    0.2300   -2.8630   -0.6160 C   0  0  0  0  0  0  0  0  0  0  0  0
   -1.8940    3.9810   -1.8200 C   0  0  0  0  0  0  0  0  0  0  0  0
   -0.1290    5.1590   -0.9690 C   0  0  0  0  0  0  0  0  0  0  0  0
   -2.5580   -2.9460    2.0380 C   0  0  0  0  0  0  0  0  0  0  0  0
   -0.3440   -2.8290    3.1900 C   0  0  0  0  0  0  0  0  0  0  0  0
   -1.6440    5.1090   -2.7040 O   0  0  0  0  0  0  0  0  0  0  0  0
   -0.6040    5.7990   -2.1990 C   0  0  0  0  0  0  0  0  0  0  0  0
   -1.7200   -3.4990    3.1930 C   0  0  2  0  0  0  0  0  0  0  0  0
   -0.1310    6.8060   -2.6880 O   0  0  0  0  0  0  0  0  0  0  0  0
   -1.5630   -4.9100    3.0350 O   0  0  0  0  0  0  0  0  0  0  0  0
   -1.4450   -5.4620    4.3480 C   0  0  1  0  0  0  0  0  0  0  0  0
   -1.3990   -6.9890    4.2560 C   0  0  0  0  0  0  0  0  0  0  0  0
   -0.2510   -4.9790    4.9610 O   0  0  0  0  0  0  0  0  0  0  0  0
   -1.3070   -7.5720    5.6710 C   0  0  1  0  0  0  0  0  0  0  0  0
   -0.2620   -5.4040    6.3220 C   0  0  1  0  0  0  0  0  0  0  0  0
   -0.1180   -6.9260    6.3910 C   0  0  1  0  0  0  0  0  0  0  0  0
   -2.5120   -7.2900    6.3850 O   0  0  0  0  0  0  0  0  0  0  0  0
    0.9020   -4.7490    7.0680 C   0  0  0  0  0  0  0  0  0  0  0  0
   -0.1040   -7.3430    7.7580 O   0  0  0  0  0  0  0  0  0  0  0  0
    0.7630   -8.4760    7.8350 C   0  0  1  0  0  0  0  0  0  0  0  0
    1.0790   -8.7770    9.3020 C   0  0  0  0  0  0  0  0  0  0  0  0
    0.1240   -9.6030    7.2370 O   0  0  0  0  0  0  0  0  0  0  0  0
    2.0360   -9.9720    9.3720 C   0  0  1  0  0  0  0  0  0  0  0  0
    1.0820  -10.6570    7.1710 C   0  0  1  0  0  0  0  0  0  0  0  0
    1.4240  -11.1360    8.5840 C   0  0  1  0  0  0  0  0  0  0  0  0
    3.2940   -9.6130    8.7980 O   0  0  0  0  0  0  0  0  0  0  0  0
    0.5030  -11.8220    6.3650 C   0  0  0  0  0  0  0  0  0  0  0  0
    2.3650  -12.2100    8.5100 O   0  0  0  0  0  0  0  0  0  0  0  0
    2.0880  -13.0780    9.6110 C   0  0  2  0  0  0  0  0  0  0  0  0
    3.2300  -14.0860    9.7630 C   0  0  0  0  0  0  0  0  0  0  0  0
    0.8630  -13.7680    9.3740 O   0  0  0  0  0  0  0  0  0  0  0  0
    2.9400  -14.9900   10.9670 C   0  0  1  0  0  0  0  0  0  0  0  0
    0.5320  -14.4800   10.5650 C   0  0  1  0  0  0  0  0  0  0  0  0
    1.5460  -15.6030   10.7950 C   0  0  1  0  0  0  0  0  0  0  0  0
    3.9180  -16.0300   11.0310 O   0  0  0  0  0  0  0  0  0  0  0  0
    0.5570  -13.5200   11.7560 C   0  0  0  0  0  0  0  0  0  0  0  0
    1.5470  -16.4850    9.6710 O   0  0  0  0  0  0  0  0  0  0  0  0
  1  2  1  0  0  0  0
  1  3  1  0  0  0  0
  1  4  1  0  0  0  0
  1  5  1  0  0  0  0
  2  6  1  0  0  0  0
  2  7  1  0  0  0  0
  3  8  1  0  0  0  0
  3  9  1  0  0  0  0
  3 10  1  0  0  0  0
  4 11  1  0  0  0  0
  6 12  1  0  0  0  0
  6 13  1  0  0  0  0
  7 14  1  0  0  0  0
  8 11  1  0  0  0  0
  8 15  1  0  0  0  0
  9 13  1  0  0  0  0
 12 16  1  0  0  0  0
 12 17  1  0  0  0  0
 12 18  1  0  0  0  0
 14 16  1  0  0  0  0
 15 19  1  0  0  0  0
 15 20  2  0  0  0  0
 16 21  1  0  0  0  0
 17 22  1  0  0  0  0
 19 23  1  0  0  0  0
 20 24  1  0  0  0  0
 21 25  1  0  0  0  0
 22 25  1  0  0  0  0
 23 24  1  0  0  0  0
 24 26  2  0  0  0  0
 25 27  1  0  0  0  0
 27 28  1  0  0  0  0
 28 29  1  0  0  0  0
 28 30  1  0  0  0  0
 29 31  1  0  0  0  0
 30 32  1  0  0  0  0
 31 33  1  0  0  0  0
 31 34  1  0  0  0  0
 32 33  1  0  0  0  0
 32 35  1  0  0  0  0
 33 36  1  0  0  0  0
 36 37  1  0  0  0  0
 37 38  1  0  0  0  0
 37 39  1  0  0  0  0
 38 40  1  0  0  0  0
 39 41  1  0  0  0  0
 40 42  1  0  0  0  0
 40 43  1  0  0  0  0
 41 42  1  0  0  0  0
 41 44  1  0  0  0  0
 42 45  1  0  0  0  0
 45 46  1  0  0  0  0
 46 47  1  0  0  0  0
 46 48  1  0  0  0  0
 47 49  1  0  0  0  0
 48 50  1  0  0  0  0
 49 51  1  0  0  0  0
 49 52  1  0  0  0  0
 50 51  1  0  0  0  0
 50 53  1  0  0  0  0
 51 54  1  0  0  0  0
M  END
dihydrocodeine
  Mrv1572710061614093D          

 22 26  0  0  1  0            999 V2000
   -0.1360    1.5100   -0.0640 C   0  0  2  0  0  0  0  0  0  0  0  0
   -0.1200    0.0000   -0.0720 C   0  0  0  0  0  0  0  0  0  0  0  0
    1.3160    1.9520   -0.0050 C   0  0  2  0  0  0  0  0  0  0  0  0
   -1.0160    1.7840    1.1400 C   0  0  1  0  0  0  0  0  0  0  0  0
   -0.7540    2.0010   -1.3750 C   0  0  0  0  0  0  0  0  0  0  0  0
   -1.2370   -0.4310    0.6300 C   0  0  0  0  0  0  0  0  0  0  0  0
    0.8620   -0.8120   -0.5900 C   0  0  0  0  0  0  0  0  0  0  0  0
    2.0450    1.3270   -1.1920 C   0  0  1  0  0  0  0  0  0  0  0  0
    1.9370    1.5230    1.3200 C   0  0  0  0  0  0  0  0  0  0  0  0
   -1.9160    0.6290    1.1200 O   0  0  0  0  0  0  0  0  0  0  0  0
   -0.2880    1.7370    2.4690 C   0  0  2  0  0  0  0  0  0  0  0  0
    0.0670    1.4020   -2.5250 C   0  0  0  0  0  0  0  0  0  0  0  0
   -1.4490   -1.8100    0.7400 C   0  0  0  0  0  0  0  0  0  0  0  0
    2.0830   -0.1910   -1.1860 C   0  0  0  0  0  0  0  0  0  0  0  0
    0.6370   -2.1740   -0.4830 C   0  0  0  0  0  0  0  0  0  0  0  0
    1.4640    1.8310   -2.4400 N   0  0  1  0  0  0  0  0  0  0  0  0
    1.1500    2.1970    2.4430 C   0  0  0  0  0  0  0  0  0  0  0  0
   -0.3180    0.3910    2.9490 O   0  0  0  0  0  0  0  0  0  0  0  0
   -0.4960   -2.6450    0.1600 C   0  0  0  0  0  0  0  0  0  0  0  0
   -2.5360   -2.3120    1.3840 O   0  0  0  0  0  0  0  0  0  0  0  0
    1.4500    3.2970   -2.3380 C   0  0  0  0  0  0  0  0  0  0  0  0
   -2.4400   -3.7360    1.3080 C   0  0  0  0  0  0  0  0  0  0  0  0
  1  2  1  0  0  0  0
  1  3  1  0  0  0  0
  1  4  1  0  0  0  0
  1  5  1  0  0  0  0
  2  6  2  0  0  0  0
  2  7  1  0  0  0  0
  3  8  1  0  0  0  0
  3  9  1  0  0  0  0
  4 10  1  0  0  0  0
  4 11  1  0  0  0  0
  5 12  1  0  0  0  0
  6 10  1  0  0  0  0
  6 13  1  0  0  0  0
  7 14  1  0  0  0  0
  7 15  2  0  0  0  0
  8 14  1  0  0  0  0
  8 16  1  0  0  0  0
  9 17  1  0  0  0  0
 11 17  1  0  0  0  0
 11 18  1  0  0  0  0
 12 16  1  0  0  0  0
 13 19  2  0  0  0  0
 13 20  1  0  0  0  0
 15 19  1  0  0  0  0
 16 21  1  0  0  0  0
 20 22  1  0  0  0  0
M  END
diltiazem
  Mrv1572710061614093D          

 29 31  0  0  1  0            999 V2000
   -0.4500    0.3020   -1.2290 C   0  0  0  0  0  0  0  0  0  0  0  0
    0.3000    1.1100   -2.0720 C   0  0  0  0  0  0  0  0  0  0  0  0
    0.1280    2.4820   -2.0400 C   0  0  0  0  0  0  0  0  0  0  0  0
   -0.7860    3.0500   -1.1720 C   0  0  0  0  0  0  0  0  0  0  0  0
   -1.5310    2.2510   -0.3230 C   0  0  0  0  0  0  0  0  0  0  0  0
   -1.3580    0.8770   -0.3450 C   0  0  0  0  0  0  0  0  0  0  0  0
   -2.0790    0.0570    0.5410 N   0  0  0  0  0  0  0  0  0  0  0  0
   -1.4130   -0.8410    1.2770 C   0  0  0  0  0  0  0  0  0  0  0  0
    0.0860   -0.8210    1.3320 C   0  0  1  0  0  0  0  0  0  0  0  0
    0.6820   -1.7220    0.2410 C   0  0  1  0  0  0  0  0  0  0  0  0
   -0.2710   -1.4490   -1.2880 S   0  0  0  0  0  0  0  0  0  0  0  0
   -3.5340    0.1840    0.6570 C   0  0  0  0  0  0  0  0  0  0  0  0
   -4.2090   -0.7520   -0.3470 C   0  0  0  0  0  0  0  0  0  0  0  0
   -5.6680   -0.6250   -0.2310 N   0  0  1  0  0  0  0  0  0  0  0  0
   -6.0090    0.7360   -0.6690 C   0  0  0  0  0  0  0  0  0  0  0  0
   -6.2520   -1.5440   -1.2160 C   0  0  0  0  0  0  0  0  0  0  0  0
   -2.0260   -1.6780    1.9050 O   0  0  0  0  0  0  0  0  0  0  0  0
    0.5530    0.5400    1.1340 O   0  0  0  0  0  0  0  0  0  0  0  0
    0.7250    1.3500    2.1910 C   0  0  0  0  0  0  0  0  0  0  0  0
    1.2100    2.7620    1.9860 C   0  0  0  0  0  0  0  0  0  0  0  0
    0.4900    0.9480    3.3050 O   0  0  0  0  0  0  0  0  0  0  0  0
    2.1270   -1.3620    0.0140 C   0  0  0  0  0  0  0  0  0  0  0  0
    3.1140   -2.3090    0.2140 C   0  0  0  0  0  0  0  0  0  0  0  0
    4.4400   -1.9820    0.0070 C   0  0  0  0  0  0  0  0  0  0  0  0
    4.7810   -0.7000   -0.4020 C   0  0  0  0  0  0  0  0  0  0  0  0
    3.7890    0.2480   -0.6020 C   0  0  0  0  0  0  0  0  0  0  0  0
    2.4640   -0.0860   -0.3990 C   0  0  0  0  0  0  0  0  0  0  0  0
    6.0850   -0.3750   -0.6060 O   0  0  0  0  0  0  0  0  0  0  0  0
    6.1100    0.9940   -1.0150 C   0  0  0  0  0  0  0  0  0  0  0  0
  1  2  1  0  0  0  0
  1  6  2  0  0  0  0
  1 11  1  0  0  0  0
  2  3  2  0  0  0  0
  3  4  1  0  0  0  0
  4  5  2  0  0  0  0
  5  6  1  0  0  0  0
  6  7  1  0  0  0  0
  7  8  1  0  0  0  0
  7 12  1  0  0  0  0
  8  9  1  0  0  0  0
  8 17  2  0  0  0  0
  9 10  1  0  0  0  0
  9 18  1  0  0  0  0
 10 11  1  0  0  0  0
 10 22  1  0  0  0  0
 12 13  1  0  0  0  0
 13 14  1  0  0  0  0
 14 15  1  0  0  0  0
 14 16  1  0  0  0  0
 18 19  1  0  0  0  0
 19 20  1  0  0  0  0
 19 21  2  0  0  0  0
 22 23  1  0  0  0  0
 22 27  2  0  0  0  0
 23 24  2  0  0  0  0
 24 25  1  0  0  0  0
 25 26  2  0  0  0  0
 25 28  1  0  0  0  0
 26 27  1  0  0  0  0
 28 29  1  0  0  0  0
M  END
disopyramide
  Mrv1572710061614093D          

 25 26  0  0  1  0            999 V2000
    2.4540   -1.6300   -1.3280 C   0  0  0  0  0  0  0  0  0  0  0  0
    2.9810   -0.7570   -0.1870 C   0  0  1  0  0  0  0  0  0  0  0  0
    4.5060   -0.8630   -0.1270 C   0  0  0  0  0  0  0  0  0  0  0  0
    2.5960    0.6410   -0.4230 N   0  0  1  0  0  0  0  0  0  0  0  0
    1.1650    0.7440   -0.1090 C   0  0  0  0  0  0  0  0  0  0  0  0
    0.3480    0.1300   -1.2490 C   0  0  0  0  0  0  0  0  0  0  0  0
   -1.0490   -0.2290   -0.7380 C   0  0  2  0  0  0  0  0  0  0  0  0
   -1.9080   -0.6730   -1.8950 C   0  0  0  0  0  0  0  0  0  0  0  0
   -1.5450   -1.7420   -2.6310 N   0  0  0  0  0  0  0  0  0  0  0  0
   -2.9240   -0.0680   -2.1630 O   0  0  0  0  0  0  0  0  0  0  0  0
   -1.6710    0.9790   -0.0860 C   0  0  0  0  0  0  0  0  0  0  0  0
   -1.9840    2.0910   -0.8450 C   0  0  0  0  0  0  0  0  0  0  0  0
   -2.5540    3.1990   -0.2470 C   0  0  0  0  0  0  0  0  0  0  0  0
   -2.8120    3.1950    1.1120 C   0  0  0  0  0  0  0  0  0  0  0  0
   -2.4990    2.0830    1.8710 C   0  0  0  0  0  0  0  0  0  0  0  0
   -1.9350    0.9730    1.2710 C   0  0  0  0  0  0  0  0  0  0  0  0
   -0.9450   -1.3460    0.2680 C   0  0  0  0  0  0  0  0  0  0  0  0
   -2.0750   -1.7600    0.9480 C   0  0  0  0  0  0  0  0  0  0  0  0
   -1.9680   -2.7880    1.8720 C   0  0  0  0  0  0  0  0  0  0  0  0
   -0.7240   -3.3640    2.0780 C   0  0  0  0  0  0  0  0  0  0  0  0
    0.3620   -2.8970    1.3600 C   0  0  0  0  0  0  0  0  0  0  0  0
    0.2220   -1.9200    0.4860 N   0  0  0  0  0  0  0  0  0  0  0  0
    3.3060    1.4490    0.5770 C   0  0  1  0  0  0  0  0  0  0  0  0
    4.4590    2.1960   -0.0960 C   0  0  0  0  0  0  0  0  0  0  0  0
    2.3390    2.4580    1.1990 C   0  0  0  0  0  0  0  0  0  0  0  0
  1  2  1  0  0  0  0
  2  3  1  0  0  0  0
  2  4  1  0  0  0  0
  4  5  1  0  0  0  0
  4 23  1  0  0  0  0
  5  6  1  0  0  0  0
  6  7  1  0  0  0  0
  7  8  1  0  0  0  0
  7 11  1  0  0  0  0
  7 17  1  0  0  0  0
  8  9  1  0  0  0  0
  8 10  2  0  0  0  0
 11 12  1  0  0  0  0
 11 16  2  0  0  0  0
 12 13  2  0  0  0  0
 13 14  1  0  0  0  0
 14 15  2  0  0  0  0
 15 16  1  0  0  0  0
 17 18  1  0  0  0  0
 17 22  2  0  0  0  0
 18 19  2  0  0  0  0
 19 20  1  0  0  0  0
 20 21  2  0  0  0  0
 21 22  1  0  0  0  0
 23 24  1  0  0  0  0
 23 25  1  0  0  0  0
M  END
docetaxel
  Mrv1572710061614093D          

 58 63  0  0  1  0            999 V2000
    1.2890    0.7440    0.7980 C   0  0  1  0  0  0  0  0  0  0  0  0
    1.0370   -0.7410    0.6270 C   0  0  1  0  0  0  0  0  0  0  0  0
    2.7180    1.2700    0.8660 C   0  0  2  0  0  0  0  0  0  0  0  0
    1.1610    1.5250   -0.5280 C   0  0  0  0  0  0  0  0  0  0  0  0
    0.4660    1.3060    1.8600 O   0  0  0  0  0  0  0  0  0  0  0  0
   -0.3010   -1.0010   -0.0690 C   0  0  1  0  0  0  0  0  0  0  0  0
    2.1940   -1.6100    0.2600 C   0  0  1  0  0  0  0  0  0  0  0  0
    2.5310    1.9330   -0.3840 O   0  0  0  0  0  0  0  0  0  0  0  0
    3.8030    0.2050    0.8840 C   0  0  0  0  0  0  0  0  0  0  0  0
    0.5530    2.6120    2.1580 C   0  0  0  0  0  0  0  0  0  0  0  0
   -1.2860   -1.7690    0.8360 C   0  0  1  0  0  0  0  0  0  0  0  0
   -0.9520    0.2940   -0.3420 O   0  0  0  0  0  0  0  0  0  0  0  0
    3.4590   -0.8520   -0.1550 C   0  0  2  0  0  0  0  0  0  0  0  0
    2.5820   -2.6240    1.3050 C   0  0  0  0  0  0  0  0  0  0  0  0
    1.9040   -2.3960   -1.0110 C   0  0  0  0  0  0  0  0  0  0  0  0
   -0.2990    3.1930    3.2560 C   0  0  0  0  0  0  0  0  0  0  0  0
    1.3140    3.3210    1.5440 O   0  0  0  0  0  0  0  0  0  0  0  0
   -0.8800   -3.2060    1.1120 C   0  0  1  0  0  0  0  0  0  0  0  0
   -1.5710   -1.0140    2.1200 C   0  0  0  0  0  0  0  0  0  0  0  0
   -2.5300   -1.8320    0.1140 O   0  0  0  0  0  0  0  0  0  0  0  0
   -1.7650    0.4280   -1.4080 C   0  0  0  0  0  0  0  0  0  0  0  0
    3.2530   -0.2690   -1.4360 O   0  0  0  0  0  0  0  0  0  0  0  0
    1.6620   -3.7740    1.6540 C   0  0  1  0  0  0  0  0  0  0  0  0
    3.6620   -2.5180    1.8710 O   0  0  0  0  0  0  0  0  0  0  0  0
    0.3280   -3.1690    1.9840 C   0  0  0  0  0  0  0  0  0  0  0  0
   -2.0270   -3.9220    1.8510 C   0  0  0  0  0  0  0  0  0  0  0  0
   -0.7070   -3.9460   -0.2080 C   0  0  0  0  0  0  0  0  0  0  0  0
   -1.0330   -1.6760    3.3760 C   0  0  1  0  0  0  0  0  0  0  0  0
   -2.4170    1.7250   -1.6810 C   0  0  0  0  0  0  0  0  0  0  0  0
   -1.9630   -0.5180   -2.1430 O   0  0  0  0  0  0  0  0  0  0  0  0
    1.6580   -4.7890    0.6610 O   0  0  0  0  0  0  0  0  0  0  0  0
    0.2200   -2.4800    3.1170 C   0  0  0  0  0  0  0  0  0  0  0  0
   -0.7110   -0.6300    4.3480 O   0  0  0  0  0  0  0  0  0  0  0  0
   -3.2610    1.8660   -2.7850 C   0  0  0  0  0  0  0  0  0  0  0  0
   -2.1970    2.8130   -0.8350 C   0  0  0  0  0  0  0  0  0  0  0  0
    1.3450   -2.4380    4.1320 C   0  0  0  0  0  0  0  0  0  0  0  0
   -0.8000   -0.8840    5.6620 C   0  0  0  0  0  0  0  0  0  0  0  0
   -3.8670    3.0800   -3.0340 C   0  0  0  0  0  0  0  0  0  0  0  0
   -2.8090    4.0210   -1.0960 C   0  0  0  0  0  0  0  0  0  0  0  0
   -0.4680    0.1930    6.6630 C   0  0  1  0  0  0  0  0  0  0  0  0
   -1.1460   -1.9770    6.0440 O   0  0  0  0  0  0  0  0  0  0  0  0
   -3.6400    4.1560   -2.1940 C   0  0  0  0  0  0  0  0  0  0  0  0
   -1.4790    1.3340    6.5370 C   0  0  2  0  0  0  0  0  0  0  0  0
   -0.5250   -0.3500    7.9840 O   0  0  0  0  0  0  0  0  0  0  0  0
   -1.1480    2.4120    7.5370 C   0  0  0  0  0  0  0  0  0  0  0  0
   -2.8270    0.8240    6.7980 N   0  0  0  0  0  0  0  0  0  0  0  0
   -0.4640    3.5430    7.1340 C   0  0  0  0  0  0  0  0  0  0  0  0
   -1.5320    2.2700    8.8580 C   0  0  0  0  0  0  0  0  0  0  0  0
   -3.8990    1.4550    6.2790 C   0  0  0  0  0  0  0  0  0  0  0  0
   -0.1600    4.5310    8.0510 C   0  0  0  0  0  0  0  0  0  0  0  0
   -1.2280    3.2580    9.7750 C   0  0  0  0  0  0  0  0  0  0  0  0
   -5.1380    0.9860    6.5190 O   0  0  0  0  0  0  0  0  0  0  0  0
   -3.7470    2.4480    5.5950 O   0  0  0  0  0  0  0  0  0  0  0  0
   -0.5400    4.3880    9.3730 C   0  0  0  0  0  0  0  0  0  0  0  0
   -6.2930    1.6670    5.9600 C   0  0  1  0  0  0  0  0  0  0  0  0
   -6.1900    1.6760    4.4330 C   0  0  0  0  0  0  0  0  0  0  0  0
   -7.5690    0.9350    6.3810 C   0  0  0  0  0  0  0  0  0  0  0  0
   -6.3360    3.1060    6.4770 C   0  0  0  0  0  0  0  0  0  0  0  0
  1  2  1  0  0  0  0
  1  3  1  0  0  0  0
  1  4  1  0  0  0  0
  1  5  1  0  0  0  0
  2  6  1  0  0  0  0
  2  7  1  0  0  0  0
  3  8  1  0  0  0  0
  3  9  1  0  0  0  0
  4  8  1  0  0  0  0
  5 10  1  0  0  0  0
  6 11  1  0  0  0  0
  6 12  1  0  0  0  0
  7 13  1  0  0  0  0
  7 14  1  0  0  0  0
  7 15  1  0  0  0  0
  9 13  1  0  0  0  0
 10 16  1  0  0  0  0
 10 17  2  0  0  0  0
 11 18  1  0  0  0  0
 11 19  1  0  0  0  0
 11 20  1  0  0  0  0
 12 21  1  0  0  0  0
 13 22  1  0  0  0  0
 14 23  1  0  0  0  0
 14 24  2  0  0  0  0
 18 25  1  0  0  0  0
 18 26  1  0  0  0  0
 18 27  1  0  0  0  0
 19 28  1  0  0  0  0
 21 29  1  0  0  0  0
 21 30  2  0  0  0  0
 23 25  1  0  0  0  0
 23 31  1  0  0  0  0
 25 32  2  0  0  0  0
 28 32  1  0  0  0  0
 28 33  1  0  0  0  0
 29 34  2  0  0  0  0
 29 35  1  0  0  0  0
 32 36  1  0  0  0  0
 33 37  1  0  0  0  0
 34 38  1  0  0  0  0
 35 39  2  0  0  0  0
 37 40  1  0  0  0  0
 37 41  2  0  0  0  0
 38 42  2  0  0  0  0
 39 42  1  0  0  0  0
 40 43  1  0  0  0  0
 40 44  1  0  0  0  0
 43 45  1  0  0  0  0
 43 46  1  0  0  0  0
 45 47  2  0  0  0  0
 45 48  1  0  0  0  0
 46 49  1  0  0  0  0
 47 50  1  0  0  0  0
 48 51  2  0  0  0  0
 49 52  1  0  0  0  0
 49 53  2  0  0  0  0
 50 54  2  0  0  0  0
 51 54  1  0  0  0  0
 52 55  1  0  0  0  0
 55 56  1  0  0  0  0
 55 57  1  0  0  0  0
 55 58  1  0  0  0  0
M  END
domperidone
  Mrv1572710061614093D          

 30 34  0  0  0  0            999 V2000
   -0.0170    1.3890    0.0100 N   0  0  0  0  0  0  0  0  0  0  0  0
    0.0020   -0.0040    0.0020 C   0  0  0  0  0  0  0  0  0  0  0  0
    1.1590    2.2630    0.0030 C   0  0  1  0  0  0  0  0  0  0  0  0
   -1.3000    1.7960    0.0180 C   0  0  0  0  0  0  0  0  0  0  0  0
   -1.3290   -0.4260    0.0120 C   0  0  0  0  0  0  0  0  0  0  0  0
    1.0240   -0.9420   -0.0130 C   0  0  0  0  0  0  0  0  0  0  0  0
    1.1290    3.1550   -1.2420 C   0  0  0  0  0  0  0  0  0  0  0  0
    1.1450    3.1510    1.2510 C   0  0  0  0  0  0  0  0  0  0  0  0
   -2.1150    0.7240    0.0160 N   0  0  0  0  0  0  0  0  0  0  0  0
   -1.6680    2.9560    0.0270 O   0  0  0  0  0  0  0  0  0  0  0  0
   -1.6250   -1.7800    0.0080 C   0  0  0  0  0  0  0  0  0  0  0  0
    0.7210   -2.2890   -0.0180 C   0  0  0  0  0  0  0  0  0  0  0  0
    2.2970    4.1410   -1.1830 C   0  0  0  0  0  0  0  0  0  0  0  0
    2.3130    4.1370    1.1800 C   0  0  0  0  0  0  0  0  0  0  0  0
   -0.6000   -2.7080   -0.0070 C   0  0  0  0  0  0  0  0  0  0  0  0
    2.1650    4.9970    0.0010 N   0  0  1  0  0  0  0  0  0  0  0  0
   -0.9690   -4.4040   -0.0120 Cl  0  0  0  0  0  0  0  0  0  0  0  0
    3.3180    5.9070   -0.0060 C   0  0  0  0  0  0  0  0  0  0  0  0
    3.1180    6.9900    1.0560 C   0  0  0  0  0  0  0  0  0  0  0  0
    4.3190    7.9380    1.0500 C   0  0  0  0  0  0  0  0  0  0  0  0
    4.1280    8.9750    2.0670 N   0  0  0  0  0  0  0  0  0  0  0  0
    4.5410    8.9000    3.3950 C   0  0  0  0  0  0  0  0  0  0  0  0
    3.5290   10.1660    1.8750 C   0  0  0  0  0  0  0  0  0  0  0  0
    4.1600   10.0970    4.0040 C   0  0  0  0  0  0  0  0  0  0  0  0
    5.2010    7.9290    4.1330 C   0  0  0  0  0  0  0  0  0  0  0  0
    3.5310   10.8640    3.0260 N   0  0  0  0  0  0  0  0  0  0  0  0
    3.0580   10.5520    0.8220 O   0  0  0  0  0  0  0  0  0  0  0  0
    4.4420   10.3100    5.3450 C   0  0  0  0  0  0  0  0  0  0  0  0
    5.4780    8.1510    5.4680 C   0  0  0  0  0  0  0  0  0  0  0  0
    5.0990    9.3370    6.0720 C   0  0  0  0  0  0  0  0  0  0  0  0
  1  2  1  0  0  0  0
  1  3  1  0  0  0  0
  1  4  1  0  0  0  0
  2  5  2  0  0  0  0
  2  6  1  0  0  0  0
  3  7  1  0  0  0  0
  3  8  1  0  0  0  0
  4  9  1  0  0  0  0
  4 10  2  0  0  0  0
  5  9  1  0  0  0  0
  5 11  1  0  0  0  0
  6 12  2  0  0  0  0
  7 13  1  0  0  0  0
  8 14  1  0  0  0  0
 11 15  2  0  0  0  0
 12 15  1  0  0  0  0
 13 16  1  0  0  0  0
 14 16  1  0  0  0  0
 15 17  1  0  0  0  0
 16 18  1  0  0  0  0
 18 19  1  0  0  0  0
 19 20  1  0  0  0  0
 20 21  1  0  0  0  0
 21 22  1  0  0  0  0
 21 23  1  0  0  0  0
 22 24  2  0  0  0  0
 22 25  1  0  0  0  0
 23 26  1  0  0  0  0
 23 27  2  0  0  0  0
 24 26  1  0  0  0  0
 24 28  1  0  0  0  0
 25 29  2  0  0  0  0
 28 30  2  0  0  0  0
 29 30  1  0  0  0  0
M  END
doxepin
  Mrv1572710061614093D          

 21 23  0  0  0  0            999 V2000
   -0.0180    1.4790    0.0100 C   0  0  0  0  0  0  0  0  0  0  0  0
    0.0020   -0.0040    0.0020 C   0  0  0  0  0  0  0  0  0  0  0  0
    1.2670    2.2190    0.0020 C   0  0  0  0  0  0  0  0  0  0  0  0
   -1.1810    2.1420    0.0190 C   0  0  0  0  0  0  0  0  0  0  0  0
    0.9050   -0.7410    0.7470 C   0  0  0  0  0  0  0  0  0  0  0  0
   -0.9420   -0.6500   -0.8060 C   0  0  0  0  0  0  0  0  0  0  0  0
    2.1400    1.9820    1.0450 C   0  0  0  0  0  0  0  0  0  0  0  0
    1.5840    3.1120   -1.0150 C   0  0  0  0  0  0  0  0  0  0  0  0
   -1.1900    3.6490    0.0280 C   0  0  0  0  0  0  0  0  0  0  0  0
    1.9390   -0.2020    1.7000 C   0  0  0  0  0  0  0  0  0  0  0  0
    0.8690   -2.1330    0.6390 C   0  0  0  0  0  0  0  0  0  0  0  0
   -0.9700   -2.0240   -0.8870 C   0  0  0  0  0  0  0  0  0  0  0  0
    1.8000    1.1450    2.0390 O   0  0  0  0  0  0  0  0  0  0  0  0
    3.3700    2.6330    1.0660 C   0  0  0  0  0  0  0  0  0  0  0  0
    2.8050    3.7610   -0.9810 C   0  0  0  0  0  0  0  0  0  0  0  0
   -2.0260    4.1600   -1.1470 C   0  0  0  0  0  0  0  0  0  0  0  0
   -0.0530   -2.7650   -0.1630 C   0  0  0  0  0  0  0  0  0  0  0  0
    3.6920    3.5170    0.0530 C   0  0  0  0  0  0  0  0  0  0  0  0
   -2.0350    5.6290   -1.1390 N   0  0  1  0  0  0  0  0  0  0  0  0
   -2.6380    6.0540   -2.4090 C   0  0  0  0  0  0  0  0  0  0  0  0
   -2.9600    6.0400   -0.0740 C   0  0  0  0  0  0  0  0  0  0  0  0
  1  2  1  0  0  0  0
  1  3  1  0  0  0  0
  1  4  2  0  0  0  0
  2  5  2  0  0  0  0
  2  6  1  0  0  0  0
  3  7  2  0  0  0  0
  3  8  1  0  0  0  0
  4  9  1  0  0  0  0
  5 10  1  0  0  0  0
  5 11  1  0  0  0  0
  6 12  2  0  0  0  0
  7 13  1  0  0  0  0
  7 14  1  0  0  0  0
  8 15  2  0  0  0  0
  9 16  1  0  0  0  0
 10 13  1  0  0  0  0
 11 17  2  0  0  0  0
 12 17  1  0  0  0  0
 14 18  2  0  0  0  0
 15 18  1  0  0  0  0
 16 19  1  0  0  0  0
 19 20  1  0  0  0  0
 19 21  1  0  0  0  0
M  END
dy_9760e
  Mrv1572710061614093D          

 35 39  0  0  0  0            999 V2000
   -0.0480    1.4150    0.0290 C   0  0  0  0  0  0  0  0  0  0  0  0
   -0.0290    0.0230    0.0480 C   0  0  0  0  0  0  0  0  0  0  0  0
    1.1760   -0.6480    0.0710 C   0  0  0  0  0  0  0  0  0  0  0  0
    2.3820    0.0600    0.0770 C   0  0  0  0  0  0  0  0  0  0  0  0
    2.3810    1.4360    0.0590 C   0  0  0  0  0  0  0  0  0  0  0  0
    1.1630    2.1310    0.0350 C   0  0  0  0  0  0  0  0  0  0  0  0
   -1.0550    2.3480   -0.0010 N   0  0  0  0  0  0  0  0  0  0  0  0
    0.8280    3.5070    0.0120 C   0  0  0  0  0  0  0  0  0  0  0  0
   -0.4690    3.6190   -0.0080 N   0  0  0  0  0  0  0  0  0  0  0  0
   -2.4920    2.0630   -0.0220 C   0  0  0  0  0  0  0  0  0  0  0  0
   -3.0090    1.9840    1.3920 C   0  0  0  0  0  0  0  0  0  0  0  0
   -2.5350    1.1880    2.3610 N   0  0  0  0  0  0  0  0  0  0  0  0
   -3.2180    1.3880    3.4550 C   0  0  0  0  0  0  0  0  0  0  0  0
   -4.1580    2.3270    3.2120 N   0  0  0  0  0  0  0  0  0  0  0  0
   -4.0250    2.7050    1.9040 C   0  0  0  0  0  0  0  0  0  0  0  0
    1.8090    4.6510    0.0090 C   0  0  0  0  0  0  0  0  0  0  0  0
    2.1600    5.0180   -1.4340 C   0  0  0  0  0  0  0  0  0  0  0  0
    3.1160    6.1330   -1.4360 N   0  0  1  0  0  0  0  0  0  0  0  0
    4.3630    5.6210   -0.8560 C   0  0  0  0  0  0  0  0  0  0  0  0
    4.7870    4.3480   -1.5890 C   0  0  0  0  0  0  0  0  0  0  0  0
    5.0680    4.6590   -2.9960 N   0  0  2  0  0  0  0  0  0  0  0  0
    3.8210    5.1710   -3.5770 C   0  0  0  0  0  0  0  0  0  0  0  0
    3.3970    6.4440   -2.8430 C   0  0  0  0  0  0  0  0  0  0  0  0
    5.3360    3.4440   -3.6300 C   0  0  0  0  0  0  0  0  0  0  0  0
    6.5660    3.2330   -4.2400 C   0  0  0  0  0  0  0  0  0  0  0  0
    6.8300    2.0270   -4.8610 C   0  0  0  0  0  0  0  0  0  0  0  0
    5.8700    1.0300   -4.8760 C   0  0  0  0  0  0  0  0  0  0  0  0
    4.6450    1.2380   -4.2700 C   0  0  0  0  0  0  0  0  0  0  0  0
    4.3750    2.4400   -3.6470 C   0  0  0  0  0  0  0  0  0  0  0  0
    8.3670    1.7630   -5.6240 Cl  0  0  0  0  0  0  0  0  0  0  0  0
    7.6110    4.3190   -4.2240 C   0  0  0  0  0  0  0  0  0  0  0  0
    3.5620   -0.6150    0.1010 O   0  0  0  0  0  0  0  0  0  0  0  0
    1.1920   -2.0080    0.0900 O   0  0  0  0  0  0  0  0  0  0  0  0
   -0.1720   -2.4360    0.0790 C   0  0  0  0  0  0  0  0  0  0  0  0
    4.6000    0.3680    0.1010 C   0  0  0  0  0  0  0  0  0  0  0  0
  1  2  1  0  0  0  0
  1  6  2  0  0  0  0
  1  7  1  0  0  0  0
  2  3  2  0  0  0  0
  3  4  1  0  0  0  0
  3 33  1  0  0  0  0
  4  5  2  0  0  0  0
  4 32  1  0  0  0  0
  5  6  1  0  0  0  0
  6  8  1  0  0  0  0
  7  9  1  0  0  0  0
  7 10  1  0  0  0  0
  8  9  2  0  0  0  0
  8 16  1  0  0  0  0
 10 11  1  0  0  0  0
 11 12  1  0  0  0  0
 11 15  2  0  0  0  0
 12 13  2  0  0  0  0
 13 14  1  0  0  0  0
 14 15  1  0  0  0  0
 16 17  1  0  0  0  0
 17 18  1  0  0  0  0
 18 19  1  0  0  0  0
 18 23  1  0  0  0  0
 19 20  1  0  0  0  0
 20 21  1  0  0  0  0
 21 22  1  0  0  0  0
 21 24  1  0  0  0  0
 22 23  1  0  0  0  0
 24 25  1  0  0  0  0
 24 29  2  0  0  0  0
 25 26  2  0  0  0  0
 25 31  1  0  0  0  0
 26 27  1  0  0  0  0
 26 30  1  0  0  0  0
 27 28  2  0  0  0  0
 28 29  1  0  0  0  0
 32 35  1  0  0  0  0
 33 34  1  0  0  0  0
M  END
e_2101
  Mrv1572710061614093D          

 29 32  0  0  0  0            999 V2000
   -0.0170    1.3730    0.0100 C   0  0  0  0  0  0  0  0  0  0  0  0
    0.0020   -0.0040    0.0020 N   0  0  0  0  0  0  0  0  0  0  0  0
    1.3220    1.8060   -0.0010 C   0  0  0  0  0  0  0  0  0  0  0  0
   -1.0380    2.3160    0.0300 C   0  0  0  0  0  0  0  0  0  0  0  0
   -1.1860   -0.8620    0.0090 C   0  0  1  0  0  0  0  0  0  0  0  0
    1.2950   -0.4520   -0.0130 C   0  0  0  0  0  0  0  0  0  0  0  0
    2.1400    0.5910   -0.0150 C   0  0  0  0  0  0  0  0  0  0  0  0
    1.6120    3.1710    0.0030 C   0  0  0  0  0  0  0  0  0  0  0  0
   -0.7290    3.6590    0.0330 C   0  0  0  0  0  0  0  0  0  0  0  0
   -1.1910   -1.7400   -1.2460 C   0  0  0  0  0  0  0  0  0  0  0  0
   -1.1600   -1.7640    1.2470 C   0  0  0  0  0  0  0  0  0  0  0  0
    0.5930    4.0820    0.0180 C   0  0  0  0  0  0  0  0  0  0  0  0
   -1.8380    4.6800    0.0540 C   0  0  0  0  0  0  0  0  0  0  0  0
   -2.3710   -2.7120   -1.1750 C   0  0  0  0  0  0  0  0  0  0  0  0
   -2.3410   -2.7340    1.1870 C   0  0  0  0  0  0  0  0  0  0  0  0
   -2.1880    5.0120    1.4810 C   0  0  0  0  0  0  0  0  0  0  0  0
   -2.2270   -3.5820   -0.0040 N   0  0  1  0  0  0  0  0  0  0  0  0
   -3.1590    5.9080    1.7460 N   0  0  0  0  0  0  0  0  0  0  0  0
   -1.5950    4.4730    2.3920 O   0  0  0  0  0  0  0  0  0  0  0  0
   -3.3920   -4.4770    0.0020 C   0  0  0  0  0  0  0  0  0  0  0  0
   -3.4990    6.2310    3.1340 C   0  0  0  0  0  0  0  0  0  0  0  0
   -3.1870   -5.5740    1.0490 C   0  0  0  0  0  0  0  0  0  0  0  0
   -4.3820   -6.4920    1.0550 C   0  0  0  0  0  0  0  0  0  0  0  0
   -4.4520   -7.5450    0.1590 C   0  0  0  0  0  0  0  0  0  0  0  0
   -5.4070   -6.2870    1.9600 C   0  0  0  0  0  0  0  0  0  0  0  0
   -5.5500   -8.3880    0.1660 C   0  0  0  0  0  0  0  0  0  0  0  0
   -3.4480   -7.7500   -0.7230 F   0  0  0  0  0  0  0  0  0  0  0  0
   -6.5030   -7.1290    1.9660 C   0  0  0  0  0  0  0  0  0  0  0  0
   -6.5760   -8.1770    1.0670 C   0  0  0  0  0  0  0  0  0  0  0  0
  1  2  1  0  0  0  0
  1  3  2  0  0  0  0
  1  4  1  0  0  0  0
  2  5  1  0  0  0  0
  2  6  1  0  0  0  0
  3  7  1  0  0  0  0
  3  8  1  0  0  0  0
  4  9  2  0  0  0  0
  5 10  1  0  0  0  0
  5 11  1  0  0  0  0
  6  7  2  0  0  0  0
  8 12  2  0  0  0  0
  9 12  1  0  0  0  0
  9 13  1  0  0  0  0
 10 14  1  0  0  0  0
 11 15  1  0  0  0  0
 13 16  1  0  0  0  0
 14 17  1  0  0  0  0
 15 17  1  0  0  0  0
 16 18  1  0  0  0  0
 16 19  2  0  0  0  0
 17 20  1  0  0  0  0
 18 21  1  0  0  0  0
 20 22  1  0  0  0  0
 22 23  1  0  0  0  0
 23 24  2  0  0  0  0
 23 25  1  0  0  0  0
 24 26  1  0  0  0  0
 24 27  1  0  0  0  0
 25 28  2  0  0  0  0
 26 29  2  0  0  0  0
 28 29  1  0  0  0  0
M  END
ebastine
  Mrv1572710061614093D          

 34 37  0  0  0  0            999 V2000
    6.2090    3.7380   -0.8650 C   0  0  0  0  0  0  0  0  0  0  0  0
    5.4910    2.5770   -1.0810 C   0  0  0  0  0  0  0  0  0  0  0  0
    6.6900    4.0280    0.3980 C   0  0  0  0  0  0  0  0  0  0  0  0
    6.4490    3.1600    1.4460 C   0  0  0  0  0  0  0  0  0  0  0  0
    5.7260    2.0010    1.2310 C   0  0  0  0  0  0  0  0  0  0  0  0
    5.2490    1.7090   -0.0330 C   0  0  0  0  0  0  0  0  0  0  0  0
    4.4670    0.4420   -0.2690 C   0  0  1  0  0  0  0  0  0  0  0  0
    5.4120   -0.6710   -0.6410 C   0  0  0  0  0  0  0  0  0  0  0  0
    5.9620   -1.4690    0.3450 C   0  0  0  0  0  0  0  0  0  0  0  0
    6.8300   -2.4890    0.0030 C   0  0  0  0  0  0  0  0  0  0  0  0
    7.1470   -2.7120   -1.3240 C   0  0  0  0  0  0  0  0  0  0  0  0
    6.5970   -1.9140   -2.3090 C   0  0  0  0  0  0  0  0  0  0  0  0
    5.7240   -0.8970   -1.9680 C   0  0  0  0  0  0  0  0  0  0  0  0
    3.7610    0.0900    0.9230 O   0  0  0  0  0  0  0  0  0  0  0  0
    2.5750   -0.5940    0.5130 C   0  0  1  0  0  0  0  0  0  0  0  0
    2.1690   -1.6060    1.5890 C   0  0  0  0  0  0  0  0  0  0  0  0
    0.8390   -2.2520    1.1970 C   0  0  0  0  0  0  0  0  0  0  0  0
   -0.2050   -1.2250    1.1120 N   0  0  1  0  0  0  0  0  0  0  0  0
    0.1460   -0.3350    0.0000 C   0  0  0  0  0  0  0  0  0  0  0  0
    1.4390    0.4160    0.3240 C   0  0  0  0  0  0  0  0  0  0  0  0
   -1.4450   -1.9130    0.7270 C   0  0  0  0  0  0  0  0  0  0  0  0
   -2.5810   -0.8950    0.6200 C   0  0  0  0  0  0  0  0  0  0  0  0
   -3.8530   -1.6010    0.2240 C   0  0  0  0  0  0  0  0  0  0  0  0
   -5.0980   -0.8350    0.0550 C   0  0  0  0  0  0  0  0  0  0  0  0
   -3.8500   -2.8000    0.0460 O   0  0  0  0  0  0  0  0  0  0  0  0
   -6.2800   -1.4860   -0.3120 C   0  0  0  0  0  0  0  0  0  0  0  0
   -7.4420   -0.7620   -0.4690 C   0  0  0  0  0  0  0  0  0  0  0  0
   -7.4420    0.6070   -0.2640 C   0  0  0  0  0  0  0  0  0  0  0  0
   -6.2760    1.2600    0.0990 C   0  0  0  0  0  0  0  0  0  0  0  0
   -5.1070    0.5480    0.2660 C   0  0  0  0  0  0  0  0  0  0  0  0
   -8.7170    1.3920   -0.4370 C   0  0  1  0  0  0  0  0  0  0  0  0
   -8.4480    2.8710   -0.1550 C   0  0  0  0  0  0  0  0  0  0  0  0
   -9.2230    1.2310   -1.8720 C   0  0  0  0  0  0  0  0  0  0  0  0
   -9.7730    0.8700    0.5390 C   0  0  0  0  0  0  0  0  0  0  0  0
  1  2  1  0  0  0  0
  1  3  2  0  0  0  0
  2  6  2  0  0  0  0
  3  4  1  0  0  0  0
  4  5  2  0  0  0  0
  5  6  1  0  0  0  0
  6  7  1  0  0  0  0
  7  8  1  0  0  0  0
  7 14  1  0  0  0  0
  8  9  1  0  0  0  0
  8 13  2  0  0  0  0
  9 10  2  0  0  0  0
 10 11  1  0  0  0  0
 11 12  2  0  0  0  0
 12 13  1  0  0  0  0
 14 15  1  0  0  0  0
 15 16  1  0  0  0  0
 15 20  1  0  0  0  0
 16 17  1  0  0  0  0
 17 18  1  0  0  0  0
 18 19  1  0  0  0  0
 18 21  1  0  0  0  0
 19 20  1  0  0  0  0
 21 22  1  0  0  0  0
 22 23  1  0  0  0  0
 23 24  1  0  0  0  0
 23 25  2  0  0  0  0
 24 26  1  0  0  0  0
 24 30  2  0  0  0  0
 26 27  2  0  0  0  0
 27 28  1  0  0  0  0
 28 29  2  0  0  0  0
 28 31  1  0  0  0  0
 29 30  1  0  0  0  0
 31 32  1  0  0  0  0
 31 33  1  0  0  0  0
 31 34  1  0  0  0  0
M  END
ecabapide
  Mrv1572710061614093D          

 27 28  0  0  0  0            999 V2000
    3.2080    2.2010   -0.1950 C   0  0  0  0  0  0  0  0  0  0  0  0
    1.9630    1.5260   -0.1780 C   0  0  0  0  0  0  0  0  0  0  0  0
    4.4070    1.4760   -0.2040 C   0  0  0  0  0  0  0  0  0  0  0  0
    3.3600    3.5410   -0.2030 O   0  0  0  0  0  0  0  0  0  0  0  0
    1.9850    0.1180   -0.1590 C   0  0  0  0  0  0  0  0  0  0  0  0
    0.7280    2.1080   -0.1620 O   0  0  0  0  0  0  0  0  0  0  0  0
    4.4050    0.0790   -0.1830 C   0  0  0  0  0  0  0  0  0  0  0  0
    4.6450    4.1650   -0.2090 C   0  0  0  0  0  0  0  0  0  0  0  0
    3.1880   -0.6030   -0.1660 C   0  0  0  0  0  0  0  0  0  0  0  0
    0.3600    3.4960   -0.0780 C   0  0  0  0  0  0  0  0  0  0  0  0
    3.1750   -2.1130   -0.0930 C   0  0  0  0  0  0  0  0  0  0  0  0
    1.8140   -2.6530   -0.5620 C   0  0  0  0  0  0  0  0  0  0  0  0
    1.5660   -3.9090    0.1610 N   0  0  0  0  0  0  0  0  0  0  0  0
    0.3690   -4.3260    0.5760 C   0  0  0  0  0  0  0  0  0  0  0  0
    0.0680   -5.6100    1.3220 C   0  0  0  0  0  0  0  0  0  0  0  0
   -0.5950   -3.5590    0.3710 O   0  0  0  0  0  0  0  0  0  0  0  0
    0.6260   -6.8510    0.7530 N   0  0  0  0  0  0  0  0  0  0  0  0
    0.4300   -7.9610    1.4630 C   0  0  0  0  0  0  0  0  0  0  0  0
    1.0630   -9.1800    1.1780 C   0  0  0  0  0  0  0  0  0  0  0  0
   -0.4410   -7.8620    2.5580 C   0  0  0  0  0  0  0  0  0  0  0  0
    0.8180  -10.2830    2.0060 C   0  0  0  0  0  0  0  0  0  0  0  0
   -0.6900   -8.9680    3.3770 C   0  0  0  0  0  0  0  0  0  0  0  0
   -0.0640  -10.1820    3.0870 C   0  0  0  0  0  0  0  0  0  0  0  0
    1.4640  -11.5370    1.7980 C   0  0  0  0  0  0  0  0  0  0  0  0
    2.3220  -11.7450    0.8090 N   0  0  0  0  0  0  0  0  0  0  0  0
    1.2150  -12.4750    2.5820 O   0  0  0  0  0  0  0  0  0  0  0  0
    2.9570  -13.0670    0.6720 C   0  0  0  0  0  0  0  0  0  0  0  0
  1  2  2  0  0  0  0
  1  3  1  0  0  0  0
  1  4  1  0  0  0  0
  2  5  1  0  0  0  0
  2  6  1  0  0  0  0
  3  7  2  0  0  0  0
  4  8  1  0  0  0  0
  5  9  2  0  0  0  0
  6 10  1  0  0  0  0
  7  9  1  0  0  0  0
  9 11  1  0  0  0  0
 11 12  1  0  0  0  0
 12 13  1  0  0  0  0
 13 14  1  0  0  0  0
 14 15  1  0  0  0  0
 14 16  2  0  0  0  0
 15 17  1  0  0  0  0
 17 18  1  0  0  0  0
 18 19  2  0  0  0  0
 18 20  1  0  0  0  0
 19 21  1  0  0  0  0
 20 22  2  0  0  0  0
 21 23  2  0  0  0  0
 21 24  1  0  0  0  0
 22 23  1  0  0  0  0
 24 25  1  0  0  0  0
 24 26  2  0  0  0  0
 25 27  1  0  0  0  0
M  END
eletriptan
  Mrv1572710061614093D          

 27 30  0  0  1  0            999 V2000
   -0.0180    1.5080    0.0100 C   0  0  0  0  0  0  0  0  0  0  0  0
    0.0020   -0.0040    0.0020 C   0  0  2  0  0  0  0  0  0  0  0  0
    1.2890    1.9660    0.0000 C   0  0  0  0  0  0  0  0  0  0  0  0
   -1.0740    2.4000    0.0300 C   0  0  0  0  0  0  0  0  0  0  0  0
   -0.6690   -0.5540    1.2620 C   0  0  0  0  0  0  0  0  0  0  0  0
    1.4950   -0.3700   -0.0140 C   0  0  0  0  0  0  0  0  0  0  0  0
    2.2040    0.9130   -0.0140 N   0  0  0  0  0  0  0  0  0  0  0  0
    1.5250    3.3430    0.0050 C   0  0  0  0  0  0  0  0  0  0  0  0
   -0.8320    3.7610    0.0340 C   0  0  0  0  0  0  0  0  0  0  0  0
   -0.7480   -2.0790    1.1740 C   0  0  2  0  0  0  0  0  0  0  0  0
    0.4690    4.2290    0.0200 C   0  0  0  0  0  0  0  0  0  0  0  0
   -1.9840    4.7320    0.0550 C   0  0  0  0  0  0  0  0  0  0  0  0
   -1.6620   -2.4850    0.0850 N   0  0  2  0  0  0  0  0  0  0  0  0
   -1.3820   -2.6620    2.4610 C   0  0  0  0  0  0  0  0  0  0  0  0
   -2.3550    5.0540    1.5040 C   0  0  0  0  0  0  0  0  0  0  0  0
   -2.4030   -3.6840    0.5170 C   0  0  0  0  0  0  0  0  0  0  0  0
   -0.8170   -2.8950   -1.0450 C   0  0  0  0  0  0  0  0  0  0  0  0
   -1.9390   -4.0170    1.9500 C   0  0  0  0  0  0  0  0  0  0  0  0
   -3.7410    6.2230    1.5290 S   0  0  1  0  0  0  0  0  0  0  0  0
   -4.0250    6.4730    3.2500 C   0  0  0  0  0  0  0  0  0  0  0  0
   -3.3460    7.5130    1.0840 O   0  0  0  0  0  0  0  0  0  0  0  0
   -4.9490    5.6120    1.0960 O   0  0  0  0  0  0  0  0  0  0  0  0
   -3.3650    7.4860    3.9190 C   0  0  0  0  0  0  0  0  0  0  0  0
   -4.9120    5.6590    3.9290 C   0  0  0  0  0  0  0  0  0  0  0  0
   -3.5870    7.6820    5.2690 C   0  0  0  0  0  0  0  0  0  0  0  0
   -5.1350    5.8550    5.2790 C   0  0  0  0  0  0  0  0  0  0  0  0
   -4.4700    6.8650    5.9500 C   0  0  0  0  0  0  0  0  0  0  0  0
  1  2  1  0  0  0  0
  1  3  2  0  0  0  0
  1  4  1  0  0  0  0
  2  5  1  0  0  0  0
  2  6  1  0  0  0  0
  3  7  1  0  0  0  0
  3  8  1  0  0  0  0
  4  9  2  0  0  0  0
  5 10  1  0  0  0  0
  6  7  1  0  0  0  0
  8 11  2  0  0  0  0
  9 11  1  0  0  0  0
  9 12  1  0  0  0  0
 10 13  1  0  0  0  0
 10 14  1  0  0  0  0
 12 15  1  0  0  0  0
 13 16  1  0  0  0  0
 13 17  1  0  0  0  0
 14 18  1  0  0  0  0
 15 19  1  0  0  0  0
 16 18  1  0  0  0  0
 19 20  1  0  0  0  0
 19 21  2  0  0  0  0
 19 22  2  0  0  0  0
 20 23  2  0  0  0  0
 20 24  1  0  0  0  0
 23 25  1  0  0  0  0
 24 26  2  0  0  0  0
 25 27  2  0  0  0  0
 26 27  1  0  0  0  0
M  END
ellipticine
  Mrv1572710061614093D          

 19 22  0  0  0  0            999 V2000
   -0.0170    1.4090    0.0100 C   0  0  0  0  0  0  0  0  0  0  0  0
    0.0020   -0.0040    0.0020 C   0  0  0  0  0  0  0  0  0  0  0  0
    1.3940    1.8430   -0.0010 C   0  0  0  0  0  0  0  0  0  0  0  0
   -1.2130    2.1020    0.0200 C   0  0  0  0  0  0  0  0  0  0  0  0
   -1.1840   -0.7140    0.0100 C   0  0  0  0  0  0  0  0  0  0  0  0
    1.3240   -0.4180   -0.0130 N   0  0  0  0  0  0  0  0  0  0  0  0
    2.1720    0.6770   -0.0150 C   0  0  0  0  0  0  0  0  0  0  0  0
    2.0090    3.0920   -0.0010 C   0  0  0  0  0  0  0  0  0  0  0  0
   -2.4210    1.3930    0.0220 C   0  0  0  0  0  0  0  0  0  0  0  0
   -1.2180    3.6080    0.0290 C   0  0  0  0  0  0  0  0  0  0  0  0
   -2.4020   -0.0290    0.0250 C   0  0  0  0  0  0  0  0  0  0  0  0
   -1.1630   -2.2200    0.0010 C   0  0  0  0  0  0  0  0  0  0  0  0
    3.5590    0.7840   -0.0280 C   0  0  0  0  0  0  0  0  0  0  0  0
    3.3850    3.1780   -0.0150 C   0  0  0  0  0  0  0  0  0  0  0  0
   -3.6640    2.0490    0.0320 C   0  0  0  0  0  0  0  0  0  0  0  0
   -3.6370   -0.7080    0.0330 C   0  0  0  0  0  0  0  0  0  0  0  0
    4.1560    2.0260   -0.0280 C   0  0  0  0  0  0  0  0  0  0  0  0
   -4.7730    1.3480    0.0340 N   0  0  0  0  0  0  0  0  0  0  0  0
   -4.7850    0.0210    0.0480 C   0  0  0  0  0  0  0  0  0  0  0  0
  1  2  1  0  0  0  0
  1  3  1  0  0  0  0
  1  4  2  0  0  0  0
  2  5  2  0  0  0  0
  2  6  1  0  0  0  0
  3  7  2  0  0  0  0
  3  8  1  0  0  0  0
  4  9  1  0  0  0  0
  4 10  1  0  0  0  0
  5 11  1  0  0  0  0
  5 12  1  0  0  0  0
  6  7  1  0  0  0  0
  7 13  1  0  0  0  0
  8 14  2  0  0  0  0
  9 11  2  0  0  0  0
  9 15  1  0  0  0  0
 11 16  1  0  0  0  0
 13 17  2  0  0  0  0
 14 17  1  0  0  0  0
 15 18  2  0  0  0  0
 16 19  2  0  0  0  0
 18 19  1  0  0  0  0
M  END
emetine
  Mrv1572710061614093D          

 35 39  0  0  1  0            999 V2000
   -0.0180    1.5000    0.0100 C   0  0  1  0  0  0  0  0  0  0  0  0
    0.0020   -0.0040    0.0020 C   0  0  0  0  0  0  0  0  0  0  0  0
    1.3420    2.0390    0.0000 N   0  0  1  0  0  0  0  0  0  0  0  0
   -0.7880    2.0210   -1.2040 C   0  0  0  0  0  0  0  0  0  0  0  0
    1.1160   -0.7080    0.4140 C   0  0  0  0  0  0  0  0  0  0  0  0
   -1.1250   -0.6870   -0.4290 C   0  0  0  0  0  0  0  0  0  0  0  0
    1.2360    3.4860    0.2140 C   0  0  0  0  0  0  0  0  0  0  0  0
    2.0290    1.4740    1.1690 C   0  0  0  0  0  0  0  0  0  0  0  0
   -0.8800    3.5490   -1.1160 C   0  0  1  0  0  0  0  0  0  0  0  0
    1.1060   -2.0930    0.4000 C   0  0  0  0  0  0  0  0  0  0  0  0
    2.3570    0.0080    0.8840 C   0  0  0  0  0  0  0  0  0  0  0  0
   -1.1400   -2.0700   -0.4460 C   0  0  0  0  0  0  0  0  0  0  0  0
    0.5320    4.1280   -0.9840 C   0  0  2  0  0  0  0  0  0  0  0  0
   -1.5410    4.0960   -2.3820 C   0  0  0  0  0  0  0  0  0  0  0  0
   -0.0170   -2.7790   -0.0290 C   0  0  0  0  0  0  0  0  0  0  0  0
   -2.2480   -2.7360   -0.8700 O   0  0  0  0  0  0  0  0  0  0  0  0
    1.3250    3.8350   -2.2590 C   0  0  0  0  0  0  0  0  0  0  0  0
   -2.9900    3.6080   -2.4520 C   0  0  2  0  0  0  0  0  0  0  0  0
   -0.0230   -4.1390   -0.0440 O   0  0  0  0  0  0  0  0  0  0  0  0
   -3.2140   -1.7450   -1.2250 C   0  0  0  0  0  0  0  0  0  0  0  0
    2.6910    4.5190   -2.1790 C   0  0  0  0  0  0  0  0  0  0  0  0
   -3.5980    4.0470   -3.7580 C   0  0  0  0  0  0  0  0  0  0  0  0
   -3.7390    4.1570   -1.3200 N   0  0  0  0  0  0  0  0  0  0  0  0
    1.2560   -4.5630    0.4350 C   0  0  0  0  0  0  0  0  0  0  0  0
   -4.9040    4.4840   -3.8340 C   0  0  0  0  0  0  0  0  0  0  0  0
   -2.8180    4.0040   -4.9040 C   0  0  0  0  0  0  0  0  0  0  0  0
   -5.1330    3.7210   -1.4850 C   0  0  0  0  0  0  0  0  0  0  0  0
   -5.4360    4.8800   -5.0500 C   0  0  0  0  0  0  0  0  0  0  0  0
   -5.7750    4.5430   -2.6040 C   0  0  0  0  0  0  0  0  0  0  0  0
   -3.3420    4.3990   -6.1220 C   0  0  0  0  0  0  0  0  0  0  0  0
   -4.6610    4.8390   -6.1960 C   0  0  0  0  0  0  0  0  0  0  0  0
   -2.5730    4.3560   -7.2420 O   0  0  0  0  0  0  0  0  0  0  0  0
   -5.1850    5.2290   -7.3900 O   0  0  0  0  0  0  0  0  0  0  0  0
   -1.2910    3.8670   -6.8440 C   0  0  0  0  0  0  0  0  0  0  0  0
   -6.5360    5.6210   -7.1390 C   0  0  0  0  0  0  0  0  0  0  0  0
  1  2  1  0  0  0  0
  1  3  1  0  0  0  0
  1  4  1  0  0  0  0
  2  5  2  0  0  0  0
  2  6  1  0  0  0  0
  3  7  1  0  0  0  0
  3  8  1  0  0  0  0
  4  9  1  0  0  0  0
  5 10  1  0  0  0  0
  5 11  1  0  0  0  0
  6 12  2  0  0  0  0
  7 13  1  0  0  0  0
  8 11  1  0  0  0  0
  9 13  1  0  0  0  0
  9 14  1  0  0  0  0
 10 15  2  0  0  0  0
 12 15  1  0  0  0  0
 12 16  1  0  0  0  0
 13 17  1  0  0  0  0
 14 18  1  0  0  0  0
 15 19  1  0  0  0  0
 16 20  1  0  0  0  0
 17 21  1  0  0  0  0
 18 22  1  0  0  0  0
 18 23  1  0  0  0  0
 19 24  1  0  0  0  0
 22 25  2  0  0  0  0
 22 26  1  0  0  0  0
 23 27  1  0  0  0  0
 25 28  1  0  0  0  0
 25 29  1  0  0  0  0
 26 30  2  0  0  0  0
 27 29  1  0  0  0  0
 28 31  2  0  0  0  0
 30 31  1  0  0  0  0
 30 32  1  0  0  0  0
 31 33  1  0  0  0  0
 32 34  1  0  0  0  0
 33 35  1  0  0  0  0
M  END
endosulfan
  Mrv1572710061614093D          

 19 21  0  0  1  0            999 V2000
   -0.0190    1.5460    0.0100 C   0  0  2  0  0  0  0  0  0  0  0  0
    0.0020   -0.0040    0.0020 C   0  0  2  0  0  0  0  0  0  0  0  0
    1.5220    1.8780   -0.0020 C   0  0  2  0  0  0  0  0  0  0  0  0
   -0.3130    1.8440    1.4950 C   0  0  0  0  0  0  0  0  0  0  0  0
   -1.0460    2.3560   -1.2310 Cl  0  0  0  0  0  0  0  0  0  0  0  0
    1.3100   -0.3830    0.6740 C   0  0  1  0  0  0  0  0  0  0  0  0
   -0.2520   -0.6290   -1.3680 C   0  0  0  0  0  0  0  0  0  0  0  0
    1.8290    0.9580    1.2470 C   0  0  2  0  0  0  0  0  0  0  0  0
    1.8550    3.6200    0.3240 Cl  0  0  0  0  0  0  0  0  0  0  0  0
    2.3400    1.3000   -1.5020 Cl  0  0  0  0  0  0  0  0  0  0  0  0
    0.7470    1.4790    2.1960 C   0  0  0  0  0  0  0  0  0  0  0  0
   -1.7720    2.5350    2.1320 Cl  0  0  0  0  0  0  0  0  0  0  0  0
    1.0160   -1.4270    1.7670 C   0  0  0  0  0  0  0  0  0  0  0  0
   -0.1810   -2.0660   -1.0800 O   0  0  0  0  0  0  0  0  0  0  0  0
    3.5230    0.9590    1.8650 Cl  0  0  0  0  0  0  0  0  0  0  0  0
    0.8890    1.5740    3.9230 Cl  0  0  0  0  0  0  0  0  0  0  0  0
    0.5100   -2.5340    1.0840 O   0  0  0  0  0  0  0  0  0  0  0  0
   -0.7510   -2.4020    0.2690 S   0  0  2  0  0  0  0  0  0  0  0  0
   -1.1720   -3.7490    0.1110 O   0  0  0  0  0  0  0  0  0  0  0  0
  1  2  1  0  0  0  0
  1  3  1  0  0  0  0
  1  4  1  0  0  0  0
  1  5  1  0  0  0  0
  2  6  1  0  0  0  0
  2  7  1  0  0  0  0
  3  8  1  0  0  0  0
  3  9  1  0  0  0  0
  3 10  1  0  0  0  0
  4 11  2  0  0  0  0
  4 12  1  0  0  0  0
  6  8  1  0  0  0  0
  6 13  1  0  0  0  0
  7 14  1  0  0  0  0
  8 11  1  0  0  0  0
  8 15  1  0  0  0  0
 11 16  1  0  0  0  0
 13 17  1  0  0  0  0
 14 18  1  0  0  0  0
 17 18  1  0  0  0  0
 18 19  2  0  0  0  0
M  END
eplerenone
  Mrv1572710061614093D          

 30 35  0  0  1  0            999 V2000
    0.0110    1.5140    0.0050 C   0  0  2  0  0  0  0  0  0  0  0  0
    0.0120   -0.0190   -0.0040 C   0  0  2  0  0  0  0  0  0  0  0  0
    1.3180    2.2790   -0.0100 C   0  0  2  0  0  0  0  0  0  0  0  0
   -1.2340    2.1240    0.6660 C   0  0  2  0  0  0  0  0  0  0  0  0
    0.4780    2.1840   -1.1700 O   0  0  0  0  0  0  0  0  0  0  0  0
    1.3220   -0.4970   -0.6040 C   0  0  1  0  0  0  0  0  0  0  0  0
   -1.1960   -0.5020   -0.8030 C   0  0  1  0  0  0  0  0  0  0  0  0
    2.6590    1.5380   -0.1190 C   0  0  0  0  0  0  0  0  0  0  0  0
   -2.4470    1.4750    0.0620 C   0  0  0  0  0  0  0  0  0  0  0  0
   -1.2050    3.6330    0.5070 C   0  0  0  0  0  0  0  0  0  0  0  0
   -1.2000    1.8060    2.1620 C   0  0  0  0  0  0  0  0  0  0  0  0
    2.4540    0.0880    0.2920 C   0  0  2  0  0  0  0  0  0  0  0  0
    1.5370   -2.0140   -0.4510 C   0  0  0  0  0  0  0  0  0  0  0  0
   -2.4720   -0.0330   -0.0950 C   0  0  0  0  0  0  0  0  0  0  0  0
   -1.1480    0.0780   -2.1930 C   0  0  0  0  0  0  0  0  0  0  0  0
   -3.5160    2.1620   -0.3380 C   0  0  0  0  0  0  0  0  0  0  0  0
   -2.5800    4.2470    0.7740 C   0  0  0  0  0  0  0  0  0  0  0  0
    3.6490   -0.8120   -0.0060 C   0  0  1  0  0  0  0  0  0  0  0  0
    2.0700   -0.0110    1.7690 C   0  0  0  0  0  0  0  0  0  0  0  0
    3.0790   -2.1670   -0.4590 C   0  0  0  0  0  0  0  0  0  0  0  0
   -0.4220   -0.5260   -3.1470 O   0  0  0  0  0  0  0  0  0  0  0  0
   -1.7620    1.0860   -2.4490 O   0  0  0  0  0  0  0  0  0  0  0  0
   -3.5530    3.6220   -0.2050 C   0  0  0  0  0  0  0  0  0  0  0  0
    4.5250   -0.2090   -1.1160 C   0  0  0  0  0  0  0  0  0  0  0  0
    4.4940   -0.9750    1.1600 O   0  0  0  0  0  0  0  0  0  0  0  0
   -0.3740    0.0320   -4.4860 C   0  0  0  0  0  0  0  0  0  0  0  0
   -4.3280    4.2980   -0.8490 O   0  0  0  0  0  0  0  0  0  0  0  0
    5.9090   -0.0890   -0.4350 C   0  0  0  0  0  0  0  0  0  0  0  0
    5.7860   -0.9910    0.7800 C   0  0  0  0  0  0  0  0  0  0  0  0
    6.6810   -1.6080    1.3080 O   0  0  0  0  0  0  0  0  0  0  0  0
  1  2  1  0  0  0  0
  1  3  1  0  0  0  0
  1  4  1  0  0  0  0
  1  5  1  0  0  0  0
  2  6  1  0  0  0  0
  2  7  1  0  0  0  0
  3  5  1  0  0  0  0
  3  8  1  0  0  0  0
  4  9  1  0  0  0  0
  4 10  1  0  0  0  0
  4 11  1  0  0  0  0
  6 12  1  0  0  0  0
  6 13  1  0  0  0  0
  7 14  1  0  0  0  0
  7 15  1  0  0  0  0
  8 12  1  0  0  0  0
  9 14  1  0  0  0  0
  9 16  2  0  0  0  0
 10 17  1  0  0  0  0
 12 18  1  0  0  0  0
 12 19  1  0  0  0  0
 13 20  1  0  0  0  0
 15 21  1  0  0  0  0
 15 22  2  0  0  0  0
 16 23  1  0  0  0  0
 17 23  1  0  0  0  0
 18 20  1  0  0  0  0
 18 24  1  0  0  0  0
 18 25  1  0  0  0  0
 21 26  1  0  0  0  0
 23 27  2  0  0  0  0
 24 28  1  0  0  0  0
 25 29  1  0  0  0  0
 28 29  1  0  0  0  0
 29 30  2  0  0  0  0
M  END
erythromycin
  Mrv1572710061614093D          

 49 51  0  0  1  0            999 V2000
    4.4320   -0.7040    0.0020 C   0  0  0  0  0  0  0  0  0  0  0  0
    4.4280   -0.4190   -1.4970 C   0  0  1  0  0  0  0  0  0  0  0  0
    4.0930    0.5160    0.8600 C   0  0  1  0  0  0  0  0  0  0  0  0
    3.3410    0.0450    2.1040 C   0  0  0  0  0  0  0  0  0  0  0  0
    3.0250   -0.2720   -2.0550 C   0  0  2  0  0  0  0  0  0  0  0  0
    2.7000    1.0110   -2.7810 C   0  0  2  0  0  0  0  0  0  0  0  0
    2.3970    1.1340    2.6460 C   0  0  2  0  0  0  0  0  0  0  0  0
    0.9690    0.7410    2.3130 C   0  0  1  0  0  0  0  0  0  0  0  0
    1.1900    1.1970   -3.0180 C   0  0  2  0  0  0  0  0  0  0  0  0
    0.6630    2.1000   -2.0760 O   0  0  0  0  0  0  0  0  0  0  0  0
   -0.1180    1.7710    2.4450 C   0  0  2  0  0  0  0  0  0  0  0  0
   -1.0010    1.9320    1.2240 C   0  0  1  0  0  0  0  0  0  0  0  0
   -0.2920    1.5620   -1.1810 C   0  0  0  0  0  0  0  0  0  0  0  0
   -0.4390    2.5650   -0.0210 C   0  0  2  0  0  0  0  0  0  0  0  0
    0.8760    3.3110    0.1380 C   0  0  0  0  0  0  0  0  0  0  0  0
   -2.8670    0.9510    0.2880 C   0  0  1  0  0  0  0  0  0  0  0  0
   -3.6800    1.6460    1.2180 O   0  0  0  0  0  0  0  0  0  0  0  0
    0.9300    0.1150    1.0280 O   0  0  0  0  0  0  0  0  0  0  0  0
    5.3990    1.1790    1.3260 C   0  0  0  0  0  0  0  0  0  0  0  0
    2.0930   -0.5200   -0.9940 O   0  0  0  0  0  0  0  0  0  0  0  0
    2.7670    2.3930    2.1060 O   0  0  0  0  0  0  0  0  0  0  0  0
    2.5890    1.1500    4.1730 C   0  0  0  0  0  0  0  0  0  0  0  0
    0.2450    3.0860    3.1080 C   0  0  0  0  0  0  0  0  0  0  0  0
   -1.6000    0.6650    0.8980 O   0  0  0  0  0  0  0  0  0  0  0  0
    5.4110    0.6770   -1.8590 C   0  0  0  0  0  0  0  0  0  0  0  0
    3.3560    1.0310   -4.1730 C   0  0  0  0  0  0  0  0  0  0  0  0
    3.1360    2.1630   -2.0500 O   0  0  0  0  0  0  0  0  0  0  0  0
    0.4460   -0.1130   -3.1610 C   0  0  0  0  0  0  0  0  0  0  0  0
   -3.5380   -0.3730   -0.0860 C   0  0  0  0  0  0  0  0  0  0  0  0
   -4.8730   -0.0930   -0.7750 C   0  0  2  0  0  0  0  0  0  0  0  0
    0.2760   -0.4440   -4.6450 C   0  0  0  0  0  0  0  0  0  0  0  0
   -5.7090    0.8840    0.0430 C   0  0  2  0  0  0  0  0  0  0  0  0
   -4.9150    2.0250    0.6520 C   0  0  2  0  0  0  0  0  0  0  0  0
   -4.7470    3.1780   -0.3380 C   0  0  0  0  0  0  0  0  0  0  0  0
   -6.3780    0.1630    1.0900 O   0  0  0  0  0  0  0  0  0  0  0  0
   -5.5960   -1.3360   -0.8740 O   0  0  0  0  0  0  0  0  0  0  0  0
   -4.6430    0.4310   -2.1930 C   0  0  0  0  0  0  0  0  0  0  0  0
   -6.8770   -1.0260   -1.4250 C   0  0  0  0  0  0  0  0  0  0  0  0
    0.2840   -1.1480    1.2030 C   0  0  1  0  0  0  0  0  0  0  0  0
    0.5140   -2.0130   -0.0380 C   0  0  1  0  0  0  0  0  0  0  0  0
    0.8220   -1.8000    2.3520 O   0  0  0  0  0  0  0  0  0  0  0  0
    0.0330   -2.9630    2.5960 C   0  0  1  0  0  0  0  0  0  0  0  0
   -0.2110   -3.3510    0.1460 C   0  0  2  0  0  0  0  0  0  0  0  0
    0.2410   -3.9770    1.4690 C   0  0  0  0  0  0  0  0  0  0  0  0
    0.4530   -3.5920    3.9270 C   0  0  0  0  0  0  0  0  0  0  0  0
   -0.0010   -1.3420   -1.1900 O   0  0  0  0  0  0  0  0  0  0  0  0
    0.1240   -4.2500   -0.9670 N   0  0  1  0  0  0  0  0  0  0  0  0
    1.5560   -4.5540   -0.8480 C   0  0  0  0  0  0  0  0  0  0  0  0
   -0.5970   -5.5070   -0.7260 C   0  0  0  0  0  0  0  0  0  0  0  0
  1  2  1  0  0  0  0
  1  3  1  0  0  0  0
  2  5  1  0  0  0  0
  2 25  1  0  0  0  0
  3  4  1  0  0  0  0
  3 19  1  0  0  0  0
  4  7  1  0  0  0  0
  5  6  1  0  0  0  0
  5 20  1  0  0  0  0
  6  9  1  0  0  0  0
  6 26  1  0  0  0  0
  6 27  1  0  0  0  0
  7  8  1  0  0  0  0
  7 21  1  0  0  0  0
  7 22  1  0  0  0  0
  8 11  1  0  0  0  0
  8 18  1  0  0  0  0
  9 10  1  0  0  0  0
  9 28  1  0  0  0  0
 10 13  1  0  0  0  0
 11 12  1  0  0  0  0
 11 23  1  0  0  0  0
 12 14  1  0  0  0  0
 12 24  1  0  0  0  0
 13 14  1  0  0  0  0
 14 15  1  0  0  0  0
 16 17  1  0  0  0  0
 16 24  1  0  0  0  0
 16 29  1  0  0  0  0
 17 33  1  0  0  0  0
 18 39  1  0  0  0  0
 28 31  1  0  0  0  0
 29 30  1  0  0  0  0
 30 32  1  0  0  0  0
 30 36  1  0  0  0  0
 30 37  1  0  0  0  0
 32 33  1  0  0  0  0
 32 35  1  0  0  0  0
 33 34  1  0  0  0  0
 36 38  1  0  0  0  0
 39 40  1  0  0  0  0
 39 41  1  0  0  0  0
 40 43  1  0  0  0  0
 40 46  1  0  0  0  0
 41 42  1  0  0  0  0
 42 44  1  0  0  0  0
 42 45  1  0  0  0  0
 43 44  1  0  0  0  0
 43 47  1  0  0  0  0
 47 48  1  0  0  0  0
 47 49  1  0  0  0  0
M  END
estazolam
  Mrv1572710061614093D          

 21 24  0  0  0  0            999 V2000
   -0.0160    1.3930    0.0090 C   0  0  0  0  0  0  0  0  0  0  0  0
    0.0020   -0.0040    0.0010 C   0  0  0  0  0  0  0  0  0  0  0  0
    1.1590    2.1450    0.0020 N   0  0  0  0  0  0  0  0  0  0  0  0
   -1.2310    2.0690    0.0440 C   0  0  0  0  0  0  0  0  0  0  0  0
    1.2390   -0.7860   -0.1020 C   0  0  0  0  0  0  0  0  0  0  0  0
   -1.2140   -0.6980    0.0760 C   0  0  0  0  0  0  0  0  0  0  0  0
    2.3120    1.8270    0.6420 C   0  0  0  0  0  0  0  0  0  0  0  0
    1.3850    3.3350   -0.6140 C   0  0  0  0  0  0  0  0  0  0  0  0
   -2.4190    1.3710    0.1020 C   0  0  0  0  0  0  0  0  0  0  0  0
    1.1870   -1.9700   -0.9910 C   0  0  0  0  0  0  0  0  0  0  0  0
    2.3650   -0.5700    0.4860 N   0  0  0  0  0  0  0  0  0  0  0  0
   -2.4080   -0.0140    0.1250 C   0  0  0  0  0  0  0  0  0  0  0  0
    2.5550    0.5520    1.4110 C   0  0  0  0  0  0  0  0  0  0  0  0
    3.1500    2.8030    0.4440 N   0  0  0  0  0  0  0  0  0  0  0  0
    2.6040    3.6960   -0.3060 N   0  0  0  0  0  0  0  0  0  0  0  0
    0.2670   -2.0180   -2.0380 C   0  0  0  0  0  0  0  0  0  0  0  0
    2.0610   -3.0370   -0.7880 C   0  0  0  0  0  0  0  0  0  0  0  0
   -3.9040   -0.8900    0.2160 Cl  0  0  0  0  0  0  0  0  0  0  0  0
    0.2230   -3.1230   -2.8630 C   0  0  0  0  0  0  0  0  0  0  0  0
    2.0080   -4.1370   -1.6200 C   0  0  0  0  0  0  0  0  0  0  0  0
    1.0890   -4.1820   -2.6540 C   0  0  0  0  0  0  0  0  0  0  0  0
  1  2  2  0  0  0  0
  1  3  1  0  0  0  0
  1  4  1  0  0  0  0
  2  5  1  0  0  0  0
  2  6  1  0  0  0  0
  3  7  1  0  0  0  0
  3  8  1  0  0  0  0
  4  9  2  0  0  0  0
  5 10  1  0  0  0  0
  5 11  2  0  0  0  0
  6 12  2  0  0  0  0
  7 13  1  0  0  0  0
  7 14  2  0  0  0  0
  8 15  2  0  0  0  0
  9 12  1  0  0  0  0
 10 16  2  0  0  0  0
 10 17  1  0  0  0  0
 11 13  1  0  0  0  0
 12 18  1  0  0  0  0
 14 15  1  0  0  0  0
 16 19  1  0  0  0  0
 17 20  2  0  0  0  0
 19 21  2  0  0  0  0
 20 21  1  0  0  0  0
M  END
estradiol
  Mrv1572710061614093D          

 20 23  0  0  1  0            999 V2000
   10.3770    3.0490   -0.3030 O   0  0  0  0  0  0  0  0  0  0  0  0
    1.2000   -2.8320    0.5680 O   0  0  0  0  0  0  0  0  0  0  0  0
    8.5030    1.5170    0.0820 C   0  0  1  0  0  0  0  0  0  0  0  0
    8.4850    0.0120    0.1280 C   0  0  0  0  0  0  0  0  0  0  0  0
    7.2390   -0.7070    0.4930 C   0  0  1  0  0  0  0  0  0  0  0  0
    6.0790   -0.1380   -0.3080 C   0  0  2  0  0  0  0  0  0  0  0  0
    9.8620    1.7620   -0.5710 C   0  0  2  0  0  0  0  0  0  0  0  0
    7.3360    2.0280   -0.7350 C   0  0  0  0  0  0  0  0  0  0  0  0
    9.8500   -0.5390   -0.1800 C   0  0  0  0  0  0  0  0  0  0  0  0
    6.0140    1.3800   -0.3460 C   0  0  0  0  0  0  0  0  0  0  0  0
   10.7010    0.6920    0.1200 C   0  0  0  0  0  0  0  0  0  0  0  0
    7.3070   -2.2050    0.3200 C   0  0  0  0  0  0  0  0  0  0  0  0
    8.4110    2.0860    1.4870 C   0  0  0  0  0  0  0  0  0  0  0  0
    4.7840   -0.8400   -0.0490 C   0  0  0  0  0  0  0  0  0  0  0  0
    6.0450   -2.8500    0.8600 C   0  0  0  0  0  0  0  0  0  0  0  0
    4.7810   -2.1450    0.4750 C   0  0  0  0  0  0  0  0  0  0  0  0
    3.5660   -0.2330   -0.3750 C   0  0  0  0  0  0  0  0  0  0  0  0
    3.5710   -2.8090    0.6860 C   0  0  0  0  0  0  0  0  0  0  0  0
    2.3590   -0.8960   -0.1690 C   0  0  0  0  0  0  0  0  0  0  0  0
    2.3770   -2.1780    0.3610 C   0  0  0  0  0  0  0  0  0  0  0  0
  1  7  1  0  0  0  0
  2 20  1  0  0  0  0
  3  4  1  0  0  0  0
  3  7  1  0  0  0  0
  3  8  1  0  0  0  0
  3 13  1  0  0  0  0
  4  5  1  0  0  0  0
  4  9  1  0  0  0  0
  5  6  1  0  0  0  0
  5 12  1  0  0  0  0
  6 10  1  0  0  0  0
  6 14  1  0  0  0  0
  7 11  1  0  0  0  0
  8 10  1  0  0  0  0
  9 11  1  0  0  0  0
 12 15  1  0  0  0  0
 14 16  2  0  0  0  0
 14 17  1  0  0  0  0
 15 16  1  0  0  0  0
 16 18  1  0  0  0  0
 17 19  2  0  0  0  0
 18 20  2  0  0  0  0
 19 20  1  0  0  0  0
M  END
estrone
  Mrv1572710061614093D          

 20 23  0  0  1  0            999 V2000
   10.3430    2.8640   -0.8390 O   0  0  0  0  0  0  0  0  0  0  0  0
    1.2420   -2.8500    0.2900 O   0  0  0  0  0  0  0  0  0  0  0  0
    8.4470    1.6130    0.0460 C   0  0  1  0  0  0  0  0  0  0  0  0
    8.4750    0.1110    0.1180 C   0  0  0  0  0  0  0  0  0  0  0  0
    7.2310   -0.5980    0.5090 C   0  0  1  0  0  0  0  0  0  0  0  0
    6.1380   -0.1490   -0.4530 C   0  0  2  0  0  0  0  0  0  0  0  0
    9.9000    1.8650   -0.2960 C   0  0  0  0  0  0  0  0  0  0  0  0
    7.4060    2.0270   -0.9620 C   0  0  0  0  0  0  0  0  0  0  0  0
    9.8390   -0.4260   -0.1880 C   0  0  0  0  0  0  0  0  0  0  0  0
    6.0590    1.3520   -0.7050 C   0  0  0  0  0  0  0  0  0  0  0  0
   10.7380    0.7270    0.2440 C   0  0  0  0  0  0  0  0  0  0  0  0
    7.3360   -2.1040    0.4940 C   0  0  0  0  0  0  0  0  0  0  0  0
    8.1540    2.2190    1.4020 C   0  0  0  0  0  0  0  0  0  0  0  0
    4.8350   -0.8490   -0.2330 C   0  0  0  0  0  0  0  0  0  0  0  0
    6.0420   -2.7180    0.9960 C   0  0  0  0  0  0  0  0  0  0  0  0
    4.8060   -2.0900    0.4300 C   0  0  0  0  0  0  0  0  0  0  0  0
    3.6420   -0.3100   -0.7260 C   0  0  0  0  0  0  0  0  0  0  0  0
    3.5930   -2.7560    0.6070 C   0  0  0  0  0  0  0  0  0  0  0  0
    2.4320   -0.9770   -0.5520 C   0  0  0  0  0  0  0  0  0  0  0  0
    2.4230   -2.1930    0.1150 C   0  0  0  0  0  0  0  0  0  0  0  0
  1  7  2  0  0  0  0
  2 20  1  0  0  0  0
  3  4  1  0  0  0  0
  3  7  1  0  0  0  0
  3  8  1  0  0  0  0
  3 13  1  0  0  0  0
  4  5  1  0  0  0  0
  4  9  1  0  0  0  0
  5  6  1  0  0  0  0
  5 12  1  0  0  0  0
  6 10  1  0  0  0  0
  6 14  1  0  0  0  0
  7 11  1  0  0  0  0
  8 10  1  0  0  0  0
  9 11  1  0  0  0  0
 12 15  1  0  0  0  0
 14 16  2  0  0  0  0
 14 17  1  0  0  0  0
 15 16  1  0  0  0  0
 16 18  1  0  0  0  0
 17 19  2  0  0  0  0
 18 20  2  0  0  0  0
 19 20  1  0  0  0  0
M  END
ethiprole
  Mrv1572710061614093D          

 24 25  0  0  1  0            999 V2000
   -0.8650    0.1280   -0.1910 N   0  0  0  0  0  0  0  0  0  0  0  0
   -0.9690    1.4770   -0.1110 C   0  0  0  0  0  0  0  0  0  0  0  0
    0.1000   -0.7520    0.2450 C   0  0  0  0  0  0  0  0  0  0  0  0
   -1.7940   -0.5950   -0.7790 N   0  0  0  0  0  0  0  0  0  0  0  0
    0.1420    2.3450   -0.2880 C   0  0  0  0  0  0  0  0  0  0  0  0
   -2.2130    2.1270    0.1130 C   0  0  0  0  0  0  0  0  0  0  0  0
   -0.2220   -2.0520   -0.1780 C   0  0  0  0  0  0  0  0  0  0  0  0
    1.1580   -0.5000    1.0120 N   0  0  0  0  0  0  0  0  0  0  0  0
   -1.4540   -1.9120   -0.8200 C   0  0  0  0  0  0  0  0  0  0  0  0
    0.0270    3.7360   -0.1850 C   0  0  0  0  0  0  0  0  0  0  0  0
    1.7240    1.8850   -0.7660 Cl  0  0  0  0  0  0  0  0  0  0  0  0
   -2.3070    3.5240    0.2010 C   0  0  0  0  0  0  0  0  0  0  0  0
   -3.7370    1.3810    0.3690 Cl  0  0  0  0  0  0  0  0  0  0  0  0
    0.7140   -3.5340    0.0730 S   0  0  0  0  0  0  0  0  0  0  0  0
   -2.3030   -2.9280   -1.4060 C   0  0  0  0  0  0  0  0  0  0  0  0
   -1.1920    4.3490    0.0830 C   0  0  0  0  0  0  0  0  0  0  0  0
    2.3440   -3.4520    0.8670 C   0  0  0  0  0  0  0  0  0  0  0  0
    0.2380   -4.8220   -0.4050 O   0  0  0  0  0  0  0  0  0  0  0  0
   -3.0300   -3.5930   -2.0140 N   0  0  0  0  0  0  0  0  0  0  0  0
   -1.2910    5.8530    0.1850 C   0  0  1  0  0  0  0  0  0  0  0  0
    3.4190   -3.2610   -0.2180 C   0  0  0  0  0  0  0  0  0  0  0  0
   -1.5090    6.3850   -1.0570 F   0  0  0  0  0  0  0  0  0  0  0  0
   -2.3280    6.1840    1.0160 F   0  0  0  0  0  0  0  0  0  0  0  0
   -0.1200    6.3490    0.6970 F   0  0  0  0  0  0  0  0  0  0  0  0
  1  2  1  0  0  0  0
  1  3  1  0  0  0  0
  1  4  1  0  0  0  0
  2  5  2  0  0  0  0
  2  6  1  0  0  0  0
  3  7  2  0  0  0  0
  3  8  1  0  0  0  0
  4  9  2  0  0  0  0
  5 10  1  0  0  0  0
  5 11  1  0  0  0  0
  6 12  2  0  0  0  0
  6 13  1  0  0  0  0
  7  9  1  0  0  0  0
  7 14  1  0  0  0  0
  9 15  1  0  0  0  0
 10 16  2  0  0  0  0
 12 16  1  0  0  0  0
 14 17  1  0  0  0  0
 14 18  2  0  0  0  0
 15 19  3  0  0  0  0
 16 20  1  0  0  0  0
 17 21  1  0  0  0  0
 20 22  1  0  0  0  0
 20 23  1  0  0  0  0
 20 24  1  0  0  0  0
M  END
ethosuximide
  Mrv1572710061614093D          

 10 10  0  0  1  0            999 V2000
   -0.0180    1.5090    0.0100 C   0  0  1  0  0  0  0  0  0  0  0  0
    0.0020   -0.0040    0.0020 C   0  0  0  0  0  0  0  0  0  0  0  0
    1.4760    1.8910   -0.0020 C   0  0  0  0  0  0  0  0  0  0  0  0
   -0.7210    2.0450   -1.2380 C   0  0  0  0  0  0  0  0  0  0  0  0
   -0.6970    2.0310    1.2780 C   0  0  0  0  0  0  0  0  0  0  0  0
    1.2720   -0.4270   -0.0120 N   0  0  0  0  0  0  0  0  0  0  0  0
   -0.9760   -0.7200    0.0080 O   0  0  0  0  0  0  0  0  0  0  0  0
    2.1840    0.5530   -0.0160 C   0  0  0  0  0  0  0  0  0  0  0  0
   -2.1720    1.5590   -1.2550 C   0  0  0  0  0  0  0  0  0  0  0  0
    3.3850    0.3950   -0.0280 O   0  0  0  0  0  0  0  0  0  0  0  0
  1  2  1  0  0  0  0
  1  3  1  0  0  0  0
  1  4  1  0  0  0  0
  1  5  1  0  0  0  0
  2  6  1  0  0  0  0
  2  7  2  0  0  0  0
  3  8  1  0  0  0  0
  4  9  1  0  0  0  0
  6  8  1  0  0  0  0
  8 10  2  0  0  0  0
M  END
etoperidone
  Mrv1572710061614093D          

 26 28  0  0  0  0            999 V2000
   -0.0170    1.3690    0.0100 N   0  0  0  0  0  0  0  0  0  0  0  0
    0.0020   -0.0040    0.0020 C   0  0  0  0  0  0  0  0  0  0  0  0
    1.2570    1.8110    0.0000 C   0  0  0  0  0  0  0  0  0  0  0  0
   -1.2160    2.2110    0.0200 C   0  0  0  0  0  0  0  0  0  0  0  0
    1.2320   -0.4050   -0.0120 N   0  0  0  0  0  0  0  0  0  0  0  0
   -1.2110   -0.8980    0.0090 C   0  0  0  0  0  0  0  0  0  0  0  0
    2.0600    0.7260   -0.0140 N   0  0  0  0  0  0  0  0  0  0  0  0
    1.6170    2.9740    0.0030 O   0  0  0  0  0  0  0  0  0  0  0  0
   -1.6260    2.4960    1.4660 C   0  0  0  0  0  0  0  0  0  0  0  0
   -0.7670   -2.3620   -0.0030 C   0  0  0  0  0  0  0  0  0  0  0  0
    3.5250    0.7300   -0.0270 C   0  0  0  0  0  0  0  0  0  0  0  0
    4.0480    0.7240    1.4100 C   0  0  0  0  0  0  0  0  0  0  0  0
    5.5780    0.7280    1.3960 C   0  0  0  0  0  0  0  0  0  0  0  0
    6.0810    0.7220    2.7770 N   0  0  2  0  0  0  0  0  0  0  0  0
    7.5260    0.9700    2.7010 C   0  0  0  0  0  0  0  0  0  0  0  0
    5.9090   -0.6460    3.2820 C   0  0  0  0  0  0  0  0  0  0  0  0
    8.1410    0.8560    4.0960 C   0  0  0  0  0  0  0  0  0  0  0  0
    6.5250   -0.7600    4.6770 C   0  0  0  0  0  0  0  0  0  0  0  0
    7.9700   -0.5110    4.6010 N   0  0  2  0  0  0  0  0  0  0  0  0
    8.4470   -0.5180    5.9140 C   0  0  0  0  0  0  0  0  0  0  0  0
    8.4160   -1.6880    6.6600 C   0  0  0  0  0  0  0  0  0  0  0  0
    8.9600    0.6460    6.4730 C   0  0  0  0  0  0  0  0  0  0  0  0
    8.8900   -1.6910    7.9580 C   0  0  0  0  0  0  0  0  0  0  0  0
    9.4330    0.6370    7.7710 C   0  0  0  0  0  0  0  0  0  0  0  0
    9.3950   -0.5280    8.5140 C   0  0  0  0  0  0  0  0  0  0  0  0
    8.8510   -3.1530    8.8930 Cl  0  0  0  0  0  0  0  0  0  0  0  0
  1  2  1  0  0  0  0
  1  3  1  0  0  0  0
  1  4  1  0  0  0  0
  2  5  2  0  0  0  0
  2  6  1  0  0  0  0
  3  7  1  0  0  0  0
  3  8  2  0  0  0  0
  4  9  1  0  0  0  0
  5  7  1  0  0  0  0
  6 10  1  0  0  0  0
  7 11  1  0  0  0  0
 11 12  1  0  0  0  0
 12 13  1  0  0  0  0
 13 14  1  0  0  0  0
 14 15  1  0  0  0  0
 14 16  1  0  0  0  0
 15 17  1  0  0  0  0
 16 18  1  0  0  0  0
 17 19  1  0  0  0  0
 18 19  1  0  0  0  0
 19 20  1  0  0  0  0
 20 21  2  0  0  0  0
 20 22  1  0  0  0  0
 21 23  1  0  0  0  0
 22 24  2  0  0  0  0
 23 25  2  0  0  0  0
 23 26  1  0  0  0  0
 24 25  1  0  0  0  0
M  END
etoposide
  Mrv1572710061614093D          

 42 48  0  0  1  0            999 V2000
    0.7860    1.3680    0.9400 C   0  0  2  0  0  0  0  0  0  0  0  0
    1.1160    0.0280    0.3070 C   0  0  0  0  0  0  0  0  0  0  0  0
    2.0770    1.9800    1.4420 C   0  0  2  0  0  0  0  0  0  0  0  0
   -0.1640    1.1670    2.0930 C   0  0  0  0  0  0  0  0  0  0  0  0
    2.2980   -0.6390    0.5480 C   0  0  0  0  0  0  0  0  0  0  0  0
    0.1480   -0.5020   -0.5480 C   0  0  0  0  0  0  0  0  0  0  0  0
    2.7160    0.9200    2.3960 C   0  0  1  0  0  0  0  0  0  0  0  0
    1.9520    3.1680    2.3480 C   0  0  0  0  0  0  0  0  0  0  0  0
   -0.1000    0.0080    2.8430 C   0  0  0  0  0  0  0  0  0  0  0  0
   -1.0930    2.1440    2.4000 C   0  0  0  0  0  0  0  0  0  0  0  0
    3.3650   -0.1070    1.4880 C   0  0  1  0  0  0  0  0  0  0  0  0
    2.5730   -1.8640   -0.0630 C   0  0  0  0  0  0  0  0  0  0  0  0
    0.4120   -1.7200   -1.1520 C   0  0  0  0  0  0  0  0  0  0  0  0
    3.6900    1.8450    3.1420 C   0  0  0  0  0  0  0  0  0  0  0  0
    2.9170    3.0860    3.2940 O   0  0  0  0  0  0  0  0  0  0  0  0
    1.1310    4.0490    2.2510 O   0  0  0  0  0  0  0  0  0  0  0  0
   -0.9730   -0.1820    3.9050 C   0  0  0  0  0  0  0  0  0  0  0  0
   -1.9680    1.9620    3.4600 C   0  0  0  0  0  0  0  0  0  0  0  0
    3.8970   -1.1780    2.2710 O   0  0  0  0  0  0  0  0  0  0  0  0
    1.6180   -2.3960   -0.9130 C   0  0  0  0  0  0  0  0  0  0  0  0
   -0.3360   -2.4530   -2.0080 O   0  0  0  0  0  0  0  0  0  0  0  0
   -1.9110    0.7950    4.2140 C   0  0  0  0  0  0  0  0  0  0  0  0
   -0.9100   -1.3230    4.6420 O   0  0  0  0  0  0  0  0  0  0  0  0
   -2.8800    2.9240    3.7620 O   0  0  0  0  0  0  0  0  0  0  0  0
    5.3200   -1.1080    2.1540 C   0  0  1  0  0  0  0  0  0  0  0  0
    1.6210   -3.5460   -1.6230 O   0  0  0  0  0  0  0  0  0  0  0  0
    0.2450   -3.7740   -1.9950 C   0  0  0  0  0  0  0  0  0  0  0  0
   -2.7690    0.6130    5.2540 O   0  0  0  0  0  0  0  0  0  0  0  0
    0.1400   -2.1170    4.0850 C   0  0  0  0  0  0  0  0  0  0  0  0
   -2.6910    3.9830    2.8220 C   0  0  0  0  0  0  0  0  0  0  0  0
    5.7850    0.1050    2.7440 O   0  0  0  0  0  0  0  0  0  0  0  0
    5.9460   -2.3130    2.8580 C   0  0  1  0  0  0  0  0  0  0  0  0
    7.1750    0.2100    2.4520 C   0  0  2  0  0  0  0  0  0  0  0  0
    7.4720   -2.2460    2.7170 C   0  0  1  0  0  0  0  0  0  0  0  0
    5.5930   -2.2920    4.2430 O   0  0  0  0  0  0  0  0  0  0  0  0
    7.9410   -0.8760    3.2160 C   0  0  1  0  0  0  0  0  0  0  0  0
    7.7110    1.5780    2.8790 C   0  0  0  0  0  0  0  0  0  0  0  0
    8.0740   -3.2770    3.5030 O   0  0  0  0  0  0  0  0  0  0  0  0
    9.3380   -0.7130    2.9780 O   0  0  0  0  0  0  0  0  0  0  0  0
    9.1260    1.6030    2.6730 O   0  0  0  0  0  0  0  0  0  0  0  0
    9.6950    0.5750    3.4790 C   0  0  1  0  0  0  0  0  0  0  0  0
    9.1830    0.7180    4.9140 C   0  0  0  0  0  0  0  0  0  0  0  0
  1  2  1  0  0  0  0
  1  3  1  0  0  0  0
  1  4  1  0  0  0  0
  2  5  2  0  0  0  0
  2  6  1  0  0  0  0
  3  7  1  0  0  0  0
  3  8  1  0  0  0  0
  4  9  2  0  0  0  0
  4 10  1  0  0  0  0
  5 11  1  0  0  0  0
  5 12  1  0  0  0  0
  6 13  2  0  0  0  0
  7 11  1  0  0  0  0
  7 14  1  0  0  0  0
  8 15  1  0  0  0  0
  8 16  2  0  0  0  0
  9 17  1  0  0  0  0
 10 18  2  0  0  0  0
 11 19  1  0  0  0  0
 12 20  2  0  0  0  0
 13 20  1  0  0  0  0
 13 21  1  0  0  0  0
 14 15  1  0  0  0  0
 17 22  2  0  0  0  0
 17 23  1  0  0  0  0
 18 22  1  0  0  0  0
 18 24  1  0  0  0  0
 19 25  1  0  0  0  0
 20 26  1  0  0  0  0
 21 27  1  0  0  0  0
 22 28  1  0  0  0  0
 23 29  1  0  0  0  0
 24 30  1  0  0  0  0
 25 31  1  0  0  0  0
 25 32  1  0  0  0  0
 26 27  1  0  0  0  0
 31 33  1  0  0  0  0
 32 34  1  0  0  0  0
 32 35  1  0  0  0  0
 33 36  1  0  0  0  0
 33 37  1  0  0  0  0
 34 36  1  0  0  0  0
 34 38  1  0  0  0  0
 36 39  1  0  0  0  0
 37 40  1  0  0  0  0
 39 41  1  0  0  0  0
 40 41  1  0  0  0  0
 41 42  1  0  0  0  0
M  END
etoricoxib
  Mrv1572710061614093D          

 24 26  0  0  0  0            999 V2000
    3.5960   -0.8410   -0.0340 N   0  0  0  0  0  0  0  0  0  0  0  0
    2.2780   -0.6940   -0.0270 C   0  0  0  0  0  0  0  0  0  0  0  0
    1.7070    0.5880    0.0060 C   0  0  0  0  0  0  0  0  0  0  0  0
    2.5500    1.7010    0.0310 C   0  0  0  0  0  0  0  0  0  0  0  0
    3.9200    1.4900    0.0220 C   0  0  0  0  0  0  0  0  0  0  0  0
    4.4100    0.1940   -0.0110 C   0  0  0  0  0  0  0  0  0  0  0  0
    0.2350    0.7580    0.0140 C   0  0  0  0  0  0  0  0  0  0  0  0
    1.4030   -1.8890   -0.0540 C   0  0  0  0  0  0  0  0  0  0  0  0
   -0.5350    0.1490    1.0040 C   0  0  0  0  0  0  0  0  0  0  0  0
   -1.9050    0.3100    1.0060 C   0  0  0  0  0  0  0  0  0  0  0  0
   -2.5160    1.0750    0.0290 C   0  0  0  0  0  0  0  0  0  0  0  0
   -1.7580    1.6830   -0.9560 C   0  0  0  0  0  0  0  0  0  0  0  0
   -0.3860    1.5330   -0.9650 C   0  0  0  0  0  0  0  0  0  0  0  0
    0.2900   -1.9340   -0.8930 C   0  0  0  0  0  0  0  0  0  0  0  0
   -0.4880   -2.9960   -0.9180 N   0  0  0  0  0  0  0  0  0  0  0  0
   -0.2530   -4.0500   -0.1610 C   0  0  0  0  0  0  0  0  0  0  0  0
    0.8310   -4.0830    0.6990 C   0  0  0  0  0  0  0  0  0  0  0  0
    1.6820   -2.9930    0.7570 C   0  0  0  0  0  0  0  0  0  0  0  0
   -1.1790   -5.2360   -0.2330 C   0  0  0  0  0  0  0  0  0  0  0  0
    5.0130    2.8380    0.0510 Cl  0  0  0  0  0  0  0  0  0  0  0  0
   -4.2660    1.2770    0.0380 S   0  0  1  0  0  0  0  0  0  0  0  0
   -4.5070    2.7580    1.0560 C   0  0  0  0  0  0  0  0  0  0  0  0
   -4.5620    1.5270   -1.3290 O   0  0  0  0  0  0  0  0  0  0  0  0
   -4.7150    0.1050    0.7050 O   0  0  0  0  0  0  0  0  0  0  0  0
  1  2  1  0  0  0  0
  1  6  2  0  0  0  0
  2  3  2  0  0  0  0
  2  8  1  0  0  0  0
  3  4  1  0  0  0  0
  3  7  1  0  0  0  0
  4  5  2  0  0  0  0
  5  6  1  0  0  0  0
  5 20  1  0  0  0  0
  7  9  1  0  0  0  0
  7 13  2  0  0  0  0
  8 14  1  0  0  0  0
  8 18  2  0  0  0  0
  9 10  2  0  0  0  0
 10 11  1  0  0  0  0
 11 12  2  0  0  0  0
 11 21  1  0  0  0  0
 12 13  1  0  0  0  0
 14 15  2  0  0  0  0
 15 16  1  0  0  0  0
 16 17  2  0  0  0  0
 16 19  1  0  0  0  0
 17 18  1  0  0  0  0
 21 22  1  0  0  0  0
 21 23  2  0  0  0  0
 21 24  2  0  0  0  0
M  END
everolimus
  Mrv1572710061614093D          

 68 71  0  0  1  0            999 V2000
   -0.8890    1.6070   -0.3290 N   0  0  0  0  0  0  0  0  0  0  0  0
   -1.2040    0.1700   -0.2890 C   0  0  2  0  0  0  0  0  0  0  0  0
    0.3690    2.0310   -0.4430 C   0  0  0  0  0  0  0  0  0  0  0  0
   -1.9960    2.5720   -0.2580 C   0  0  0  0  0  0  0  0  0  0  0  0
   -1.8880   -0.2500   -1.5640 C   0  0  0  0  0  0  0  0  0  0  0  0
   -2.1030   -0.1110    0.9110 C   0  0  0  0  0  0  0  0  0  0  0  0
    0.9300    3.3100   -0.0250 C   0  0  0  0  0  0  0  0  0  0  0  0
    1.1460    1.2540   -0.9590 O   0  0  0  0  0  0  0  0  0  0  0  0
   -2.8640    2.2610    0.9630 C   0  0  0  0  0  0  0  0  0  0  0  0
   -1.4370   -1.3330   -2.2280 O   0  0  0  0  0  0  0  0  0  0  0  0
   -2.8300    0.3760   -1.9880 O   0  0  0  0  0  0  0  0  0  0  0  0
   -3.3280    0.8020    0.8740 C   0  0  0  0  0  0  0  0  0  0  0  0
    1.3100    4.4660   -0.8920 C   0  0  2  0  0  0  0  0  0  0  0  0
    1.1070    3.4520    1.1610 O   0  0  0  0  0  0  0  0  0  0  0  0
   -2.0510   -1.7500   -3.4790 C   0  0  2  0  0  0  0  0  0  0  0  0
    2.7140    4.4890   -1.1390 O   0  0  0  0  0  0  0  0  0  0  0  0
    0.8940    5.7640   -0.1850 C   0  0  1  0  0  0  0  0  0  0  0  0
    0.6130    4.3760   -2.1390 O   0  0  0  0  0  0  0  0  0  0  0  0
   -3.0320   -2.8930   -3.2100 C   0  0  1  0  0  0  0  0  0  0  0  0
   -0.9590   -2.2280   -4.4440 C   0  0  0  0  0  0  0  0  0  0  0  0
    2.9710    5.5070   -2.0970 C   0  0  2  0  0  0  0  0  0  0  0  0
    1.2040    6.9510   -1.1060 C   0  0  0  0  0  0  0  0  0  0  0  0
   -0.6050    5.7270    0.1160 C   0  0  0  0  0  0  0  0  0  0  0  0
   -4.0710   -2.4420   -2.1810 C   0  0  0  0  0  0  0  0  0  0  0  0
   -3.7380   -3.2760   -4.5120 C   0  0  0  0  0  0  0  0  0  0  0  0
   -1.1440   -3.6960   -4.7350 C   0  0  0  0  0  0  0  0  0  0  0  0
    4.4300    5.4790   -2.5570 C   0  0  0  0  0  0  0  0  0  0  0  0
    2.6910    6.8820   -1.4790 C   0  0  0  0  0  0  0  0  0  0  0  0
   -4.9590   -3.6280   -1.7990 C   0  0  1  0  0  0  0  0  0  0  0  0
   -1.0140   -4.2160   -6.1440 C   0  0  1  0  0  0  0  0  0  0  0  0
   -1.3980   -4.4600   -3.8340 O   0  0  0  0  0  0  0  0  0  0  0  0
    4.8160    4.0910   -3.0450 C   0  0  1  0  0  0  0  0  0  0  0  0
   -4.1210   -4.6780   -1.0660 C   0  0  0  0  0  0  0  0  0  0  0  0
   -6.0870   -3.1470   -0.8850 C   0  0  0  0  0  0  0  0  0  0  0  0
    0.4420   -4.2860   -6.5250 C   0  0  0  0  0  0  0  0  0  0  0  0
   -1.6320   -5.6120   -6.2320 C   0  0  0  0  0  0  0  0  0  0  0  0
    5.0560    4.0990   -4.5360 C   0  0  0  0  0  0  0  0  0  0  0  0
    6.0090    3.6720   -2.3780 O   0  0  0  0  0  0  0  0  0  0  0  0
   -5.0090   -5.8640   -0.6850 C   0  0  2  0  0  0  0  0  0  0  0  0
   -6.9750   -4.3330   -0.5030 C   0  0  0  0  0  0  0  0  0  0  0  0
    0.7880   -4.3170   -7.7890 C   0  0  0  0  0  0  0  0  0  0  0  0
    5.7040    3.0700   -5.0700 C   0  0  0  0  0  0  0  0  0  0  0  0
    4.5740    5.2420   -5.3830 C   0  0  0  0  0  0  0  0  0  0  0  0
    5.6000    2.9040   -1.2450 C   0  0  0  0  0  0  0  0  0  0  0  0
   -6.1370   -5.3830    0.2290 C   0  0  1  0  0  0  0  0  0  0  0  0
   -4.2260   -6.8440    0.0000 O   0  0  0  0  0  0  0  0  0  0  0  0
    2.2460   -4.3800   -8.1710 C   0  0  2  0  0  0  0  0  0  0  0  0
   -0.2680   -4.2720   -8.8620 C   0  0  0  0  0  0  0  0  0  0  0  0
    5.9400    2.9280   -6.5080 C   0  0  0  0  0  0  0  0  0  0  0  0
   -6.9660   -6.4910    0.5860 O   0  0  0  0  0  0  0  0  0  0  0  0
   -3.7090   -7.7290   -0.9960 C   0  0  0  0  0  0  0  0  0  0  0  0
    2.6130   -3.1150   -8.9460 C   0  0  2  0  0  0  0  0  0  0  0  0
    2.4750   -5.5270   -8.9920 O   0  0  0  0  0  0  0  0  0  0  0  0
    6.3770    1.7230   -6.9190 C   0  0  0  0  0  0  0  0  0  0  0  0
   -7.4970   -6.2090    1.8820 C   0  0  0  0  0  0  0  0  0  0  0  0
    4.1010   -3.0540   -9.1690 C   0  0  0  0  0  0  0  0  0  0  0  0
    2.1990   -1.9680   -8.2020 O   0  0  0  0  0  0  0  0  0  0  0  0
    6.5300    1.3310   -8.3180 C   0  0  0  0  0  0  0  0  0  0  0  0
   -8.3990   -7.3630    2.3260 C   0  0  0  0  0  0  0  0  0  0  0  0
    4.6870   -1.9740  -10.0380 C   0  0  1  0  0  0  0  0  0  0  0  0
    4.8240   -3.8720   -8.6520 O   0  0  0  0  0  0  0  0  0  0  0  0
    1.6900   -1.0240   -9.1470 C   0  0  0  0  0  0  0  0  0  0  0  0
    6.6220    0.0180   -8.5530 C   0  0  0  0  0  0  0  0  0  0  0  0
   -7.6140   -8.5460    2.4870 O   0  0  0  0  0  0  0  0  0  0  0  0
    6.2090   -1.9820   -9.9490 C   0  0  0  0  0  0  0  0  0  0  0  0
    4.2650   -2.2100  -11.4900 C   0  0  0  0  0  0  0  0  0  0  0  0
    6.7400   -0.5410   -9.9400 C   0  0  2  0  0  0  0  0  0  0  0  0
    8.2080   -0.5340  -10.3720 C   0  0  0  0  0  0  0  0  0  0  0  0
  1  2  1  0  0  0  0
  1  3  1  0  0  0  0
  1  4  1  0  0  0  0
  2  5  1  0  0  0  0
  2  6  1  0  0  0  0
  3  7  1  0  0  0  0
  3  8  2  0  0  0  0
  4  9  1  0  0  0  0
  5 10  1  0  0  0  0
  5 11  2  0  0  0  0
  6 12  1  0  0  0  0
  7 13  1  0  0  0  0
  7 14  2  0  0  0  0
  9 12  1  0  0  0  0
 10 15  1  0  0  0  0
 13 16  1  0  0  0  0
 13 17  1  0  0  0  0
 13 18  1  0  0  0  0
 15 19  1  0  0  0  0
 15 20  1  0  0  0  0
 16 21  1  0  0  0  0
 17 22  1  0  0  0  0
 17 23  1  0  0  0  0
 19 24  1  0  0  0  0
 19 25  1  0  0  0  0
 20 26  1  0  0  0  0
 21 27  1  0  0  0  0
 21 28  1  0  0  0  0
 22 28  1  0  0  0  0
 24 29  1  0  0  0  0
 26 30  1  0  0  0  0
 26 31  2  0  0  0  0
 27 32  1  0  0  0  0
 29 33  1  0  0  0  0
 29 34  1  0  0  0  0
 30 35  1  0  0  0  0
 30 36  1  0  0  0  0
 32 37  1  0  0  0  0
 32 38  1  0  0  0  0
 33 39  1  0  0  0  0
 34 40  1  0  0  0  0
 35 41  2  0  0  0  0
 37 42  2  0  0  0  0
 37 43  1  0  0  0  0
 38 44  1  0  0  0  0
 39 45  1  0  0  0  0
 39 46  1  0  0  0  0
 40 45  1  0  0  0  0
 41 47  1  0  0  0  0
 41 48  1  0  0  0  0
 42 49  1  0  0  0  0
 45 50  1  0  0  0  0
 46 51  1  0  0  0  0
 47 52  1  0  0  0  0
 47 53  1  0  0  0  0
 49 54  2  0  0  0  0
 50 55  1  0  0  0  0
 52 56  1  0  0  0  0
 52 57  1  0  0  0  0
 54 58  1  0  0  0  0
 55 59  1  0  0  0  0
 56 60  1  0  0  0  0
 56 61  2  0  0  0  0
 57 62  1  0  0  0  0
 58 63  2  0  0  0  0
 59 64  1  0  0  0  0
 60 65  1  0  0  0  0
 60 66  1  0  0  0  0
 63 67  1  0  0  0  0
 65 67  1  0  0  0  0
 67 68  1  0  0  0  0
M  END
ezlopitant
  Mrv1572710061614093D          

 34 38  0  0  1  0            999 V2000
    2.9730   -1.3970   -0.2850 C   0  0  0  0  0  0  0  0  0  0  0  0
    2.7920   -2.7640   -0.3830 C   0  0  0  0  0  0  0  0  0  0  0  0
    3.8870   -3.6060   -0.4120 C   0  0  0  0  0  0  0  0  0  0  0  0
    5.1650   -3.0820   -0.3440 C   0  0  0  0  0  0  0  0  0  0  0  0
    5.3460   -1.7150   -0.2450 C   0  0  0  0  0  0  0  0  0  0  0  0
    4.2500   -0.8720   -0.2160 C   0  0  0  0  0  0  0  0  0  0  0  0
    1.7790   -0.4780   -0.2580 C   0  0  1  0  0  0  0  0  0  0  0  0
    1.6240    0.1050    1.1230 C   0  0  0  0  0  0  0  0  0  0  0  0
    0.3910    0.5670    1.5440 C   0  0  0  0  0  0  0  0  0  0  0  0
    0.2490    1.1020    2.8100 C   0  0  0  0  0  0  0  0  0  0  0  0
    1.3400    1.1750    3.6560 C   0  0  0  0  0  0  0  0  0  0  0  0
    2.5730    0.7130    3.2350 C   0  0  0  0  0  0  0  0  0  0  0  0
    2.7140    0.1720    1.9710 C   0  0  0  0  0  0  0  0  0  0  0  0
    1.9830    0.6530   -1.2690 C   0  0  1  0  0  0  0  0  0  0  0  0
    0.6290    1.2800   -1.5980 C   0  0  2  0  0  0  0  0  0  0  0  0
    0.6690    2.7690   -1.2240 C   0  0  2  0  0  0  0  0  0  0  0  0
    1.8130    3.4240   -2.0110 C   0  0  0  0  0  0  0  0  0  0  0  0
    3.1190    2.7090   -1.6660 C   0  0  0  0  0  0  0  0  0  0  0  0
    2.8970    1.6370   -0.7050 N   0  0  1  0  0  0  0  0  0  0  0  0
    0.9860    2.8720    0.2750 C   0  0  0  0  0  0  0  0  0  0  0  0
    2.3390    2.1800    0.5250 C   0  0  0  0  0  0  0  0  0  0  0  0
   -0.4260    0.6050   -0.8300 N   0  0  0  0  0  0  0  0  0  0  0  0
   -1.6030    0.5300   -1.7060 C   0  0  0  0  0  0  0  0  0  0  0  0
   -2.7300   -0.1560   -0.9760 C   0  0  0  0  0  0  0  0  0  0  0  0
   -3.9210    0.5090   -0.7640 C   0  0  0  0  0  0  0  0  0  0  0  0
   -4.9550   -0.1190   -0.0940 C   0  0  0  0  0  0  0  0  0  0  0  0
   -4.7990   -1.4140    0.3650 C   0  0  0  0  0  0  0  0  0  0  0  0
   -3.6090   -2.0830    0.1550 C   0  0  0  0  0  0  0  0  0  0  0  0
   -2.5720   -1.4570   -0.5220 C   0  0  0  0  0  0  0  0  0  0  0  0
   -1.4030   -2.1160   -0.7350 O   0  0  0  0  0  0  0  0  0  0  0  0
   -1.5490   -3.4150   -0.1580 C   0  0  0  0  0  0  0  0  0  0  0  0
   -6.2540    0.6090    0.1370 C   0  0  1  0  0  0  0  0  0  0  0  0
   -7.3960   -0.1600   -0.5310 C   0  0  0  0  0  0  0  0  0  0  0  0
   -6.5200    0.7130    1.6400 C   0  0  0  0  0  0  0  0  0  0  0  0
  1  2  1  0  0  0  0
  1  6  2  0  0  0  0
  1  7  1  0  0  0  0
  2  3  2  0  0  0  0
  3  4  1  0  0  0  0
  4  5  2  0  0  0  0
  5  6  1  0  0  0  0
  7  8  1  0  0  0  0
  7 14  1  0  0  0  0
  8  9  1  0  0  0  0
  8 13  2  0  0  0  0
  9 10  2  0  0  0  0
 10 11  1  0  0  0  0
 11 12  2  0  0  0  0
 12 13  1  0  0  0  0
 14 15  1  0  0  0  0
 14 19  1  0  0  0  0
 15 16  1  0  0  0  0
 15 22  1  0  0  0  0
 16 17  1  0  0  0  0
 16 20  1  0  0  0  0
 17 18  1  0  0  0  0
 18 19  1  0  0  0  0
 19 21  1  0  0  0  0
 20 21  1  0  0  0  0
 22 23  1  0  0  0  0
 23 24  1  0  0  0  0
 24 25  1  0  0  0  0
 24 29  2  0  0  0  0
 25 26  2  0  0  0  0
 26 27  1  0  0  0  0
 26 32  1  0  0  0  0
 27 28  2  0  0  0  0
 28 29  1  0  0  0  0
 29 30  1  0  0  0  0
 30 31  1  0  0  0  0
 32 33  1  0  0  0  0
 32 34  1  0  0  0  0
M  END
fenproporex
  Mrv1572710061614093D          

 14 14  0  0  1  0            999 V2000
   -0.0180    1.5030    0.0100 C   0  0  0  0  0  0  0  0  0  0  0  0
    0.0020   -0.0040    0.0020 C   0  0  0  0  0  0  0  0  0  0  0  0
    1.1690    2.2100    0.0030 C   0  0  0  0  0  0  0  0  0  0  0  0
   -1.2250    2.1780    0.0200 C   0  0  0  0  0  0  0  0  0  0  0  0
    0.0230   -0.5220    1.4420 C   0  0  1  0  0  0  0  0  0  0  0  0
    1.1500    3.5920    0.0100 C   0  0  0  0  0  0  0  0  0  0  0  0
   -1.2440    3.5600    0.0270 C   0  0  0  0  0  0  0  0  0  0  0  0
   -1.2310   -0.1540    2.1120 N   0  0  0  0  0  0  0  0  0  0  0  0
    0.1690   -2.0450    1.4340 C   0  0  0  0  0  0  0  0  0  0  0  0
   -0.0560    4.2670    0.0250 C   0  0  0  0  0  0  0  0  0  0  0  0
   -0.9420   -0.1080    3.5520 C   0  0  0  0  0  0  0  0  0  0  0  0
   -2.2130    0.2720    4.3150 C   0  0  0  0  0  0  0  0  0  0  0  0
   -1.9230    0.3170    5.7580 C   0  0  0  0  0  0  0  0  0  0  0  0
   -1.7000    0.3530    6.8710 N   0  0  0  0  0  0  0  0  0  0  0  0
  1  2  1  0  0  0  0
  1  3  2  0  0  0  0
  1  4  1  0  0  0  0
  2  5  1  0  0  0  0
  3  6  1  0  0  0  0
  4  7  2  0  0  0  0
  5  8  1  0  0  0  0
  5  9  1  0  0  0  0
  6 10  2  0  0  0  0
  7 10  1  0  0  0  0
  8 11  1  0  0  0  0
 11 12  1  0  0  0  0
 12 13  1  0  0  0  0
 13 14  3  0  0  0  0
M  END
fentanyl
  Mrv1572710061614093D          

 25 27  0  0  0  0            999 V2000
    5.1580   -0.0720    0.3390 C   0  0  0  0  0  0  0  0  0  0  0  0
    3.7320   -0.5230    0.5200 C   0  0  0  0  0  0  0  0  0  0  0  0
    5.5760    1.1320    0.8730 C   0  0  0  0  0  0  0  0  0  0  0  0
    6.8840    1.5460    0.7060 C   0  0  0  0  0  0  0  0  0  0  0  0
    7.7750    0.7560    0.0050 C   0  0  0  0  0  0  0  0  0  0  0  0
    7.3580   -0.4490   -0.5300 C   0  0  0  0  0  0  0  0  0  0  0  0
    6.0510   -0.8660   -0.3570 C   0  0  0  0  0  0  0  0  0  0  0  0
    2.8820   -0.0060   -0.6420 C   0  0  0  0  0  0  0  0  0  0  0  0
    1.4910   -0.4450   -0.4650 N   0  0  2  0  0  0  0  0  0  0  0  0
    0.7340    0.0820   -1.6060 C   0  0  0  0  0  0  0  0  0  0  0  0
   -0.7340   -0.3310   -1.4880 C   0  0  0  0  0  0  0  0  0  0  0  0
   -1.3230    0.2620   -0.2050 C   0  0  1  0  0  0  0  0  0  0  0  0
   -2.6970   -0.2150   -0.0290 N   0  0  0  0  0  0  0  0  0  0  0  0
   -0.4670   -0.1810    0.9860 C   0  0  0  0  0  0  0  0  0  0  0  0
    0.9880    0.2240    0.7390 C   0  0  0  0  0  0  0  0  0  0  0  0
   -3.7580    0.6970   -0.0160 C   0  0  0  0  0  0  0  0  0  0  0  0
   -2.9390   -1.5320    0.1210 C   0  0  0  0  0  0  0  0  0  0  0  0
   -4.1630    1.2760    1.1790 C   0  0  0  0  0  0  0  0  0  0  0  0
   -5.2110    2.1770    1.1880 C   0  0  0  0  0  0  0  0  0  0  0  0
   -5.8560    2.5010    0.0090 C   0  0  0  0  0  0  0  0  0  0  0  0
   -5.4540    1.9260   -1.1830 C   0  0  0  0  0  0  0  0  0  0  0  0
   -4.4040    1.0300   -1.2000 C   0  0  0  0  0  0  0  0  0  0  0  0
   -2.0320   -2.3310    0.0140 O   0  0  0  0  0  0  0  0  0  0  0  0
   -4.3350   -2.0130    0.4220 C   0  0  0  0  0  0  0  0  0  0  0  0
   -4.3130   -3.5230    0.6680 C   0  0  0  0  0  0  0  0  0  0  0  0
  1  2  1  0  0  0  0
  1  3  1  0  0  0  0
  1  7  2  0  0  0  0
  2  8  1  0  0  0  0
  3  4  2  0  0  0  0
  4  5  1  0  0  0  0
  5  6  2  0  0  0  0
  6  7  1  0  0  0  0
  8  9  1  0  0  0  0
  9 10  1  0  0  0  0
  9 15  1  0  0  0  0
 10 11  1  0  0  0  0
 11 12  1  0  0  0  0
 12 13  1  0  0  0  0
 12 14  1  0  0  0  0
 13 16  1  0  0  0  0
 13 17  1  0  0  0  0
 14 15  1  0  0  0  0
 16 18  1  0  0  0  0
 16 22  2  0  0  0  0
 17 23  2  0  0  0  0
 17 24  1  0  0  0  0
 18 19  2  0  0  0  0
 19 20  1  0  0  0  0
 20 21  2  0  0  0  0
 21 22  1  0  0  0  0
 24 25  1  0  0  0  0
M  END
finasteride
  Mrv1572710061614093D          

 27 30  0  0  1  0            999 V2000
   -4.8210   -1.9590    0.6540 C   0  0  0  0  0  0  0  0  0  0  0  0
   -5.6630   -1.0750   -0.1720 C   0  0  0  0  0  0  0  0  0  0  0  0
   -5.2700    0.1990   -0.3960 N   0  0  0  0  0  0  0  0  0  0  0  0
   -3.9960    0.6630    0.1490 C   0  0  1  0  0  0  0  0  0  0  0  0
   -2.9680   -0.4690    0.0820 C   0  0  2  0  0  0  0  0  0  0  0  0
   -3.5220   -1.6800    0.7850 C   0  0  0  0  0  0  0  0  0  0  0  0
   -3.4610    1.8520   -0.6460 C   0  0  0  0  0  0  0  0  0  0  0  0
   -2.1470    2.3250   -0.0160 C   0  0  0  0  0  0  0  0  0  0  0  0
   -1.1260    1.1870   -0.0300 C   0  0  2  0  0  0  0  0  0  0  0  0
   -1.6710   -0.0050    0.7410 C   0  0  2  0  0  0  0  0  0  0  0  0
    0.1670    1.6240    0.6320 C   0  0  1  0  0  0  0  0  0  0  0  0
    1.1720    0.4510    0.4810 C   0  0  2  0  0  0  0  0  0  0  0  0
    0.6940   -0.6750    1.3770 C   0  0  0  0  0  0  0  0  0  0  0  0
   -0.6590   -1.1440    0.7740 C   0  0  0  0  0  0  0  0  0  0  0  0
    0.9080    2.7810   -0.0480 C   0  0  0  0  0  0  0  0  0  0  0  0
    2.3690    2.5950    0.4450 C   0  0  0  0  0  0  0  0  0  0  0  0
    2.5100    1.0870    0.8420 C   0  0  2  0  0  0  0  0  0  0  0  0
   -6.7030   -1.4880   -0.6490 O   0  0  0  0  0  0  0  0  0  0  0  0
   -2.6950   -0.8200   -1.3820 C   0  0  0  0  0  0  0  0  0  0  0  0
    1.2000   -0.0230   -0.9730 C   0  0  0  0  0  0  0  0  0  0  0  0
    3.6250    0.4350    0.0650 C   0  0  0  0  0  0  0  0  0  0  0  0
    3.9620    0.8900   -1.0080 O   0  0  0  0  0  0  0  0  0  0  0  0
    4.2470   -0.6520    0.5620 N   0  0  0  0  0  0  0  0  0  0  0  0
    5.3300   -1.2850   -0.1940 C   0  0  1  0  0  0  0  0  0  0  0  0
    5.8600   -2.4900    0.5870 C   0  0  0  0  0  0  0  0  0  0  0  0
    4.8010   -1.7510   -1.5520 C   0  0  0  0  0  0  0  0  0  0  0  0
    6.4610   -0.2770   -0.4060 C   0  0  0  0  0  0  0  0  0  0  0  0
  1  2  1  0  0  0  0
  1  6  2  0  0  0  0
  2  3  1  0  0  0  0
  2 18  2  0  0  0  0
  3  4  1  0  0  0  0
  4  5  1  0  0  0  0
  4  7  1  0  0  0  0
  5  6  1  0  0  0  0
  5 10  1  0  0  0  0
  5 19  1  0  0  0  0
  7  8  1  0  0  0  0
  8  9  1  0  0  0  0
  9 10  1  0  0  0  0
  9 11  1  0  0  0  0
 10 14  1  0  0  0  0
 11 12  1  0  0  0  0
 11 15  1  0  0  0  0
 12 13  1  0  0  0  0
 12 17  1  0  0  0  0
 12 20  1  0  0  0  0
 13 14  1  0  0  0  0
 15 16  1  0  0  0  0
 16 17  1  0  0  0  0
 17 21  1  0  0  0  0
 21 22  2  0  0  0  0
 21 23  1  0  0  0  0
 23 24  1  0  0  0  0
 24 25  1  0  0  0  0
 24 26  1  0  0  0  0
 24 27  1  0  0  0  0
M  END
fipronil
  Mrv1572710061614093D          

 26 27  0  0  1  0            999 V2000
   -0.0200    1.3800    0.0840 C   0  0  0  0  0  0  0  0  0  0  0  0
    0.9620    1.6600   -0.8570 C   0  0  0  0  0  0  0  0  0  0  0  0
    2.1670    0.9830   -0.8200 C   0  0  0  0  0  0  0  0  0  0  0  0
    2.3940    0.0270    0.1530 C   0  0  0  0  0  0  0  0  0  0  0  0
    1.4180   -0.2550    1.0920 C   0  0  0  0  0  0  0  0  0  0  0  0
    0.2120    0.4190    1.0610 C   0  0  0  0  0  0  0  0  0  0  0  0
    0.6770    2.8600   -2.0800 Cl  0  0  0  0  0  0  0  0  0  0  0  0
   -1.0120    0.0640    2.2400 Cl  0  0  0  0  0  0  0  0  0  0  0  0
   -1.2400    2.0680    0.0530 N   0  0  0  0  0  0  0  0  0  0  0  0
   -2.5100    1.4880   -0.0560 N   0  0  0  0  0  0  0  0  0  0  0  0
   -3.4090    2.4540   -0.0460 C   0  0  0  0  0  0  0  0  0  0  0  0
   -2.7300    3.6840    0.0700 C   0  0  0  0  0  0  0  0  0  0  0  0
   -1.3990    3.4200    0.1290 C   0  0  0  0  0  0  0  0  0  0  0  0
   -0.3790    4.3600    0.2470 N   0  0  0  0  0  0  0  0  0  0  0  0
   -4.8280    2.2820   -0.1380 C   0  0  0  0  0  0  0  0  0  0  0  0
   -5.9540    2.1470   -0.2110 N   0  0  0  0  0  0  0  0  0  0  0  0
   -3.4740    5.2800    0.1270 S   0  0  1  0  0  0  0  0  0  0  0  0
   -3.7080    5.4550    1.9170 C   0  0  1  0  0  0  0  0  0  0  0  0
   -2.3750    6.0800   -0.2870 O   0  0  0  0  0  0  0  0  0  0  0  0
   -2.4670    5.3830    2.5590 F   0  0  0  0  0  0  0  0  0  0  0  0
   -4.3040    6.6900    2.1920 F   0  0  0  0  0  0  0  0  0  0  0  0
   -4.5340    4.4250    2.3820 F   0  0  0  0  0  0  0  0  0  0  0  0
    3.7080   -0.7090    0.1910 C   0  0  1  0  0  0  0  0  0  0  0  0
    4.6120   -0.0090    0.9980 F   0  0  0  0  0  0  0  0  0  0  0  0
    3.5100   -1.9900    0.7160 F   0  0  0  0  0  0  0  0  0  0  0  0
    4.2230   -0.8110   -1.1060 F   0  0  0  0  0  0  0  0  0  0  0  0
  1  2  1  0  0  0  0
  1  6  2  0  0  0  0
  1  9  1  0  0  0  0
  2  3  2  0  0  0  0
  2  7  1  0  0  0  0
  3  4  1  0  0  0  0
  4  5  2  0  0  0  0
  4 23  1  0  0  0  0
  5  6  1  0  0  0  0
  6  8  1  0  0  0  0
  9 10  1  0  0  0  0
  9 13  1  0  0  0  0
 10 11  2  0  0  0  0
 11 12  1  0  0  0  0
 11 15  1  0  0  0  0
 12 13  2  0  0  0  0
 12 17  1  0  0  0  0
 13 14  1  0  0  0  0
 15 16  3  0  0  0  0
 17 18  1  0  0  0  0
 17 19  2  0  0  0  0
 18 20  1  0  0  0  0
 18 21  1  0  0  0  0
 18 22  1  0  0  0  0
 23 24  1  0  0  0  0
 23 25  1  0  0  0  0
 23 26  1  0  0  0  0
M  END
fk_506
  Mrv1572710061614093D          

 57 60  0  0  1  0            999 V2000
    0.1080    1.9540   -0.1770 C   0  0  2  0  0  0  0  0  0  0  0  0
    0.5820    0.5510   -0.5560 C   0  0  2  0  0  0  0  0  0  0  0  0
    1.2460    2.7880    0.0290 O   0  0  0  0  0  0  0  0  0  0  0  0
   -0.7200    1.8950    1.1130 C   0  0  2  0  0  0  0  0  0  0  0  0
    1.3630    0.6290   -1.8660 C   0  0  0  0  0  0  0  0  0  0  0  0
   -0.5450   -0.3090   -0.7240 O   0  0  0  0  0  0  0  0  0  0  0  0
    1.8950    3.0050   -1.2200 C   0  0  2  0  0  0  0  0  0  0  0  0
   -1.5790    3.1570    1.2010 C   0  0  0  0  0  0  0  0  0  0  0  0
    0.1630    1.8240    2.2330 O   0  0  0  0  0  0  0  0  0  0  0  0
    2.4500    1.7020   -1.7840 C   0  0  2  0  0  0  0  0  0  0  0  0
   -0.1160   -1.6260   -0.3730 C   0  0  0  0  0  0  0  0  0  0  0  0
    3.0220    3.9910   -1.0130 C   0  0  0  0  0  0  0  0  0  0  0  0
    0.9680    3.5660   -2.1550 O   0  0  0  0  0  0  0  0  0  0  0  0
   -2.4700    3.1120    2.4450 C   0  0  2  0  0  0  0  0  0  0  0  0
   -0.0860    0.5720    2.8760 C   0  0  0  0  0  0  0  0  0  0  0  0
    2.9860    1.9460   -3.2020 C   0  0  0  0  0  0  0  0  0  0  0  0
    2.7270    5.3960   -0.6110 C   0  0  0  0  0  0  0  0  0  0  0  0
    4.1630    3.6220   -1.1300 O   0  0  0  0  0  0  0  0  0  0  0  0
   -3.8120    3.7600    2.1210 C   0  0  0  0  0  0  0  0  0  0  0  0
   -1.7730    3.8310    3.5980 C   0  0  0  0  0  0  0  0  0  0  0  0
    3.6470    6.3700   -0.7290 N   0  0  0  0  0  0  0  0  0  0  0  0
    1.6290    5.6550   -0.1550 O   0  0  0  0  0  0  0  0  0  0  0  0
   -4.2270    4.7710    3.1580 C   0  0  0  0  0  0  0  0  0  0  0  0
    3.5140    7.6230    0.0200 C   0  0  2  0  0  0  0  0  0  0  0  0
    4.8000    6.1960   -1.6240 C   0  0  0  0  0  0  0  0  0  0  0  0
   -3.7910    6.0000    3.0630 C   0  0  0  0  0  0  0  0  0  0  0  0
   -5.1600    4.3480    4.2640 C   0  0  0  0  0  0  0  0  0  0  0  0
    2.1190    8.1770   -0.1000 C   0  0  0  0  0  0  0  0  0  0  0  0
    4.5090    8.6550   -0.5350 C   0  0  0  0  0  0  0  0  0  0  0  0
    4.8710    7.3310   -2.6410 C   0  0  0  0  0  0  0  0  0  0  0  0
   -4.1550    7.0940    4.0240 C   0  0  2  0  0  0  0  0  0  0  0  0
    1.6020    8.8590    0.9330 O   0  0  0  0  0  0  0  0  0  0  0  0
    1.4800    8.0160   -1.1110 O   0  0  0  0  0  0  0  0  0  0  0  0
    4.4080    8.6590   -2.0580 C   0  0  0  0  0  0  0  0  0  0  0  0
   -3.9340    8.4330    3.3680 C   0  0  0  0  0  0  0  0  0  0  0  0
   -3.3370    6.9800    5.3080 C   0  0  0  0  0  0  0  0  0  0  0  0
    0.2560    9.3960    0.8900 C   0  0  2  0  0  0  0  0  0  0  0  0
   -2.6220    9.1620    3.4380 C   0  0  0  0  0  0  0  0  0  0  0  0
   -4.8600    8.9370    2.7620 O   0  0  0  0  0  0  0  0  0  0  0  0
   -3.7010    5.7050    6.0240 C   0  0  0  0  0  0  0  0  0  0  0  0
    0.3260   10.8910    0.7050 C   0  0  0  0  0  0  0  0  0  0  0  0
   -0.4430    9.0780    2.2150 C   0  0  1  0  0  0  0  0  0  0  0  0
   -1.9570    9.1920    2.0600 C   0  0  1  0  0  0  0  0  0  0  0  0
   -2.7670    4.8440    6.3430 C   0  0  0  0  0  0  0  0  0  0  0  0
   -0.3090   11.4580   -0.2900 C   0  0  0  0  0  0  0  0  0  0  0  0
    1.1280   11.7320    1.6650 C   0  0  0  0  0  0  0  0  0  0  0  0
   -0.0700    7.6560    2.6460 C   0  0  0  0  0  0  0  0  0  0  0  0
   -2.4380    8.1080    1.2660 O   0  0  0  0  0  0  0  0  0  0  0  0
   -0.1400   12.9340   -0.5490 C   0  0  1  0  0  0  0  0  0  0  0  0
    0.3050   13.1500   -1.9970 C   0  0  0  0  0  0  0  0  0  0  0  0
   -1.4720   13.6490   -0.3130 C   0  0  0  0  0  0  0  0  0  0  0  0
    0.4770   14.6470   -2.2600 C   0  0  2  0  0  0  0  0  0  0  0  0
   -1.3000   15.1460   -0.5750 C   0  0  0  0  0  0  0  0  0  0  0  0
   -0.8550   15.3620   -2.0230 C   0  0  1  0  0  0  0  0  0  0  0  0
    0.8930   14.8490   -3.6120 O   0  0  0  0  0  0  0  0  0  0  0  0
   -0.6940   16.7610   -2.2680 O   0  0  0  0  0  0  0  0  0  0  0  0
    1.6860   16.0370   -3.6270 C   0  0  0  0  0  0  0  0  0  0  0  0
  1  2  1  0  0  0  0
  1  3  1  0  0  0  0
  1  4  1  0  0  0  0
  2  5  1  0  0  0  0
  2  6  1  0  0  0  0
  3  7  1  0  0  0  0
  4  8  1  0  0  0  0
  4  9  1  0  0  0  0
  5 10  1  0  0  0  0
  6 11  1  0  0  0  0
  7 10  1  0  0  0  0
  7 12  1  0  0  0  0
  7 13  1  0  0  0  0
  8 14  1  0  0  0  0
  9 15  1  0  0  0  0
 10 16  1  0  0  0  0
 12 17  1  0  0  0  0
 12 18  2  0  0  0  0
 14 19  1  0  0  0  0
 14 20  1  0  0  0  0
 17 21  1  0  0  0  0
 17 22  2  0  0  0  0
 19 23  1  0  0  0  0
 21 24  1  0  0  0  0
 21 25  1  0  0  0  0
 23 26  2  0  0  0  0
 23 27  1  0  0  0  0
 24 28  1  0  0  0  0
 24 29  1  0  0  0  0
 25 30  1  0  0  0  0
 26 31  1  0  0  0  0
 28 32  1  0  0  0  0
 28 33  2  0  0  0  0
 29 34  1  0  0  0  0
 30 34  1  0  0  0  0
 31 35  1  0  0  0  0
 31 36  1  0  0  0  0
 32 37  1  0  0  0  0
 35 38  1  0  0  0  0
 35 39  2  0  0  0  0
 36 40  1  0  0  0  0
 37 41  1  0  0  0  0
 37 42  1  0  0  0  0
 38 43  1  0  0  0  0
 40 44  2  0  0  0  0
 41 45  2  0  0  0  0
 41 46  1  0  0  0  0
 42 43  1  0  0  0  0
 42 47  1  0  0  0  0
 43 48  1  0  0  0  0
 45 49  1  0  0  0  0
 49 50  1  0  0  0  0
 49 51  1  0  0  0  0
 50 52  1  0  0  0  0
 51 53  1  0  0  0  0
 52 54  1  0  0  0  0
 52 55  1  0  0  0  0
 53 54  1  0  0  0  0
 54 56  1  0  0  0  0
 55 57  1  0  0  0  0
M  END
flosequinan
  Mrv1572710061614092D          

 16 17  0  0  1  0            999 V2000
   -0.2611    0.3791    0.0000 C   0  0  0  0  0  0  0  0  0  0  0  0
   -0.2611   -0.5135    0.0000 C   0  0  0  0  0  0  0  0  0  0  0  0
    0.4265    0.8284    0.0000 C   0  0  0  0  0  0  0  0  0  0  0  0
   -0.9530    0.8284    0.0000 C   0  0  0  0  0  0  0  0  0  0  0  0
    0.4265   -0.9612    0.0000 N   0  0  0  0  0  0  0  0  0  0  0  0
   -0.9530   -0.9612    0.0000 C   0  0  0  0  0  0  0  0  0  0  0  0
    1.1184    0.3791    0.0000 C   0  0  0  0  0  0  0  0  0  0  0  0
    0.4265    1.7874    0.0000 O   0  0  0  0  0  0  0  0  0  0  0  0
   -1.6449    0.3791    0.0000 C   0  0  0  0  0  0  0  0  0  0  0  0
    1.1184   -0.5135    0.0000 C   0  0  0  0  0  0  0  0  0  0  0  0
    0.4265   -1.9223    0.0000 C   0  0  0  0  0  0  0  0  0  0  0  0
   -1.6449   -0.5135    0.0000 C   0  0  0  0  0  0  0  0  0  0  0  0
    1.8103    0.8284    0.0000 S   0  0  0  0  0  0  0  0  0  0  0  0
   -2.3347   -0.9612    0.0000 F   0  0  0  0  0  0  0  0  0  0  0  0
    2.5000    0.3791    0.0000 C   0  0  0  0  0  0  0  0  0  0  0  0
    1.8103    1.7874    0.0000 O   0  0  0  0  0  0  0  0  0  0  0  0
  1  2  2  0  0  0  0
  1  3  1  0  0  0  0
  1  4  1  0  0  0  0
  2  5  1  0  0  0  0
  2  6  1  0  0  0  0
  3  7  1  0  0  0  0
  3  8  2  0  0  0  0
  4  9  2  0  0  0  0
  5 10  1  0  0  0  0
  5 11  1  0  0  0  0
  6 12  2  0  0  0  0
  7 10  2  0  0  0  0
  7 13  1  0  0  0  0
  9 12  1  0  0  0  0
 12 14  1  0  0  0  0
 13 15  1  0  0  0  0
 13 16  2  0  0  0  0
M  END
flucloxacillin
  Mrv1572710061614093D          

 30 33  0  0  1  0            999 V2000
    0.6170    2.1950   -0.2770 N   0  0  1  0  0  0  0  0  0  0  0  0
    0.8130    0.7500   -0.0680 C   0  0  1  0  0  0  0  0  0  0  0  0
    1.8150    2.9610   -0.6340 C   0  0  2  0  0  0  0  0  0  0  0  0
   -0.2660    1.9160   -1.2660 C   0  0  0  0  0  0  0  0  0  0  0  0
    0.0030    0.4360   -1.3190 C   0  0  1  0  0  0  0  0  0  0  0  0
    2.6280    0.5320   -0.2740 S   0  0  0  0  0  0  0  0  0  0  0  0
    3.0980    2.3060   -0.0480 C   0  0  1  0  0  0  0  0  0  0  0  0
    1.6840    4.3620   -0.0950 C   0  0  0  0  0  0  0  0  0  0  0  0
   -1.0220    2.6230   -1.8980 O   0  0  0  0  0  0  0  0  0  0  0  0
    0.8050    0.0070   -2.4680 N   0  0  0  0  0  0  0  0  0  0  0  0
    4.3390    2.6680   -0.8680 C   0  0  0  0  0  0  0  0  0  0  0  0
    3.2850    2.6570    1.4290 C   0  0  0  0  0  0  0  0  0  0  0  0
    2.4510    5.3460   -0.5900 O   0  0  0  0  0  0  0  0  0  0  0  0
    0.8900    4.5990    0.7840 O   0  0  0  0  0  0  0  0  0  0  0  0
    0.2500   -0.7590   -3.4280 C   0  0  0  0  0  0  0  0  0  0  0  0
    1.0560   -1.1900   -4.5830 C   0  0  0  0  0  0  0  0  0  0  0  0
   -0.9160   -1.0930   -3.3420 O   0  0  0  0  0  0  0  0  0  0  0  0
    1.3410   -0.4560   -5.8340 C   0  0  0  0  0  0  0  0  0  0  0  0
    1.7320   -2.3710   -4.7620 C   0  0  0  0  0  0  0  0  0  0  0  0
    0.8740    0.9000   -6.2100 C   0  0  0  0  0  0  0  0  0  0  0  0
    2.0970   -1.2610   -6.5370 N   0  0  0  0  0  0  0  0  0  0  0  0
    2.3120   -2.2990   -5.9620 O   0  0  0  0  0  0  0  0  0  0  0  0
    1.8050   -3.5220   -3.7920 C   0  0  0  0  0  0  0  0  0  0  0  0
   -0.4720    1.2420   -6.0680 C   0  0  0  0  0  0  0  0  0  0  0  0
    1.7780    1.8410   -6.7010 C   0  0  0  0  0  0  0  0  0  0  0  0
   -0.9010    2.5080   -6.4210 C   0  0  0  0  0  0  0  0  0  0  0  0
   -1.3540    0.3370   -5.5880 F   0  0  0  0  0  0  0  0  0  0  0  0
    1.3360    3.1030   -7.0500 C   0  0  0  0  0  0  0  0  0  0  0  0
    3.4550    1.4290   -6.8740 Cl  0  0  0  0  0  0  0  0  0  0  0  0
    0.0000    3.4340   -6.9130 C   0  0  0  0  0  0  0  0  0  0  0  0
  1  2  1  0  0  0  0
  1  3  1  0  0  0  0
  1  4  1  0  0  0  0
  2  5  1  0  0  0  0
  2  6  1  0  0  0  0
  3  7  1  0  0  0  0
  3  8  1  0  0  0  0
  4  5  1  0  0  0  0
  4  9  2  0  0  0  0
  5 10  1  0  0  0  0
  6  7  1  0  0  0  0
  7 11  1  0  0  0  0
  7 12  1  0  0  0  0
  8 13  1  0  0  0  0
  8 14  2  0  0  0  0
 10 15  1  0  0  0  0
 15 16  1  0  0  0  0
 15 17  2  0  0  0  0
 16 18  1  0  0  0  0
 16 19  2  0  0  0  0
 18 20  1  0  0  0  0
 18 21  2  0  0  0  0
 19 22  1  0  0  0  0
 19 23  1  0  0  0  0
 20 24  2  0  0  0  0
 20 25  1  0  0  0  0
 21 22  1  0  0  0  0
 24 26  1  0  0  0  0
 24 27  1  0  0  0  0
 25 28  2  0  0  0  0
 25 29  1  0  0  0  0
 26 30  2  0  0  0  0
 28 30  1  0  0  0  0
M  END
flunitrazepam
  Mrv1572710061614093D          

 23 25  0  0  0  0            999 V2000
   -1.6350   -1.0740    0.0150 C   0  0  0  0  0  0  0  0  0  0  0  0
   -1.2340   -1.6420   -1.1960 C   0  0  0  0  0  0  0  0  0  0  0  0
   -1.7690   -2.8630   -1.6010 C   0  0  0  0  0  0  0  0  0  0  0  0
   -2.7050   -3.5150   -0.8010 C   0  0  0  0  0  0  0  0  0  0  0  0
   -3.1100   -2.9490    0.4060 C   0  0  0  0  0  0  0  0  0  0  0  0
   -2.5760   -1.7290    0.8090 C   0  0  0  0  0  0  0  0  0  0  0  0
   -1.0760    0.2440    0.4140 C   0  0  0  0  0  0  0  0  0  0  0  0
   -1.9190    1.1410    0.7990 N   0  0  0  0  0  0  0  0  0  0  0  0
   -1.3590    2.4140    1.2250 C   0  0  0  0  0  0  0  0  0  0  0  0
   -0.9290    3.1980    0.0130 C   0  0  0  0  0  0  0  0  0  0  0  0
    0.2820    2.7990   -0.5340 N   0  0  0  0  0  0  0  0  0  0  0  0
    0.3990    0.4450    0.3070 C   0  0  0  0  0  0  0  0  0  0  0  0
    0.9920    1.6160   -0.2040 C   0  0  0  0  0  0  0  0  0  0  0  0
    2.3810    1.6130   -0.4220 C   0  0  0  0  0  0  0  0  0  0  0  0
    3.1790    0.5170   -0.1050 C   0  0  0  0  0  0  0  0  0  0  0  0
    2.5750   -0.6080    0.4370 C   0  0  0  0  0  0  0  0  0  0  0  0
    1.1990   -0.6590    0.6330 C   0  0  0  0  0  0  0  0  0  0  0  0
    3.3850   -1.7650    0.7750 N   0  3  0  0  0  0  0  0  0  0  0  0
   -2.9600   -1.2200    1.9890 F   0  0  0  0  0  0  0  0  0  0  0  0
   -1.5750    4.1670   -0.3870 O   0  0  0  0  0  0  0  0  0  0  0  0
    0.8720    3.6890   -1.5090 C   0  0  0  0  0  0  0  0  0  0  0  0
    4.6090   -1.6800    0.6050 O   0  0  0  0  0  0  0  0  0  0  0  0
    2.7990   -2.7650    1.2110 O   0  5  0  0  0  0  0  0  0  0  0  0
  1  2  1  0  0  0  0
  1  6  2  0  0  0  0
  1  7  1  0  0  0  0
  2  3  2  0  0  0  0
  3  4  1  0  0  0  0
  4  5  2  0  0  0  0
  5  6  1  0  0  0  0
  6 19  1  0  0  0  0
  7  8  2  0  0  0  0
  7 12  1  0  0  0  0
  8  9  1  0  0  0  0
  9 10  1  0  0  0  0
 10 11  1  0  0  0  0
 10 20  2  0  0  0  0
 11 13  1  0  0  0  0
 11 21  1  0  0  0  0
 12 13  1  0  0  0  0
 12 17  2  0  0  0  0
 13 14  2  0  0  0  0
 14 15  1  0  0  0  0
 15 16  2  0  0  0  0
 16 17  1  0  0  0  0
 16 18  1  0  0  0  0
 18 22  2  0  0  0  0
 18 23  1  0  0  0  0
M  CHG  2  18   1  23  -1
M  END
fluoxetine
  Mrv1572710061614093D          

 22 23  0  0  1  0            999 V2000
   -0.2060    1.3430    0.2870 C   0  0  1  0  0  0  0  0  0  0  0  0
   -0.2290   -0.0220   -0.3290 C   0  0  0  0  0  0  0  0  0  0  0  0
    1.1420    1.8010    0.3590 O   0  0  0  0  0  0  0  0  0  0  0  0
   -1.0990    2.3110   -0.4660 C   0  0  0  0  0  0  0  0  0  0  0  0
   -0.4810   -1.1230    0.4920 C   0  0  0  0  0  0  0  0  0  0  0  0
    0.0090   -0.2240   -1.6910 C   0  0  0  0  0  0  0  0  0  0  0  0
    1.4980    2.1370    1.6380 C   0  0  0  0  0  0  0  0  0  0  0  0
   -0.3470    3.3170   -1.3030 C   0  0  0  0  0  0  0  0  0  0  0  0
   -0.5000   -2.4100   -0.0430 C   0  0  0  0  0  0  0  0  0  0  0  0
   -0.0100   -1.5100   -2.2260 C   0  0  0  0  0  0  0  0  0  0  0  0
    0.6480    2.0430    2.7390 C   0  0  0  0  0  0  0  0  0  0  0  0
    2.8010    2.6010    1.8090 C   0  0  0  0  0  0  0  0  0  0  0  0
   -1.3240    4.1690   -1.9560 N   0  0  0  0  0  0  0  0  0  0  0  0
   -0.2650   -2.6020   -1.4010 C   0  0  0  0  0  0  0  0  0  0  0  0
    1.1000    2.4070    4.0050 C   0  0  0  0  0  0  0  0  0  0  0  0
    3.2510    2.9650    3.0760 C   0  0  0  0  0  0  0  0  0  0  0  0
   -0.5900    5.0980   -2.7960 C   0  0  0  0  0  0  0  0  0  0  0  0
    2.4080    2.8630    4.1840 C   0  0  0  0  0  0  0  0  0  0  0  0
    2.8860    3.2740    5.5400 C   0  0  1  0  0  0  0  0  0  0  0  0
    4.2270    3.1010    5.7110 F   0  0  0  0  0  0  0  0  0  0  0  0
    2.6440    4.5890    5.8010 F   0  0  0  0  0  0  0  0  0  0  0  0
    2.2960    2.5780    6.5510 F   0  0  0  0  0  0  0  0  0  0  0  0
  1  2  1  0  0  0  0
  1  3  1  0  0  0  0
  1  4  1  0  0  0  0
  2  5  2  0  0  0  0
  2  6  1  0  0  0  0
  3  7  1  0  0  0  0
  4  8  1  0  0  0  0
  5  9  1  0  0  0  0
  6 10  2  0  0  0  0
  7 11  2  0  0  0  0
  7 12  1  0  0  0  0
  8 13  1  0  0  0  0
  9 14  2  0  0  0  0
 10 14  1  0  0  0  0
 11 15  1  0  0  0  0
 12 16  2  0  0  0  0
 13 17  1  0  0  0  0
 15 18  2  0  0  0  0
 16 18  1  0  0  0  0
 18 19  1  0  0  0  0
 19 20  1  0  0  0  0
 19 21  1  0  0  0  0
 19 22  1  0  0  0  0
M  END
fluticasone
  Mrv1572710061614093D          

 30 33  0  0  1  0            999 V2000
    0.8570    1.5700    0.5800 C   0  0  1  0  0  0  0  0  0  0  0  0
    0.7760    0.0580    0.4800 C   0  0  1  0  0  0  0  0  0  0  0  0
    2.3530    1.9590    0.4410 C   0  0  1  0  0  0  0  0  0  0  0  0
    0.2240    2.3500   -0.5780 C   0  0  0  0  0  0  0  0  0  0  0  0
    1.5300   -0.5240    1.6860 C   0  0  1  0  0  0  0  0  0  0  0  0
   -0.6860   -0.3890    0.5240 C   0  0  0  0  0  0  0  0  0  0  0  0
    2.3030    3.4650    0.2000 C   0  0  2  0  0  0  0  0  0  0  0  0
    3.0540    1.5010    1.7060 C   0  0  0  0  0  0  0  0  0  0  0  0
    2.9610    1.2590   -0.7760 C   0  0  0  0  0  0  0  0  0  0  0  0
    0.9510    3.7200   -0.5130 C   0  0  2  0  0  0  0  0  0  0  0  0
    1.5180   -2.0530    1.5910 C   0  0  2  0  0  0  0  0  0  0  0  0
    2.9740   -0.0340    1.7390 C   0  0  2  0  0  0  0  0  0  0  0  0
    0.8860   -0.1310    2.8640 F   0  0  0  0  0  0  0  0  0  0  0  0
   -0.7640   -1.9120    0.3810 C   0  0  1  0  0  0  0  0  0  0  0  0
    3.4470    3.8900   -0.6830 C   0  0  0  0  0  0  0  0  0  0  0  0
    2.3500    4.1670    1.4430 O   0  0  0  0  0  0  0  0  0  0  0  0
    0.1160    4.7200    0.2900 C   0  0  0  0  0  0  0  0  0  0  0  0
    0.1020   -2.5330    1.4600 C   0  0  0  0  0  0  0  0  0  0  0  0
    2.2550   -2.6580    2.7370 C   0  0  0  0  0  0  0  0  0  0  0  0
    2.2650   -2.4460    0.3160 C   0  0  0  0  0  0  0  0  0  0  0  0
    3.6860   -0.5620    0.6180 O   0  0  0  0  0  0  0  0  0  0  0  0
   -2.0890   -2.3340    0.5370 F   0  0  0  0  0  0  0  0  0  0  0  0
    4.9770    4.2330    0.0040 S   0  0  0  0  0  0  0  0  0  0  0  0
    3.2840    3.9900   -1.8820 O   0  0  0  0  0  0  0  0  0  0  0  0
   -0.4220   -3.4610    2.2480 C   0  0  0  0  0  0  0  0  0  0  0  0
    1.7500   -3.5810    3.5390 C   0  0  0  0  0  0  0  0  0  0  0  0
    5.9020    4.6720   -1.4890 C   0  0  0  0  0  0  0  0  0  0  0  0
    0.3740   -4.0630    3.3290 C   0  0  0  0  0  0  0  0  0  0  0  0
    5.5210    5.9490   -1.9150 F   0  0  0  0  0  0  0  0  0  0  0  0
   -0.0920   -4.9400    4.0320 O   0  0  0  0  0  0  0  0  0  0  0  0
  1  2  1  0  0  0  0
  1  3  1  0  0  0  0
  1  4  1  0  0  0  0
  2  5  1  0  0  0  0
  2  6  1  0  0  0  0
  3  7  1  0  0  0  0
  3  8  1  0  0  0  0
  3  9  1  0  0  0  0
  4 10  1  0  0  0  0
  5 11  1  0  0  0  0
  5 12  1  0  0  0  0
  5 13  1  0  0  0  0
  6 14  1  0  0  0  0
  7 10  1  0  0  0  0
  7 15  1  0  0  0  0
  7 16  1  0  0  0  0
  8 12  1  0  0  0  0
 10 17  1  0  0  0  0
 11 18  1  0  0  0  0
 11 19  1  0  0  0  0
 11 20  1  0  0  0  0
 12 21  1  0  0  0  0
 14 18  1  0  0  0  0
 14 22  1  0  0  0  0
 15 23  1  0  0  0  0
 15 24  2  0  0  0  0
 18 25  2  0  0  0  0
 19 26  2  0  0  0  0
 23 27  1  0  0  0  0
 25 28  1  0  0  0  0
 26 28  1  0  0  0  0
 27 29  1  0  0  0  0
 28 30  2  0  0  0  0
M  END
fluvastatin
  Mrv1572710061614093D          

 30 32  0  0  1  0            999 V2000
   -0.1530    1.6490    0.5890 C   0  0  0  0  0  0  0  0  0  0  0  0
   -0.3100    0.1890    0.5220 C   0  0  0  0  0  0  0  0  0  0  0  0
    1.1560    1.9190    0.2370 C   0  0  0  0  0  0  0  0  0  0  0  0
   -1.1930    2.6350    0.9560 C   0  0  0  0  0  0  0  0  0  0  0  0
    0.9380   -0.3250    0.1270 C   0  0  0  0  0  0  0  0  0  0  0  0
   -1.3780   -0.6770    0.7600 C   0  0  0  0  0  0  0  0  0  0  0  0
    1.8020    0.7360   -0.0380 N   0  0  0  0  0  0  0  0  0  0  0  0
    1.7600    3.2560    0.1680 C   0  0  0  0  0  0  0  0  0  0  0  0
   -2.3020    2.8230    0.1290 C   0  0  0  0  0  0  0  0  0  0  0  0
   -1.0720    3.3760    2.1320 C   0  0  0  0  0  0  0  0  0  0  0  0
    1.0890   -1.7010   -0.0210 C   0  0  0  0  0  0  0  0  0  0  0  0
   -1.2080   -2.0240    0.6070 C   0  0  0  0  0  0  0  0  0  0  0  0
    3.2040    0.6220   -0.4460 C   0  0  1  0  0  0  0  0  0  0  0  0
    1.2160    4.1930   -0.6050 C   0  0  0  0  0  0  0  0  0  0  0  0
   -3.2690    3.7430    0.4760 C   0  0  0  0  0  0  0  0  0  0  0  0
   -2.0450    4.2940    2.4690 C   0  0  0  0  0  0  0  0  0  0  0  0
    0.0220   -2.5380    0.2190 C   0  0  0  0  0  0  0  0  0  0  0  0
    3.9650   -0.2270    0.5740 C   0  0  0  0  0  0  0  0  0  0  0  0
    3.2810   -0.0440   -1.8220 C   0  0  0  0  0  0  0  0  0  0  0  0
    1.7650    5.5970   -0.5880 C   0  0  1  0  0  0  0  0  0  0  0  0
   -3.1410    4.4810    1.6420 C   0  0  0  0  0  0  0  0  0  0  0  0
    2.2500    5.9720   -1.9890 C   0  0  0  0  0  0  0  0  0  0  0  0
    0.7390    6.5040   -0.1800 O   0  0  0  0  0  0  0  0  0  0  0  0
   -4.0910    5.3810    1.9760 F   0  0  0  0  0  0  0  0  0  0  0  0
    2.9200    7.3470   -1.9460 C   0  0  1  0  0  0  0  0  0  0  0  0
    3.5150    7.6680   -3.3180 C   0  0  0  0  0  0  0  0  0  0  0  0
    1.9500    8.3390   -1.6040 O   0  0  0  0  0  0  0  0  0  0  0  0
    4.2800    8.9640   -3.2440 C   0  0  0  0  0  0  0  0  0  0  0  0
    4.8920    9.4460   -4.3370 O   0  0  0  0  0  0  0  0  0  0  0  0
    4.3420    9.5700   -2.2000 O   0  0  0  0  0  0  0  0  0  0  0  0
  1  2  1  0  0  0  0
  1  3  2  0  0  0  0
  1  4  1  0  0  0  0
  2  5  2  0  0  0  0
  2  6  1  0  0  0  0
  3  7  1  0  0  0  0
  3  8  1  0  0  0  0
  4  9  2  0  0  0  0
  4 10  1  0  0  0  0
  5  7  1  0  0  0  0
  5 11  1  0  0  0  0
  6 12  2  0  0  0  0
  7 13  1  0  0  0  0
  8 14  2  0  0  0  0
  9 15  1  0  0  0  0
 10 16  2  0  0  0  0
 11 17  2  0  0  0  0
 12 17  1  0  0  0  0
 13 18  1  0  0  0  0
 13 19  1  0  0  0  0
 14 20  1  0  0  0  0
 15 21  2  0  0  0  0
 16 21  1  0  0  0  0
 20 22  1  0  0  0  0
 20 23  1  0  0  0  0
 21 24  1  0  0  0  0
 22 25  1  0  0  0  0
 25 26  1  0  0  0  0
 25 27  1  0  0  0  0
 26 28  1  0  0  0  0
 28 29  1  0  0  0  0
 28 30  2  0  0  0  0
M  END
foxy
  Mrv1572710061614093D          

 20 21  0  0  0  0            999 V2000
    0.1240    1.4920    0.2410 C   0  0  0  0  0  0  0  0  0  0  0  0
    0.0470   -0.0260    0.4150 C   0  0  0  0  0  0  0  0  0  0  0  0
    1.5650    1.9310    0.2950 C   0  0  0  0  0  0  0  0  0  0  0  0
   -1.3370   -0.4730    0.2090 N   0  0  1  0  0  0  0  0  0  0  0  0
    2.5120    1.9500   -0.8230 C   0  0  0  0  0  0  0  0  0  0  0  0
    2.2210    2.3850    1.3740 C   0  0  0  0  0  0  0  0  0  0  0  0
    3.7240    2.4330   -0.2970 C   0  0  0  0  0  0  0  0  0  0  0  0
    2.4240    1.6070   -2.1740 C   0  0  0  0  0  0  0  0  0  0  0  0
    3.5130    2.6880    1.0420 N   0  0  0  0  0  0  0  0  0  0  0  0
    4.8290    2.5640   -1.1320 C   0  0  0  0  0  0  0  0  0  0  0  0
    3.5320    1.7450   -2.9860 C   0  0  0  0  0  0  0  0  0  0  0  0
    4.7310    2.2230   -2.4620 C   0  0  0  0  0  0  0  0  0  0  0  0
   -1.3950   -1.9240   -0.0120 C   0  0  1  0  0  0  0  0  0  0  0  0
   -2.1910   -0.0780    1.3380 C   0  0  1  0  0  0  0  0  0  0  0  0
   -1.3550   -0.0360    2.6190 C   0  0  0  0  0  0  0  0  0  0  0  0
   -2.7820    1.3070    1.0700 C   0  0  0  0  0  0  0  0  0  0  0  0
   -0.9910   -2.6520    1.2720 C   0  0  0  0  0  0  0  0  0  0  0  0
   -2.8200   -2.3250   -0.3980 C   0  0  0  0  0  0  0  0  0  0  0  0
    3.4530    1.4120   -4.3020 O   0  0  0  0  0  0  0  0  0  0  0  0
    4.6360    1.5790   -5.0860 C   0  0  0  0  0  0  0  0  0  0  0  0
  1  2  1  0  0  0  0
  1  3  1  0  0  0  0
  2  4  1  0  0  0  0
  3  5  1  0  0  0  0
  3  6  2  0  0  0  0
  4 13  1  0  0  0  0
  4 14  1  0  0  0  0
  5  7  2  0  0  0  0
  5  8  1  0  0  0  0
  6  9  1  0  0  0  0
  7  9  1  0  0  0  0
  7 10  1  0  0  0  0
  8 11  2  0  0  0  0
 10 12  2  0  0  0  0
 11 12  1  0  0  0  0
 11 19  1  0  0  0  0
 13 17  1  0  0  0  0
 13 18  1  0  0  0  0
 14 15  1  0  0  0  0
 14 16  1  0  0  0  0
 19 20  1  0  0  0  0
M  END
furametpyr
  Mrv1572710061614093D          

 23 25  0  0  1  0            999 V2000
    0.6810   -0.4110   -0.9340 C   0  0  0  0  0  0  0  0  0  0  0  0
   -0.2190    0.6460   -0.7010 C   0  0  0  0  0  0  0  0  0  0  0  0
    0.4870    1.8350   -0.9600 C   0  0  0  0  0  0  0  0  0  0  0  0
    1.7530    1.4620   -1.3430 N   0  0  0  0  0  0  0  0  0  0  0  0
    1.8660    0.1520   -1.3080 N   0  0  0  0  0  0  0  0  0  0  0  0
    3.1020   -0.6560   -1.5570 C   0  0  0  0  0  0  0  0  0  0  0  0
   -1.5880    0.6320   -0.2850 C   0  0  0  0  0  0  0  0  0  0  0  0
   -2.4090    1.4080   -0.8310 O   0  0  0  0  0  0  0  0  0  0  0  0
   -1.9190   -0.1880    0.7290 N   0  0  0  0  0  0  0  0  0  0  0  0
   -3.0730   -0.6380    1.2350 C   0  0  0  0  0  0  0  0  0  0  0  0
   -2.9020   -1.2260    2.5050 C   0  0  0  0  0  0  0  0  0  0  0  0
   -3.9590   -1.7470    3.2700 C   0  0  0  0  0  0  0  0  0  0  0  0
   -5.2720   -1.6660    2.7860 C   0  0  0  0  0  0  0  0  0  0  0  0
   -5.4430   -1.1140    1.5120 C   0  0  0  0  0  0  0  0  0  0  0  0
   -4.3940   -0.6300    0.7320 C   0  0  0  0  0  0  0  0  0  0  0  0
    0.4360   -2.1060   -0.8130 Cl  0  0  0  0  0  0  0  0  0  0  0  0
   -6.7450   -0.9260    0.7830 C   0  0  2  0  0  0  0  0  0  0  0  0
   -4.9900   -0.2140   -0.5990 C   0  0  1  0  0  0  0  0  0  0  0  0
   -7.4920    0.3150    1.2980 C   0  0  0  0  0  0  0  0  0  0  0  0
   -7.6380   -2.1800    0.8580 C   0  0  0  0  0  0  0  0  0  0  0  0
   -4.2690   -0.8360   -1.8130 C   0  0  0  0  0  0  0  0  0  0  0  0
   -6.3400   -0.7260   -0.5810 O   0  0  0  0  0  0  0  0  0  0  0  0
   -0.0420    3.2640   -0.8390 C   0  0  0  0  0  0  0  0  0  0  0  0
  1  2  2  0  0  0  0
  1  5  1  0  0  0  0
  1 16  1  0  0  0  0
  2  3  1  0  0  0  0
  2  7  1  0  0  0  0
  3  4  2  0  0  0  0
  3 23  1  0  0  0  0
  4  5  1  0  0  0  0
  5  6  1  0  0  0  0
  7  8  2  0  0  0  0
  7  9  1  0  0  0  0
  9 10  1  0  0  0  0
 10 11  1  0  0  0  0
 10 15  2  0  0  0  0
 11 12  2  0  0  0  0
 12 13  1  0  0  0  0
 13 14  2  0  0  0  0
 14 15  1  0  0  0  0
 14 17  1  0  0  0  0
 15 18  1  0  0  0  0
 17 19  1  0  0  0  0
 17 20  1  0  0  0  0
 17 22  1  0  0  0  0
 18 21  1  0  0  0  0
 18 22  1  0  0  0  0
M  END
gefitinib
  Mrv1572710061614093D          

 31 34  0  0  0  0            999 V2000
   -0.0040    1.3910    0.2380 C   0  0  0  0  0  0  0  0  0  0  0  0
    0.0020   -0.0040    0.0040 C   0  0  0  0  0  0  0  0  0  0  0  0
    1.2360    2.0780    0.2190 C   0  0  0  0  0  0  0  0  0  0  0  0
   -1.1880    2.0950    0.4900 C   0  0  0  0  0  0  0  0  0  0  0  0
    1.1670   -0.5980   -0.2220 N   0  0  0  0  0  0  0  0  0  0  0  0
    1.2610    3.4590    0.4480 C   0  0  0  0  0  0  0  0  0  0  0  0
   -1.1730   -0.7290    0.0100 N   0  0  0  0  0  0  0  0  0  0  0  0
   -1.1400    3.4420    0.7110 C   0  0  0  0  0  0  0  0  0  0  0  0
    0.0820    4.1290    0.6890 C   0  0  0  0  0  0  0  0  0  0  0  0
   -2.0990   -4.1680   -0.9050 C   0  0  0  0  0  0  0  0  0  0  0  0
    2.3560    1.3780   -0.0200 N   0  0  0  0  0  0  0  0  0  0  0  0
   -2.1380   -2.7910   -0.7940 C   0  0  0  0  0  0  0  0  0  0  0  0
   -7.0980    3.5330    1.4000 N   0  0  2  0  0  0  0  0  0  0  0  0
    2.3010    0.0850   -0.2300 C   0  0  0  0  0  0  0  0  0  0  0  0
   -1.1360   -2.1220   -0.1040 C   0  0  0  0  0  0  0  0  0  0  0  0
   -1.0640   -4.8820   -0.3230 C   0  0  0  0  0  0  0  0  0  0  0  0
   -9.6060    4.2710    0.1930 O   0  0  0  0  0  0  0  0  0  0  0  0
   -0.0660   -4.2170    0.3700 C   0  0  0  0  0  0  0  0  0  0  0  0
   -3.3520   -5.0050   -1.7670 Cl  0  0  0  0  0  0  0  0  0  0  0  0
   -0.0960   -2.8400    0.4740 C   0  0  0  0  0  0  0  0  0  0  0  0
   -1.0330   -6.2280   -0.4230 F   0  0  0  0  0  0  0  0  0  0  0  0
   -2.2900    4.1240    0.9560 O   0  0  0  0  0  0  0  0  0  0  0  0
    0.1040    5.4690    0.9120 O   0  0  0  0  0  0  0  0  0  0  0  0
   -5.8210    2.8550    1.1420 C   0  0  0  0  0  0  0  0  0  0  0  0
   -4.6830    3.8770    1.1850 C   0  0  0  0  0  0  0  0  0  0  0  0
   -8.1600    2.5610    1.1080 C   0  0  0  0  0  0  0  0  0  0  0  0
   -7.2190    4.6020    0.4000 C   0  0  0  0  0  0  0  0  0  0  0  0
   -9.5220    3.2510    1.1880 C   0  0  0  0  0  0  0  0  0  0  0  0
   -8.6040    5.2410    0.4980 C   0  0  0  0  0  0  0  0  0  0  0  0
   -3.3530    3.1700    0.9160 C   0  0  0  0  0  0  0  0  0  0  0  0
    1.4700    5.8790    0.8260 C   0  0  0  0  0  0  0  0  0  0  0  0
  1  2  2  0  0  0  0
  1  3  1  0  0  0  0
  1  4  1  0  0  0  0
  2  5  1  0  0  0  0
  2  7  1  0  0  0  0
  3  6  1  0  0  0  0
  3 11  2  0  0  0  0
  4  8  2  0  0  0  0
  5 14  2  0  0  0  0
  6  9  2  0  0  0  0
  7 15  1  0  0  0  0
  8  9  1  0  0  0  0
  8 22  1  0  0  0  0
  9 23  1  0  0  0  0
 10 12  2  0  0  0  0
 10 16  1  0  0  0  0
 10 19  1  0  0  0  0
 11 14  1  0  0  0  0
 12 15  1  0  0  0  0
 13 24  1  0  0  0  0
 13 26  1  0  0  0  0
 13 27  1  0  0  0  0
 15 20  2  0  0  0  0
 16 18  2  0  0  0  0
 16 21  1  0  0  0  0
 17 28  1  0  0  0  0
 17 29  1  0  0  0  0
 18 20  1  0  0  0  0
 22 30  1  0  0  0  0
 23 31  1  0  0  0  0
 24 25  1  0  0  0  0
 25 30  1  0  0  0  0
 26 28  1  0  0  0  0
 27 29  1  0  0  0  0
M  END
gepirone
  Mrv1572710061614093D          

 26 28  0  0  0  0            999 V2000
   -0.0170    1.3800    0.0100 N   0  0  2  0  0  0  0  0  0  0  0  0
    0.0020   -0.0040    0.0020 C   0  0  0  0  0  0  0  0  0  0  0  0
    1.3840    1.8210   -0.0010 C   0  0  0  0  0  0  0  0  0  0  0  0
   -0.5820    1.7870    1.3020 C   0  0  0  0  0  0  0  0  0  0  0  0
   -1.1450   -0.6660    0.0090 N   0  0  0  0  0  0  0  0  0  0  0  0
    1.1670   -0.6350   -0.0180 N   0  0  0  0  0  0  0  0  0  0  0  0
    1.4440    3.3430    0.1300 C   0  0  0  0  0  0  0  0  0  0  0  0
   -0.5210    3.3090    1.4330 C   0  0  0  0  0  0  0  0  0  0  0  0
   -1.1630   -1.9890    0.0020 C   0  0  0  0  0  0  0  0  0  0  0  0
    1.2200   -1.9570   -0.0260 C   0  0  0  0  0  0  0  0  0  0  0  0
    0.8790    3.7500    1.4220 N   0  0  2  0  0  0  0  0  0  0  0  0
    0.0380   -2.6810   -0.0140 C   0  0  0  0  0  0  0  0  0  0  0  0
    0.8590    5.2190    1.4300 C   0  0  0  0  0  0  0  0  0  0  0  0
    0.5170    5.7170    2.8360 C   0  0  0  0  0  0  0  0  0  0  0  0
    0.4970    7.2470    2.8440 C   0  0  0  0  0  0  0  0  0  0  0  0
    0.1540    7.7440    4.2500 C   0  0  0  0  0  0  0  0  0  0  0  0
    0.1350    9.2090    4.2580 N   0  0  0  0  0  0  0  0  0  0  0  0
   -1.0180    9.8390    3.9880 C   0  0  0  0  0  0  0  0  0  0  0  0
    1.2690    9.8670    4.5410 C   0  0  0  0  0  0  0  0  0  0  0  0
   -1.1080   11.3430    3.9930 C   0  0  0  0  0  0  0  0  0  0  0  0
   -2.0080    9.1860    3.7350 O   0  0  0  0  0  0  0  0  0  0  0  0
    1.3110   11.3720    4.5770 C   0  0  0  0  0  0  0  0  0  0  0  0
    2.2790    9.2380    4.7710 O   0  0  0  0  0  0  0  0  0  0  0  0
    0.2560   11.9290    3.6120 C   0  0  1  0  0  0  0  0  0  0  0  0
    0.6040   11.5270    2.1770 C   0  0  0  0  0  0  0  0  0  0  0  0
    0.2090   13.4540    3.7210 C   0  0  0  0  0  0  0  0  0  0  0  0
  1  2  1  0  0  0  0
  1  3  1  0  0  0  0
  1  4  1  0  0  0  0
  2  5  2  0  0  0  0
  2  6  1  0  0  0  0
  3  7  1  0  0  0  0
  4  8  1  0  0  0  0
  5  9  1  0  0  0  0
  6 10  2  0  0  0  0
  7 11  1  0  0  0  0
  8 11  1  0  0  0  0
  9 12  2  0  0  0  0
 10 12  1  0  0  0  0
 11 13  1  0  0  0  0
 13 14  1  0  0  0  0
 14 15  1  0  0  0  0
 15 16  1  0  0  0  0
 16 17  1  0  0  0  0
 17 18  1  0  0  0  0
 17 19  1  0  0  0  0
 18 20  1  0  0  0  0
 18 21  2  0  0  0  0
 19 22  1  0  0  0  0
 19 23  2  0  0  0  0
 20 24  1  0  0  0  0
 22 24  1  0  0  0  0
 24 25  1  0  0  0  0
 24 26  1  0  0  0  0
M  END
granisetron
  Mrv1572710061614093D          

 23 26  0  0  1  0            999 V2000
    5.0230   -1.7940   -0.0050 C   0  0  0  0  0  0  0  0  0  0  0  0
    5.7480   -0.6100   -0.0110 C   0  0  0  0  0  0  0  0  0  0  0  0
    3.6560   -1.7720   -0.0010 C   0  0  0  0  0  0  0  0  0  0  0  0
    5.1060    0.6090   -0.0080 C   0  0  0  0  0  0  0  0  0  0  0  0
    2.9870   -0.5520    0.0020 C   0  0  0  0  0  0  0  0  0  0  0  0
    3.7160    0.6540    0.0010 C   0  0  0  0  0  0  0  0  0  0  0  0
    1.5810   -0.1270    0.0060 C   0  0  0  0  0  0  0  0  0  0  0  0
    2.7840    1.6600    0.0060 N   0  0  0  0  0  0  0  0  0  0  0  0
    1.5900    1.1880    0.0080 N   0  0  0  0  0  0  0  0  0  0  0  0
    0.3940   -1.0020    0.0080 C   0  0  0  0  0  0  0  0  0  0  0  0
    3.1090    3.0880    0.0020 C   0  0  0  0  0  0  0  0  0  0  0  0
    0.5300   -2.2110    0.0060 O   0  0  0  0  0  0  0  0  0  0  0  0
   -0.8410   -0.4630    0.0120 N   0  0  0  0  0  0  0  0  0  0  0  0
   -2.0190   -1.3310    0.0140 C   0  0  2  0  0  0  0  0  0  0  0  0
   -2.8640   -1.1370   -1.2380 C   0  0  0  0  0  0  0  0  0  0  0  0
   -2.8790   -1.1110    1.2590 C   0  0  0  0  0  0  0  0  0  0  0  0
   -3.6940    0.1710    1.1720 C   0  0  2  0  0  0  0  0  0  0  0  0
   -3.6760    0.1500   -1.1810 C   0  0  1  0  0  0  0  0  0  0  0  0
   -4.5260    0.2440   -0.0110 N   0  0  1  0  0  0  0  0  0  0  0  0
   -2.7710    1.3840    1.2690 C   0  0  0  0  0  0  0  0  0  0  0  0
   -2.7540    1.3650   -1.2870 C   0  0  0  0  0  0  0  0  0  0  0  0
   -2.7040    2.1880   -0.0140 C   0  0  0  0  0  0  0  0  0  0  0  0
   -5.4850   -0.8490   -0.0120 C   0  0  0  0  0  0  0  0  0  0  0  0
  1  2  2  0  0  0  0
  1  3  1  0  0  0  0
  2  4  1  0  0  0  0
  3  5  2  0  0  0  0
  4  6  2  0  0  0  0
  5  6  1  0  0  0  0
  5  7  1  0  0  0  0
  6  8  1  0  0  0  0
  7  9  2  0  0  0  0
  7 10  1  0  0  0  0
  8  9  1  0  0  0  0
  8 11  1  0  0  0  0
 10 12  2  0  0  0  0
 10 13  1  0  0  0  0
 13 14  1  0  0  0  0
 14 15  1  0  0  0  0
 14 16  1  0  0  0  0
 15 18  1  0  0  0  0
 16 17  1  0  0  0  0
 17 19  1  0  0  0  0
 17 20  1  0  0  0  0
 18 19  1  0  0  0  0
 18 21  1  0  0  0  0
 19 23  1  0  0  0  0
 20 22  1  0  0  0  0
 21 22  1  0  0  0  0
M  END
h259_31
  Mrv1572710061614093D          

 24 27  0  0  1  0            999 V2000
    5.2040   -1.8460    0.5340 C   0  0  0  0  0  0  0  0  0  0  0  0
    6.4720   -1.3300    0.6920 C   0  0  0  0  0  0  0  0  0  0  0  0
    6.7270    0.0070    0.4110 C   0  0  0  0  0  0  0  0  0  0  0  0
    5.7170    0.8340   -0.0290 C   0  0  0  0  0  0  0  0  0  0  0  0
    4.4260    0.3250   -0.1940 C   0  0  0  0  0  0  0  0  0  0  0  0
    4.1750   -1.0290    0.0860 C   0  0  0  0  0  0  0  0  0  0  0  0
    7.9750    0.4990    0.5710 F   0  0  0  0  0  0  0  0  0  0  0  0
    2.8330   -1.2300   -0.1760 N   0  0  0  0  0  0  0  0  0  0  0  0
    2.3220   -0.0420   -0.5970 C   0  0  0  0  0  0  0  0  0  0  0  0
    3.2500    0.8690   -0.6000 N   0  0  0  0  0  0  0  0  0  0  0  0
    0.6420    0.2270   -1.0570 S   0  0  2  0  0  0  0  0  0  0  0  0
   -0.0520    0.7050    0.5490 C   0  0  0  0  0  0  0  0  0  0  0  0
    0.2540   -1.1060   -1.3630 O   0  0  0  0  0  0  0  0  0  0  0  0
   -1.5230    0.9910    0.3960 C   0  0  0  0  0  0  0  0  0  0  0  0
   -2.4370   -0.0290    0.5620 C   0  0  0  0  0  0  0  0  0  0  0  0
   -3.7940    0.2470    0.4170 C   0  0  0  0  0  0  0  0  0  0  0  0
   -4.1740    1.5510    0.1100 C   0  0  0  0  0  0  0  0  0  0  0  0
   -3.1990    2.5160   -0.0400 C   0  0  0  0  0  0  0  0  0  0  0  0
   -1.9220    2.2160    0.1100 N   0  0  0  0  0  0  0  0  0  0  0  0
   -4.7240   -0.7300    0.5720 O   0  0  0  0  0  0  0  0  0  0  0  0
   -6.0000   -0.1230    0.3610 C   0  0  0  0  0  0  0  0  0  0  0  0
   -7.0980   -1.1760    0.5220 C   0  0  1  0  0  0  0  0  0  0  0  0
   -8.5470   -0.7210    0.3310 C   0  0  0  0  0  0  0  0  0  0  0  0
   -7.8700   -1.5890   -0.7330 C   0  0  0  0  0  0  0  0  0  0  0  0
  1  2  1  0  0  0  0
  1  6  2  0  0  0  0
  2  3  2  0  0  0  0
  3  4  1  0  0  0  0
  3  7  1  0  0  0  0
  4  5  2  0  0  0  0
  5  6  1  0  0  0  0
  5 10  1  0  0  0  0
  6  8  1  0  0  0  0
  8  9  1  0  0  0  0
  9 10  2  0  0  0  0
  9 11  1  0  0  0  0
 11 12  1  0  0  0  0
 11 13  2  0  0  0  0
 12 14  1  0  0  0  0
 14 15  1  0  0  0  0
 14 19  2  0  0  0  0
 15 16  2  0  0  0  0
 16 17  1  0  0  0  0
 16 20  1  0  0  0  0
 17 18  2  0  0  0  0
 18 19  1  0  0  0  0
 20 21  1  0  0  0  0
 21 22  1  0  0  0  0
 22 23  1  0  0  0  0
 22 24  1  0  0  0  0
 23 24  1  0  0  0  0
M  END
halofantrine
  Mrv1572710061614093D          

 33 35  0  0  1  0            999 V2000
    1.0750   -0.9140   -0.6640 C   0  0  0  0  0  0  0  0  0  0  0  0
    0.7360   -2.2610   -0.8560 C   0  0  0  0  0  0  0  0  0  0  0  0
    1.6530   -3.2350   -0.5910 C   0  0  0  0  0  0  0  0  0  0  0  0
    2.9250   -2.9120   -0.1320 C   0  0  0  0  0  0  0  0  0  0  0  0
    3.2860   -1.6100    0.0650 C   0  0  0  0  0  0  0  0  0  0  0  0
    2.3690   -0.5900   -0.1970 C   0  0  0  0  0  0  0  0  0  0  0  0
    2.7140    0.8210    0.0000 C   0  0  0  0  0  0  0  0  0  0  0  0
    3.9750    1.2060    0.4590 C   0  0  0  0  0  0  0  0  0  0  0  0
    4.2570    2.5430    0.6310 C   0  0  0  0  0  0  0  0  0  0  0  0
    3.2980    3.5100    0.3520 C   0  0  0  0  0  0  0  0  0  0  0  0
    2.0580    3.1580   -0.0980 C   0  0  0  0  0  0  0  0  0  0  0  0
    1.7400    1.8040   -0.2840 C   0  0  0  0  0  0  0  0  0  0  0  0
    0.4620    1.4150   -0.7480 C   0  0  0  0  0  0  0  0  0  0  0  0
    0.1460    0.1180   -0.9350 C   0  0  0  0  0  0  0  0  0  0  0  0
   -1.2280   -0.2420   -1.4380 C   0  0  1  0  0  0  0  0  0  0  0  0
   -2.1710   -0.4360   -0.2490 C   0  0  0  0  0  0  0  0  0  0  0  0
   -3.5670   -0.8010   -0.7590 C   0  0  0  0  0  0  0  0  0  0  0  0
   -4.4720   -0.9880    0.3830 N   0  0  1  0  0  0  0  0  0  0  0  0
   -4.5800    0.3150    1.0540 C   0  0  0  0  0  0  0  0  0  0  0  0
   -5.0480    1.3690    0.0480 C   0  0  0  0  0  0  0  0  0  0  0  0
   -5.0990    2.7380    0.7310 C   0  0  0  0  0  0  0  0  0  0  0  0
   -5.5670    3.7920   -0.2740 C   0  0  0  0  0  0  0  0  0  0  0  0
[truncated: 580,697 more chars]
