# Supplementary material for: Construction of Metabolism Prediction Models for CYP450 3A4, 2D6, and 2C9 Based on Microsomal Metabolic Reaction System
Source: Int J Mol Sci. 2016 Oct 9;17(10):1686. doi: 10.3390/ijms17101686 (PMC5085718; doi:10.3390/ijms17101686)
Supplement: Supplementary file 1 [file ijms-17-01686-s001.zip › ijms-140552-Supplementary Materials/Supplementary File 1S/CYP2C9/22.mol]

carvedilol
  Mrv1572710061615342D          

 30 33  0  0  1  0            999 V2000
    2.9067   -1.8943    0.0000 C   0  0  0  0  0  0  0  0  0  0  0  0
    3.6211   -2.3068    0.0000 O   0  0  0  0  0  0  0  0  0  0  0  0
    3.6211   -3.1318    0.0000 C   0  0  0  0  0  0  0  0  0  0  0  0
    4.3356   -3.5443    0.0000 C   0  0  0  0  0  0  0  0  0  0  0  0
    5.0501   -3.1318    0.0000 O   0  0  0  0  0  0  0  0  0  0  0  0
    5.7646   -3.5443    0.0000 C   0  0  0  0  0  0  0  0  0  0  0  0
    6.4790   -3.1318    0.0000 C   0  0  0  0  0  0  0  0  0  0  0  0
    7.1935   -3.5443    0.0000 N   0  0  0  0  0  0  0  0  0  0  0  0
    7.9080   -3.1318    0.0000 C   0  0  0  0  0  0  0  0  0  0  0  0
    8.6224   -3.5443    0.0000 C   0  0  2  0  0  0  0  0  0  0  0  0
    8.6224   -4.3693    0.0000 O   0  0  0  0  0  0  0  0  0  0  0  0
    9.3369   -3.1318    0.0000 C   0  0  0  0  0  0  0  0  0  0  0  0
   10.0514   -3.5443    0.0000 O   0  0  0  0  0  0  0  0  0  0  0  0
   10.7659   -3.1318    0.0000 C   0  0  0  0  0  0  0  0  0  0  0  0
   10.7659   -2.3068    0.0000 C   0  0  0  0  0  0  0  0  0  0  0  0
   11.4803   -1.8943    0.0000 C   0  0  0  0  0  0  0  0  0  0  0  0
   12.1948   -2.3068    0.0000 C   0  0  0  0  0  0  0  0  0  0  0  0
   12.1948   -3.1318    0.0000 C   0  0  0  0  0  0  0  0  0  0  0  0
   11.4803   -3.5443    0.0000 C   0  0  0  0  0  0  0  0  0  0  0  0
   11.6519   -4.3513    0.0000 C   0  0  0  0  0  0  0  0  0  0  0  0
   12.4723   -4.4375    0.0000 C   0  0  0  0  0  0  0  0  0  0  0  0
   12.8079   -3.6838    0.0000 N   0  0  0  0  0  0  0  0  0  0  0  0
   12.8079   -5.1912    0.0000 C   0  0  0  0  0  0  0  0  0  0  0  0
   12.3230   -5.8586    0.0000 C   0  0  0  0  0  0  0  0  0  0  0  0
   11.5025   -5.7724    0.0000 C   0  0  0  0  0  0  0  0  0  0  0  0
   11.1669   -5.0187    0.0000 C   0  0  0  0  0  0  0  0  0  0  0  0
    4.3356   -4.3693    0.0000 C   0  0  0  0  0  0  0  0  0  0  0  0
    3.6211   -4.7818    0.0000 C   0  0  0  0  0  0  0  0  0  0  0  0
    2.9067   -4.3693    0.0000 C   0  0  0  0  0  0  0  0  0  0  0  0
    2.9067   -3.5443    0.0000 C   0  0  0  0  0  0  0  0  0  0  0  0
  1  2  1  0  0  0  0
  2  3  1  0  0  0  0
  3  4  2  0  0  0  0
  4  5  1  0  0  0  0
  5  6  1  0  0  0  0
  6  7  1  0  0  0  0
  7  8  1  0  0  0  0
  8  9  1  0  0  0  0
  9 10  1  0  0  0  0
 10 11  1  1  0  0  0
 10 12  1  0  0  0  0
 12 13  1  0  0  0  0
 13 14  1  0  0  0  0
 14 15  2  0  0  0  0
 15 16  1  0  0  0  0
 16 17  2  0  0  0  0
 17 18  1  0  0  0  0
 18 19  2  0  0  0  0
 14 19  1  0  0  0  0
 19 20  1  0  0  0  0
 20 21  2  0  0  0  0
 21 22  1  0  0  0  0
 18 22  1  0  0  0  0
 21 23  1  0  0  0  0
 23 24  2  0  0  0  0
 24 25  1  0  0  0  0
 25 26  2  0  0  0  0
 20 26  1  0  0  0  0
  4 27  1  0  0  0  0
 27 28  2  0  0  0  0
 28 29  1  0  0  0  0
 29 30  2  0  0  0  0
  3 30  1  0  0  0  0
M  END
