# Supplementary material for: Construction of Metabolism Prediction Models for CYP450 3A4, 2D6, and 2C9 Based on Microsomal Metabolic Reaction System
Source: Int J Mol Sci. 2016 Oct 9;17(10):1686. doi: 10.3390/ijms17101686 (PMC5085718; doi:10.3390/ijms17101686)
Supplement: Supplementary file 1 [file ijms-17-01686-s001.zip › ijms-140552-Supplementary Materials/Supplementary File 1S/CYP2C9/39.mol]

fluvastatin
  Mrv1572710061615342D          

 30 32  0  0  1  0            999 V2000
   -3.7156   -5.3266    0.0000 C   0  0  0  0  0  0  0  0  0  0  0  0
   -3.5441   -4.5197    0.0000 C   0  0  0  0  0  0  0  0  0  0  0  0
   -2.7595   -4.2647    0.0000 C   0  0  0  0  0  0  0  0  0  0  0  0
   -4.1572   -3.9676    0.0000 N   0  0  0  0  0  0  0  0  0  0  0  0
   -4.0709   -3.1471    0.0000 C   0  0  0  0  0  0  0  0  0  0  0  0
   -3.3565   -2.7346    0.0000 C   0  0  0  0  0  0  0  0  0  0  0  0
   -2.6420   -3.1471    0.0000 C   0  0  0  0  0  0  0  0  0  0  0  0
   -1.9275   -2.7346    0.0000 C   0  0  2  0  0  0  0  0  0  0  0  0
   -1.9275   -1.9096    0.0000 O   0  0  0  0  0  0  0  0  0  0  0  0
   -1.2131   -3.1471    0.0000 C   0  0  0  0  0  0  0  0  0  0  0  0
   -0.4986   -2.7346    0.0000 C   0  0  2  0  0  0  0  0  0  0  0  0
   -0.4986   -1.9096    0.0000 O   0  0  0  0  0  0  0  0  0  0  0  0
    0.2159   -3.1471    0.0000 C   0  0  0  0  0  0  0  0  0  0  0  0
    0.9303   -2.7346    0.0000 C   0  0  0  0  0  0  0  0  0  0  0  0
    1.6448   -3.1471    0.0000 O   0  0  0  0  0  0  0  0  0  0  0  0
    0.9303   -1.9096    0.0000 O   0  0  0  0  0  0  0  0  0  0  0  0
   -4.8246   -2.8116    0.0000 C   0  0  0  0  0  0  0  0  0  0  0  0
   -5.3767   -3.4247    0.0000 C   0  0  0  0  0  0  0  0  0  0  0  0
   -4.9642   -4.1392    0.0000 C   0  0  0  0  0  0  0  0  0  0  0  0
   -5.3767   -4.8536    0.0000 C   0  0  0  0  0  0  0  0  0  0  0  0
   -6.2017   -4.8536    0.0000 C   0  0  0  0  0  0  0  0  0  0  0  0
   -6.6142   -4.1392    0.0000 C   0  0  0  0  0  0  0  0  0  0  0  0
   -6.2017   -3.4247    0.0000 C   0  0  0  0  0  0  0  0  0  0  0  0
   -4.9962   -2.0046    0.0000 C   0  0  0  0  0  0  0  0  0  0  0  0
   -5.7808   -1.7497    0.0000 C   0  0  0  0  0  0  0  0  0  0  0  0
   -5.9523   -0.9427    0.0000 C   0  0  0  0  0  0  0  0  0  0  0  0
   -5.3392   -0.3907    0.0000 C   0  0  0  0  0  0  0  0  0  0  0  0
   -5.5107    0.4163    0.0000 F   0  0  0  0  0  0  0  0  0  0  0  0
   -4.5546   -0.6456    0.0000 C   0  0  0  0  0  0  0  0  0  0  0  0
   -4.3831   -1.4526    0.0000 C   0  0  0  0  0  0  0  0  0  0  0  0
  1  2  1  0  0  0  0
  2  3  1  0  0  0  0
  2  4  1  0  0  0  0
  4  5  1  0  0  0  0
  5  6  1  0  0  0  0
  6  7  2  0  0  0  0
  7  8  1  0  0  0  0
  8  9  1  6  0  0  0
  8 10  1  0  0  0  0
 10 11  1  0  0  0  0
 11 12  1  6  0  0  0
 11 13  1  0  0  0  0
 13 14  1  0  0  0  0
 14 15  1  0  0  0  0
 14 16  2  0  0  0  0
  5 17  2  0  0  0  0
 17 18  1  0  0  0  0
 18 19  2  0  0  0  0
  4 19  1  0  0  0  0
 19 20  1  0  0  0  0
 20 21  2  0  0  0  0
 21 22  1  0  0  0  0
 22 23  2  0  0  0  0
 18 23  1  0  0  0  0
 17 24  1  0  0  0  0
 24 25  2  0  0  0  0
 25 26  1  0  0  0  0
 26 27  2  0  0  0  0
 27 28  1  0  0  0  0
 27 29  1  0  0  0  0
 29 30  2  0  0  0  0
 24 30  1  0  0  0  0
M  END
