# Supplementary material for: Construction of Metabolism Prediction Models for CYP450 3A4, 2D6, and 2C9 Based on Microsomal Metabolic Reaction System
Source: Int J Mol Sci. 2016 Oct 9;17(10):1686. doi: 10.3390/ijms17101686 (PMC5085718; doi:10.3390/ijms17101686)
Supplement: Supplementary file 1 [file ijms-17-01686-s001.zip › ijms-140552-Supplementary Materials/Supplementary File 1S/CYP2C9/41.mol]

haloperidol
  Mrv1572710061615342D          

 26 28  0  0  0  0            999 V2000
   -1.1168   -5.5090    0.0000 O   0  0  0  0  0  0  0  0  0  0  0  0
   -0.8347   -4.7337    0.0000 C   0  0  0  0  0  0  0  0  0  0  0  0
   -0.8347   -3.9087    0.0000 C   0  0  0  0  0  0  0  0  0  0  0  0
   -0.1202   -3.4962    0.0000 C   0  0  0  0  0  0  0  0  0  0  0  0
    0.5943   -3.9087    0.0000 N   0  0  0  0  0  0  0  0  0  0  0  0
    1.3087   -3.4962    0.0000 C   0  0  0  0  0  0  0  0  0  0  0  0
    2.0232   -3.9087    0.0000 C   0  0  0  0  0  0  0  0  0  0  0  0
    2.7377   -3.4962    0.0000 C   0  0  0  0  0  0  0  0  0  0  0  0
    3.4521   -3.9087    0.0000 C   0  0  0  0  0  0  0  0  0  0  0  0
    3.4521   -4.7337    0.0000 O   0  0  0  0  0  0  0  0  0  0  0  0
    4.1666   -3.4962    0.0000 C   0  0  0  0  0  0  0  0  0  0  0  0
    4.1666   -2.6712    0.0000 C   0  0  0  0  0  0  0  0  0  0  0  0
    4.8811   -2.2587    0.0000 C   0  0  0  0  0  0  0  0  0  0  0  0
    5.5956   -2.6712    0.0000 C   0  0  0  0  0  0  0  0  0  0  0  0
    6.3100   -2.2587    0.0000 F   0  0  0  0  0  0  0  0  0  0  0  0
    5.5956   -3.4962    0.0000 C   0  0  0  0  0  0  0  0  0  0  0  0
    4.8811   -3.9087    0.0000 C   0  0  0  0  0  0  0  0  0  0  0  0
    0.5943   -4.7337    0.0000 C   0  0  0  0  0  0  0  0  0  0  0  0
   -0.1202   -5.1462    0.0000 C   0  0  0  0  0  0  0  0  0  0  0  0
   -1.6471   -4.5904    0.0000 C   0  0  0  0  0  0  0  0  0  0  0  0
   -2.1774   -5.2224    0.0000 C   0  0  0  0  0  0  0  0  0  0  0  0
   -2.9899   -5.0792    0.0000 C   0  0  0  0  0  0  0  0  0  0  0  0
   -3.2721   -4.3039    0.0000 C   0  0  0  0  0  0  0  0  0  0  0  0
   -4.0845   -4.1607    0.0000 Cl  0  0  0  0  0  0  0  0  0  0  0  0
   -2.7418   -3.6719    0.0000 C   0  0  0  0  0  0  0  0  0  0  0  0
   -1.9293   -3.8152    0.0000 C   0  0  0  0  0  0  0  0  0  0  0  0
  1  2  1  0  0  0  0
  2  3  1  0  0  0  0
  3  4  1  0  0  0  0
  4  5  1  0  0  0  0
  5  6  1  0  0  0  0
  6  7  1  0  0  0  0
  7  8  1  0  0  0  0
  8  9  1  0  0  0  0
  9 10  2  0  0  0  0
  9 11  1  0  0  0  0
 11 12  2  0  0  0  0
 12 13  1  0  0  0  0
 13 14  2  0  0  0  0
 14 15  1  0  0  0  0
 14 16  1  0  0  0  0
 16 17  2  0  0  0  0
 11 17  1  0  0  0  0
  5 18  1  0  0  0  0
 18 19  1  0  0  0  0
  2 19  1  0  0  0  0
  2 20  1  0  0  0  0
 20 21  2  0  0  0  0
 21 22  1  0  0  0  0
 22 23  2  0  0  0  0
 23 24  1  0  0  0  0
 23 25  1  0  0  0  0
 25 26  2  0  0  0  0
 20 26  1  0  0  0  0
M  END
