# Supplementary material for: Construction of Metabolism Prediction Models for CYP450 3A4, 2D6, and 2C9 Based on Microsomal Metabolic Reaction System
Source: Int J Mol Sci. 2016 Oct 9;17(10):1686. doi: 10.3390/ijms17101686 (PMC5085718; doi:10.3390/ijms17101686)
Supplement: Supplementary file 1 [file ijms-17-01686-s001.zip › ijms-140552-Supplementary Materials/Supplementary File 1S/CYP2C9/75.mol]

sulfamethoxazole
  Mrv1572710061615342D          

 17 18  0  0  0  0            999 V2000
    2.0367   -1.2991    0.0000 C   0  0  0  0  0  0  0  0  0  0  0  0
    2.0367   -2.1241    0.0000 C   0  0  0  0  0  0  0  0  0  0  0  0
    2.7041   -2.6090    0.0000 C   0  0  0  0  0  0  0  0  0  0  0  0
    2.4492   -3.3937    0.0000 C   0  0  0  0  0  0  0  0  0  0  0  0
    2.9341   -4.0611    0.0000 N   0  0  0  0  0  0  0  0  0  0  0  0
    2.5986   -4.8148    0.0000 S   0  0  0  0  0  0  0  0  0  0  0  0
    1.8449   -4.4792    0.0000 O   0  0  0  0  0  0  0  0  0  0  0  0
    3.3522   -5.1503    0.0000 O   0  0  0  0  0  0  0  0  0  0  0  0
    2.2630   -5.5684    0.0000 C   0  0  0  0  0  0  0  0  0  0  0  0
    2.7479   -6.2359    0.0000 C   0  0  0  0  0  0  0  0  0  0  0  0
    2.4124   -6.9896    0.0000 C   0  0  0  0  0  0  0  0  0  0  0  0
    1.5919   -7.0758    0.0000 C   0  0  0  0  0  0  0  0  0  0  0  0
    1.2563   -7.8295    0.0000 N   0  0  0  0  0  0  0  0  0  0  0  0
    1.1070   -6.4084    0.0000 C   0  0  0  0  0  0  0  0  0  0  0  0
    1.4425   -5.6547    0.0000 C   0  0  0  0  0  0  0  0  0  0  0  0
    1.6242   -3.3937    0.0000 N   0  0  0  0  0  0  0  0  0  0  0  0
    1.3693   -2.6090    0.0000 O   0  0  0  0  0  0  0  0  0  0  0  0
  1  2  1  0  0  0  0
  2  3  2  0  0  0  0
  3  4  1  0  0  0  0
  4  5  1  0  0  0  0
  5  6  1  0  0  0  0
  6  7  2  0  0  0  0
  6  8  2  0  0  0  0
  6  9  1  0  0  0  0
  9 10  2  0  0  0  0
 10 11  1  0  0  0  0
 11 12  2  0  0  0  0
 12 13  1  0  0  0  0
 12 14  1  0  0  0  0
 14 15  2  0  0  0  0
  9 15  1  0  0  0  0
  4 16  2  0  0  0  0
 16 17  1  0  0  0  0
  2 17  1  0  0  0  0
M  END
