# Supplementary material for: Construction of Metabolism Prediction Models for CYP450 3A4, 2D6, and 2C9 Based on Microsomal Metabolic Reaction System
Source: Int J Mol Sci. 2016 Oct 9;17(10):1686. doi: 10.3390/ijms17101686 (PMC5085718; doi:10.3390/ijms17101686)
Supplement: Supplementary file 1 [file ijms-17-01686-s001.zip › ijms-140552-Supplementary Materials/Supplementary File 1S/CYP2C9/89.mol]

valsartan
  Mrv1572710061615342D          

 61 63  0  0  1  0            999 V2000
    8.2588   -3.5209    0.0000 H   0  0  0  0  0  0  0  0  0  0  0  0
    7.7187   -2.8973    0.0000 O   0  0  0  0  0  0  0  0  0  0  0  0
    6.9086   -3.0532    0.0000 C   0  0  0  0  0  0  0  0  0  0  0  0
    6.6385   -3.8327    0.0000 O   0  0  0  0  0  0  0  0  0  0  0  0
    6.3685   -2.4296    0.0000 C   0  0  1  0  0  0  0  0  0  0  0  0
    6.0984   -3.2091    0.0000 H   0  0  0  0  0  0  0  0  0  0  0  0
    5.5583   -2.5855    0.0000 N   0  0  0  0  0  0  0  0  0  0  0  0
    5.0182   -1.9618    0.0000 C   0  0  0  0  0  0  0  0  0  0  0  0
    5.2883   -1.1823    0.0000 O   0  0  0  0  0  0  0  0  0  0  0  0
    4.2081   -2.1177    0.0000 C   0  0  0  0  0  0  0  0  0  0  0  0
    4.7482   -2.7414    0.0000 H   0  0  0  0  0  0  0  0  0  0  0  0
    4.4782   -1.3382    0.0000 H   0  0  0  0  0  0  0  0  0  0  0  0
    3.6680   -1.4941    0.0000 C   0  0  0  0  0  0  0  0  0  0  0  0
    3.7986   -0.6795    0.0000 H   0  0  0  0  0  0  0  0  0  0  0  0
    3.2444   -0.7861    0.0000 H   0  0  0  0  0  0  0  0  0  0  0  0
    2.8579   -1.6500    0.0000 C   0  0  0  0  0  0  0  0  0  0  0  0
    2.2667   -2.2254    0.0000 H   0  0  0  0  0  0  0  0  0  0  0  0
    2.9664   -2.4678    0.0000 H   0  0  0  0  0  0  0  0  0  0  0  0
    2.3178   -1.0264    0.0000 C   0  0  0  0  0  0  0  0  0  0  0  0
    2.3376   -0.2016    0.0000 H   0  0  0  0  0  0  0  0  0  0  0  0
    1.5301   -0.7812    0.0000 H   0  0  0  0  0  0  0  0  0  0  0  0
    1.8661   -1.7167    0.0000 H   0  0  0  0  0  0  0  0  0  0  0  0
    5.2883   -3.3650    0.0000 C   0  0  0  0  0  0  0  0  0  0  0  0
    5.1577   -4.1796    0.0000 H   0  0  0  0  0  0  0  0  0  0  0  0
    5.7119   -4.0730    0.0000 H   0  0  0  0  0  0  0  0  0  0  0  0
    4.4782   -3.5209    0.0000 C   0  0  0  0  0  0  0  0  0  0  0  0
    4.2081   -4.3005    0.0000 C   0  0  0  0  0  0  0  0  0  0  0  0
    4.3382   -5.1152    0.0000 H   0  0  0  0  0  0  0  0  0  0  0  0
    3.3980   -4.4564    0.0000 C   0  0  0  0  0  0  0  0  0  0  0  0
    2.5914   -4.6299    0.0000 H   0  0  0  0  0  0  0  0  0  0  0  0
    2.8579   -3.8327    0.0000 C   0  0  0  0  0  0  0  0  0  0  0  0
    3.1279   -3.0532    0.0000 C   0  0  0  0  0  0  0  0  0  0  0  0
    2.3034   -3.0267    0.0000 H   0  0  0  0  0  0  0  0  0  0  0  0
    3.9381   -2.8973    0.0000 C   0  0  0  0  0  0  0  0  0  0  0  0
    3.3980   -2.2736    0.0000 H   0  0  0  0  0  0  0  0  0  0  0  0
    2.0477   -3.9887    0.0000 C   0  0  0  0  0  0  0  0  0  0  0  0
    1.7777   -4.7682    0.0000 C   0  0  0  0  0  0  0  0  0  0  0  0
    0.9676   -4.9241    0.0000 C   0  0  0  0  0  0  0  0  0  0  0  0
    0.6975   -5.7037    0.0000 H   0  0  0  0  0  0  0  0  0  0  0  0
    0.4275   -4.3005    0.0000 C   0  0  0  0  0  0  0  0  0  0  0  0
   -0.3827   -4.4564    0.0000 H   0  0  0  0  0  0  0  0  0  0  0  0
    0.6975   -3.5209    0.0000 C   0  0  0  0  0  0  0  0  0  0  0  0
    0.1574   -2.8973    0.0000 H   0  0  0  0  0  0  0  0  0  0  0  0
    1.5077   -3.3650    0.0000 C   0  0  0  0  0  0  0  0  0  0  0  0
    1.2669   -2.5759    0.0000 H   0  0  0  0  0  0  0  0  0  0  0  0
    2.3178   -5.3918    0.0000 C   0  0  0  0  0  0  0  0  0  0  0  0
    3.1398   -5.3215    0.0000 N   0  0  0  0  0  0  0  0  0  0  0  0
    3.4607   -6.0815    0.0000 N   0  0  0  0  0  0  0  0  0  0  0  0
    2.8371   -6.6216    0.0000 N   0  0  0  0  0  0  0  0  0  0  0  0
    2.1307   -6.1954    0.0000 N   0  0  0  0  0  0  0  0  0  0  0  0
    1.3707   -6.5163    0.0000 H   0  0  0  0  0  0  0  0  0  0  0  0
    6.6385   -1.6500    0.0000 C   0  0  0  0  0  0  0  0  0  0  0  0
    5.8284   -1.8059    0.0000 H   0  0  0  0  0  0  0  0  0  0  0  0
    6.0984   -1.0264    0.0000 C   0  0  0  0  0  0  0  0  0  0  0  0
    6.9086   -0.8704    0.0000 H   0  0  0  0  0  0  0  0  0  0  0  0
    6.3685   -0.2468    0.0000 H   0  0  0  0  0  0  0  0  0  0  0  0
    5.5583   -0.4027    0.0000 H   0  0  0  0  0  0  0  0  0  0  0  0
    7.4486   -1.4941    0.0000 C   0  0  0  0  0  0  0  0  0  0  0  0
    7.3896   -2.3170    0.0000 H   0  0  0  0  0  0  0  0  0  0  0  0
    8.2282   -1.7641    0.0000 H   0  0  0  0  0  0  0  0  0  0  0  0
    7.9112   -0.8110    0.0000 H   0  0  0  0  0  0  0  0  0  0  0  0
  1  2  1  0  0  0  0
  2  3  1  0  0  0  0
  3  4  2  0  0  0  0
  3  5  1  0  0  0  0
  5  6  1  6  0  0  0
  5  7  1  1  0  0  0
  7  8  1  0  0  0  0
  8  9  2  0  0  0  0
  8 10  1  0  0  0  0
 10 11  1  0  0  0  0
 10 12  1  0  0  0  0
 10 13  1  0  0  0  0
 13 14  1  0  0  0  0
 13 15  1  0  0  0  0
 13 16  1  0  0  0  0
 16 17  1  0  0  0  0
 16 18  1  0  0  0  0
 16 19  1  0  0  0  0
 19 20  1  0  0  0  0
 19 21  1  0  0  0  0
 19 22  1  0  0  0  0
  7 23  1  0  0  0  0
 23 24  1  0  0  0  0
 23 25  1  0  0  0  0
 23 26  1  0  0  0  0
 26 27  2  0  0  0  0
 27 28  1  0  0  0  0
 27 29  1  0  0  0  0
 29 30  1  0  0  0  0
 29 31  2  0  0  0  0
 31 32  1  0  0  0  0
 32 33  1  0  0  0  0
 32 34  2  0  0  0  0
 26 34  1  0  0  0  0
 34 35  1  0  0  0  0
 31 36  1  0  0  0  0
 36 37  2  0  0  0  0
 37 38  1  0  0  0  0
 38 39  1  0  0  0  0
 38 40  2  0  0  0  0
 40 41  1  0  0  0  0
 40 42  1  0  0  0  0
 42 43  1  0  0  0  0
 42 44  2  0  0  0  0
 36 44  1  0  0  0  0
 44 45  1  0  0  0  0
 37 46  1  0  0  0  0
 46 47  2  0  0  0  0
 47 48  1  0  0  0  0
 48 49  2  0  0  0  0
 49 50  1  0  0  0  0
 46 50  1  0  0  0  0
 50 51  1  0  0  0  0
  5 52  1  0  0  0  0
 52 53  1  0  0  0  0
 52 54  1  0  0  0  0
 54 55  1  0  0  0  0
 54 56  1  0  0  0  0
 54 57  1  0  0  0  0
 52 58  1  0  0  0  0
 58 59  1  0  0  0  0
 58 60  1  0  0  0  0
 58 61  1  0  0  0  0
M  END
