# Supplementary material for: Construction of Metabolism Prediction Models for CYP450 3A4, 2D6, and 2C9 Based on Microsomal Metabolic Reaction System
Source: Int J Mol Sci. 2016 Oct 9;17(10):1686. doi: 10.3390/ijms17101686 (PMC5085718; doi:10.3390/ijms17101686)
Supplement: Supplementary file 1 [file ijms-17-01686-s001.zip › ijms-140552-Supplementary Materials/Supplementary File 1S/CYP2C9/91.mol]

voriconazole
  Mrv1572710061615342D          

 25 27  0  0  1  0            999 V2000
   -1.3222    0.5423    0.0000 C   0  0  0  0  0  0  0  0  0  0  0  0
   -0.9097   -0.1721    0.0000 C   0  0  1  0  0  0  0  0  0  0  0  0
   -0.0847   -0.1721    0.0000 C   0  0  0  0  0  0  0  0  0  0  0  0
    0.3278   -0.8866    0.0000 C   0  0  0  0  0  0  0  0  0  0  0  0
   -0.0847   -1.6011    0.0000 F   0  0  0  0  0  0  0  0  0  0  0  0
    1.1528   -0.8866    0.0000 C   0  0  0  0  0  0  0  0  0  0  0  0
    1.5653   -0.1721    0.0000 N   0  0  0  0  0  0  0  0  0  0  0  0
    1.1528    0.5423    0.0000 C   0  0  0  0  0  0  0  0  0  0  0  0
    0.3278    0.5423    0.0000 N   0  0  0  0  0  0  0  0  0  0  0  0
   -1.3222   -0.8866    0.0000 C   0  0  2  0  0  0  0  0  0  0  0  0
   -1.7347   -1.6011    0.0000 O   0  0  0  0  0  0  0  0  0  0  0  0
   -0.6078   -1.2991    0.0000 C   0  0  0  0  0  0  0  0  0  0  0  0
   -0.6078   -2.1241    0.0000 N   0  0  0  0  0  0  0  0  0  0  0  0
   -1.2752   -2.6090    0.0000 C   0  0  0  0  0  0  0  0  0  0  0  0
   -1.0203   -3.3937    0.0000 N   0  0  0  0  0  0  0  0  0  0  0  0
   -0.1953   -3.3937    0.0000 C   0  0  0  0  0  0  0  0  0  0  0  0
    0.0597   -2.6090    0.0000 N   0  0  0  0  0  0  0  0  0  0  0  0
   -2.0367   -0.4741    0.0000 C   0  0  0  0  0  0  0  0  0  0  0  0
   -2.7512   -0.8866    0.0000 C   0  0  0  0  0  0  0  0  0  0  0  0
   -2.7512   -1.7116    0.0000 F   0  0  0  0  0  0  0  0  0  0  0  0
   -3.4656   -0.4741    0.0000 C   0  0  0  0  0  0  0  0  0  0  0  0
   -3.4656    0.3509    0.0000 C   0  0  0  0  0  0  0  0  0  0  0  0
   -4.1801    0.7634    0.0000 F   0  0  0  0  0  0  0  0  0  0  0  0
   -2.7512    0.7634    0.0000 C   0  0  0  0  0  0  0  0  0  0  0  0
   -2.0367    0.3509    0.0000 C   0  0  0  0  0  0  0  0  0  0  0  0
  2  1  1  1  0  0  0
  2  3  1  0  0  0  0
  3  4  2  0  0  0  0
  4  5  1  0  0  0  0
  4  6  1  0  0  0  0
  6  7  2  0  0  0  0
  7  8  1  0  0  0  0
  8  9  2  0  0  0  0
  3  9  1  0  0  0  0
  2 10  1  0  0  0  0
 10 11  1  1  0  0  0
 10 12  1  6  0  0  0
 12 13  1  0  0  0  0
 13 14  1  0  0  0  0
 14 15  2  0  0  0  0
 15 16  1  0  0  0  0
 16 17  2  0  0  0  0
 13 17  1  0  0  0  0
 10 18  1  0  0  0  0
 18 19  2  0  0  0  0
 19 20  1  0  0  0  0
 19 21  1  0  0  0  0
 21 22  2  0  0  0  0
 22 23  1  0  0  0  0
 22 24  1  0  0  0  0
 24 25  2  0  0  0  0
 18 25  1  0  0  0  0
M  END
