# Supplementary material for: Construction of Metabolism Prediction Models for CYP450 3A4, 2D6, and 2C9 Based on Microsomal Metabolic Reaction System
Source: Int J Mol Sci. 2016 Oct 9;17(10):1686. doi: 10.3390/ijms17101686 (PMC5085718; doi:10.3390/ijms17101686)
Supplement: Supplementary file 1 [file ijms-17-01686-s001.zip › ijms-140552-Supplementary Materials/Supplementary File 1S/CYP2D6/102.mol]

sni_2011
  Mrv1572710061614202D          

 13 15  0  0  1  0            999 V2000
    4.0798   -0.3834    0.0000 C   0  0  0  0  0  0  0  0  0  0  0  0
    3.3757    0.0466    0.0000 C   0  0  2  0  0  0  0  0  0  0  0  0
    2.6140   -0.2701    0.0000 O   0  0  0  0  0  0  0  0  0  0  0  0
    2.0773    0.3565    0.0000 C   0  0  1  0  0  0  0  0  0  0  0  0
    2.5074    1.0605    0.0000 C   0  0  0  0  0  0  0  0  0  0  0  0
    3.3099    0.8690    0.0000 S   0  0  0  0  0  0  0  0  0  0  0  0
    1.7232   -0.3887    0.0000 C   0  0  0  0  0  0  0  0  0  0  0  0
    0.9008   -0.4545    0.0000 N   0  0  2  0  0  0  0  0  0  0  0  0
    0.4326    0.2247    0.0000 C   0  0  0  0  0  0  0  0  0  0  0  0
    0.7867    0.9698    0.0000 C   0  0  0  0  0  0  0  0  0  0  0  0
    1.6091    1.0357    0.0000 C   0  0  1  0  0  0  0  0  0  0  0  0
    1.2488    0.5980    0.0000 C   0  0  0  0  0  0  0  0  0  0  0  0
    1.0127    0.1012    0.0000 C   0  0  0  0  0  0  0  0  0  0  0  0
  2  1  1  6  0  0  0
  2  3  1  0  0  0  0
  4  3  1  1  0  0  0
  4  5  1  6  0  0  0
  5  6  1  0  0  0  0
  2  6  1  0  0  0  0
  4  7  1  0  0  0  0
  8  7  1  6  0  0  0
  8  9  1  0  0  0  0
  9 10  1  0  0  0  0
 11 10  1  6  0  0  0
  4 11  1  0  0  0  0
 11 12  1  0  0  0  0
 12 13  1  0  0  0  0
  8 13  1  0  0  0  0
M  END
