# Supplementary material for: Construction of Metabolism Prediction Models for CYP450 3A4, 2D6, and 2C9 Based on Microsomal Metabolic Reaction System
Source: Int J Mol Sci. 2016 Oct 9;17(10):1686. doi: 10.3390/ijms17101686 (PMC5085718; doi:10.3390/ijms17101686)
Supplement: Supplementary file 1 [file ijms-17-01686-s001.zip › ijms-140552-Supplementary Materials/Supplementary File 1S/CYP2D6/109.mol]

tegaserod
  Mrv1572710061614202D          

 22 23  0  0  0  0            999 V2000
   -7.5706   -2.5593    0.0000 C   0  0  0  0  0  0  0  0  0  0  0  0
   -6.8561   -2.1468    0.0000 C   0  0  0  0  0  0  0  0  0  0  0  0
   -6.1416   -2.5593    0.0000 C   0  0  0  0  0  0  0  0  0  0  0  0
   -5.4271   -2.1468    0.0000 C   0  0  0  0  0  0  0  0  0  0  0  0
   -4.7127   -2.5593    0.0000 C   0  0  0  0  0  0  0  0  0  0  0  0
   -3.9982   -2.1468    0.0000 N   0  0  0  0  0  0  0  0  0  0  0  0
   -3.2837   -2.5593    0.0000 C   0  0  0  0  0  0  0  0  0  0  0  0
   -3.2837   -3.3843    0.0000 N   0  0  0  0  0  0  0  0  0  0  0  0
   -2.5693   -2.1468    0.0000 N   0  0  0  0  0  0  0  0  0  0  0  0
   -1.8548   -2.5593    0.0000 N   0  0  0  0  0  0  0  0  0  0  0  0
   -1.1403   -2.1468    0.0000 C   0  0  0  0  0  0  0  0  0  0  0  0
   -0.4258   -2.5593    0.0000 C   0  0  0  0  0  0  0  0  0  0  0  0
   -0.3396   -3.3798    0.0000 C   0  0  0  0  0  0  0  0  0  0  0  0
    0.4674   -3.5513    0.0000 N   0  0  0  0  0  0  0  0  0  0  0  0
    0.8799   -2.8368    0.0000 C   0  0  0  0  0  0  0  0  0  0  0  0
    0.3278   -2.2237    0.0000 C   0  0  0  0  0  0  0  0  0  0  0  0
    0.5828   -1.4391    0.0000 C   0  0  0  0  0  0  0  0  0  0  0  0
    1.3897   -1.2676    0.0000 C   0  0  0  0  0  0  0  0  0  0  0  0
    1.6447   -0.4829    0.0000 O   0  0  0  0  0  0  0  0  0  0  0  0
    1.0926    0.1301    0.0000 C   0  0  0  0  0  0  0  0  0  0  0  0
    1.9418   -1.8807    0.0000 C   0  0  0  0  0  0  0  0  0  0  0  0
    1.6868   -2.6653    0.0000 C   0  0  0  0  0  0  0  0  0  0  0  0
  1  2  1  0  0  0  0
  2  3  1  0  0  0  0
  3  4  1  0  0  0  0
  4  5  1  0  0  0  0
  5  6  1  0  0  0  0
  6  7  1  0  0  0  0
  7  8  2  0  0  0  0
  7  9  1  0  0  0  0
  9 10  1  0  0  0  0
 10 11  2  0  0  0  0
 11 12  1  0  0  0  0
 12 13  2  0  0  0  0
 13 14  1  0  0  0  0
 14 15  1  0  0  0  0
 15 16  2  0  0  0  0
 12 16  1  0  0  0  0
 16 17  1  0  0  0  0
 17 18  2  0  0  0  0
 18 19  1  0  0  0  0
 19 20  1  0  0  0  0
 18 21  1  0  0  0  0
 21 22  2  0  0  0  0
 15 22  1  0  0  0  0
M  END
