# Supplementary material for: Construction of Metabolism Prediction Models for CYP450 3A4, 2D6, and 2C9 Based on Microsomal Metabolic Reaction System
Source: Int J Mol Sci. 2016 Oct 9;17(10):1686. doi: 10.3390/ijms17101686 (PMC5085718; doi:10.3390/ijms17101686)
Supplement: Supplementary file 1 [file ijms-17-01686-s001.zip › ijms-140552-Supplementary Materials/Supplementary File 1S/CYP2D6/110.mol]

terbinafine
  Mrv1572710061614202D          

 35 38  0  0  1  0            999 V2000
   -5.8855   -0.1914    0.0000 C   0  0  0  0  0  0  0  0  0  0  0  0
   -5.8855   -1.0164    0.0000 C   0  0  0  0  0  0  0  0  0  0  0  0
   -6.7105   -1.0164    0.0000 C   0  0  0  0  0  0  0  0  0  0  0  0
   -5.0605   -1.0164    0.0000 C   0  0  0  0  0  0  0  0  0  0  0  0
   -5.8855   -1.8414    0.0000 C   0  0  0  0  0  0  0  0  0  0  0  0
   -5.1711   -2.2539    0.0000 C   0  0  0  0  0  0  0  0  0  0  0  0
   -5.1711   -3.0789    0.0000 C   0  0  0  0  0  0  0  0  0  0  0  0
   -5.8855   -3.4914    0.0000 C   0  0  0  0  0  0  0  0  0  0  0  0
   -6.6000   -3.0789    0.0000 C   0  0  0  0  0  0  0  0  0  0  0  0
   -6.6000   -2.2539    0.0000 C   0  0  0  0  0  0  0  0  0  0  0  0
   -5.8855   -4.3164    0.0000 C   0  0  1  0  0  0  0  0  0  0  0  0
   -6.6000   -4.7289    0.0000 O   0  0  0  0  0  0  0  0  0  0  0  0
   -5.1711   -4.7289    0.0000 C   0  0  0  0  0  0  0  0  0  0  0  0
   -5.1711   -5.5539    0.0000 C   0  0  0  0  0  0  0  0  0  0  0  0
   -4.4566   -5.9664    0.0000 C   0  0  0  0  0  0  0  0  0  0  0  0
   -4.4566   -6.7914    0.0000 N   0  0  0  0  0  0  0  0  0  0  0  0
   -3.7421   -7.2039    0.0000 C   0  0  0  0  0  0  0  0  0  0  0  0
   -3.7421   -8.0289    0.0000 C   0  0  0  0  0  0  0  0  0  0  0  0
   -4.4566   -8.4414    0.0000 C   0  0  0  0  0  0  0  0  0  0  0  0
   -5.1711   -8.0289    0.0000 C   0  0  0  0  0  0  0  0  0  0  0  0
   -5.1711   -7.2039    0.0000 C   0  0  0  0  0  0  0  0  0  0  0  0
   -4.4566   -9.2664    0.0000 C   0  0  0  0  0  0  0  0  0  0  0  0
   -5.2816   -9.2664    0.0000 O   0  0  0  0  0  0  0  0  0  0  0  0
   -4.4566  -10.0914    0.0000 C   0  0  0  0  0  0  0  0  0  0  0  0
   -3.7421  -10.5039    0.0000 C   0  0  0  0  0  0  0  0  0  0  0  0
   -3.7421  -11.3289    0.0000 C   0  0  0  0  0  0  0  0  0  0  0  0
   -4.4566  -11.7414    0.0000 C   0  0  0  0  0  0  0  0  0  0  0  0
   -5.1711  -11.3289    0.0000 C   0  0  0  0  0  0  0  0  0  0  0  0
   -5.1711  -10.5039    0.0000 C   0  0  0  0  0  0  0  0  0  0  0  0
   -3.6316   -9.2664    0.0000 C   0  0  0  0  0  0  0  0  0  0  0  0
   -3.2191   -8.5520    0.0000 C   0  0  0  0  0  0  0  0  0  0  0  0
   -2.3941   -8.5520    0.0000 C   0  0  0  0  0  0  0  0  0  0  0  0
   -1.9816   -9.2664    0.0000 C   0  0  0  0  0  0  0  0  0  0  0  0
   -2.3941   -9.9809    0.0000 C   0  0  0  0  0  0  0  0  0  0  0  0
   -3.2191   -9.9809    0.0000 C   0  0  0  0  0  0  0  0  0  0  0  0
  1  2  1  0  0  0  0
  2  3  1  0  0  0  0
  2  4  1  0  0  0  0
  2  5  1  0  0  0  0
  5  6  2  0  0  0  0
  6  7  1  0  0  0  0
  7  8  2  0  0  0  0
  8  9  1  0  0  0  0
  9 10  2  0  0  0  0
  5 10  1  0  0  0  0
  8 11  1  0  0  0  0
 11 12  1  6  0  0  0
 11 13  1  0  0  0  0
 13 14  1  0  0  0  0
 14 15  1  0  0  0  0
 15 16  1  0  0  0  0
 16 17  1  0  0  0  0
 17 18  1  0  0  0  0
 18 19  1  0  0  0  0
 19 20  1  0  0  0  0
 20 21  1  0  0  0  0
 16 21  1  0  0  0  0
 19 22  1  0  0  0  0
 22 23  1  0  0  0  0
 22 24  1  0  0  0  0
 24 25  2  0  0  0  0
 25 26  1  0  0  0  0
 26 27  2  0  0  0  0
 27 28  1  0  0  0  0
 28 29  2  0  0  0  0
 24 29  1  0  0  0  0
 22 30  1  0  0  0  0
 30 31  2  0  0  0  0
 31 32  1  0  0  0  0
 32 33  2  0  0  0  0
 33 34  1  0  0  0  0
 34 35  2  0  0  0  0
 30 35  1  0  0  0  0
M  END
