# Supplementary material for: Construction of Metabolism Prediction Models for CYP450 3A4, 2D6, and 2C9 Based on Microsomal Metabolic Reaction System
Source: Int J Mol Sci. 2016 Oct 9;17(10):1686. doi: 10.3390/ijms17101686 (PMC5085718; doi:10.3390/ijms17101686)
Supplement: Supplementary file 1 [file ijms-17-01686-s001.zip › ijms-140552-Supplementary Materials/Supplementary File 1S/CYP2D6/115.mol]

tramadol
  Mrv1572710061614202D          

 19 20  0  0  1  0            999 V2000
    0.3683    0.3860    0.0000 C   0  0  0  0  0  0  0  0  0  0  0  0
   -0.3461   -0.0265    0.0000 O   0  0  0  0  0  0  0  0  0  0  0  0
   -0.3461   -0.8515    0.0000 C   0  0  0  0  0  0  0  0  0  0  0  0
    0.3683   -1.2640    0.0000 C   0  0  0  0  0  0  0  0  0  0  0  0
    0.3683   -2.0890    0.0000 C   0  0  0  0  0  0  0  0  0  0  0  0
   -0.3461   -2.5015    0.0000 C   0  0  0  0  0  0  0  0  0  0  0  0
   -1.0606   -2.0890    0.0000 C   0  0  0  0  0  0  0  0  0  0  0  0
   -1.0606   -1.2640    0.0000 C   0  0  0  0  0  0  0  0  0  0  0  0
   -1.7751   -2.5015    0.0000 C   0  0  1  0  0  0  0  0  0  0  0  0
   -2.0572   -1.7262    0.0000 O   0  0  0  0  0  0  0  0  0  0  0  0
   -1.2448   -3.1335    0.0000 C   0  0  0  0  0  0  0  0  0  0  0  0
   -1.5269   -3.9087    0.0000 C   0  0  0  0  0  0  0  0  0  0  0  0
   -2.3394   -4.0520    0.0000 C   0  0  0  0  0  0  0  0  0  0  0  0
   -2.8697   -3.4200    0.0000 C   0  0  0  0  0  0  0  0  0  0  0  0
   -2.5875   -2.6447    0.0000 C   0  0  2  0  0  0  0  0  0  0  0  0
   -3.1178   -2.0127    0.0000 C   0  0  0  0  0  0  0  0  0  0  0  0
   -2.8357   -1.2375    0.0000 N   0  0  0  0  0  0  0  0  0  0  0  0
   -3.3660   -0.6055    0.0000 C   0  0  0  0  0  0  0  0  0  0  0  0
   -2.0232   -1.0942    0.0000 C   0  0  0  0  0  0  0  0  0  0  0  0
  1  2  1  0  0  0  0
  2  3  1  0  0  0  0
  3  4  2  0  0  0  0
  4  5  1  0  0  0  0
  5  6  2  0  0  0  0
  6  7  1  0  0  0  0
  7  8  2  0  0  0  0
  3  8  1  0  0  0  0
  9  7  1  1  0  0  0
  9 10  1  6  0  0  0
  9 11  1  0  0  0  0
 11 12  1  0  0  0  0
 12 13  1  0  0  0  0
 13 14  1  0  0  0  0
 14 15  1  0  0  0  0
  9 15  1  0  0  0  0
 15 16  1  6  0  0  0
 16 17  1  0  0  0  0
 17 18  1  0  0  0  0
 17 19  1  0  0  0  0
M  END
