# Supplementary material for: Construction of Metabolism Prediction Models for CYP450 3A4, 2D6, and 2C9 Based on Microsomal Metabolic Reaction System
Source: Int J Mol Sci. 2016 Oct 9;17(10):1686. doi: 10.3390/ijms17101686 (PMC5085718; doi:10.3390/ijms17101686)
Supplement: Supplementary file 1 [file ijms-17-01686-s001.zip › ijms-140552-Supplementary Materials/Supplementary File 1S/CYP2D6/116.mol]

traxoprodil
  Mrv1572710061614202D          

 24 26  0  0  1  0            999 V2000
    2.7495   -2.6042    0.0000 C   0  0  0  0  0  0  0  0  0  0  0  0
    3.4640   -2.1917    0.0000 C   0  0  1  0  0  0  0  0  0  0  0  0
    4.1784   -2.6042    0.0000 C   0  0  1  0  0  0  0  0  0  0  0  0
    4.8929   -2.1917    0.0000 O   0  0  0  0  0  0  0  0  0  0  0  0
    4.1784   -3.4292    0.0000 C   0  0  0  0  0  0  0  0  0  0  0  0
    4.8929   -3.8417    0.0000 C   0  0  0  0  0  0  0  0  0  0  0  0
    4.8929   -4.6667    0.0000 C   0  0  0  0  0  0  0  0  0  0  0  0
    4.1784   -5.0792    0.0000 C   0  0  0  0  0  0  0  0  0  0  0  0
    4.1784   -5.9042    0.0000 O   0  0  0  0  0  0  0  0  0  0  0  0
    3.4640   -4.6667    0.0000 C   0  0  0  0  0  0  0  0  0  0  0  0
    3.4640   -3.8417    0.0000 C   0  0  0  0  0  0  0  0  0  0  0  0
    3.4640   -1.3667    0.0000 N   0  0  0  0  0  0  0  0  0  0  0  0
    2.7495   -0.9542    0.0000 C   0  0  0  0  0  0  0  0  0  0  0  0
    2.7495   -0.1292    0.0000 C   0  0  0  0  0  0  0  0  0  0  0  0
    3.4640    0.2833    0.0000 C   0  0  0  0  0  0  0  0  0  0  0  0
    2.9337    0.9153    0.0000 O   0  0  0  0  0  0  0  0  0  0  0  0
    4.1784   -0.1292    0.0000 C   0  0  0  0  0  0  0  0  0  0  0  0
    4.1784   -0.9542    0.0000 C   0  0  0  0  0  0  0  0  0  0  0  0
    3.9943    0.9153    0.0000 C   0  0  0  0  0  0  0  0  0  0  0  0
    3.7121    1.6906    0.0000 C   0  0  0  0  0  0  0  0  0  0  0  0
    4.2424    2.3225    0.0000 C   0  0  0  0  0  0  0  0  0  0  0  0
    5.0549    2.1793    0.0000 C   0  0  0  0  0  0  0  0  0  0  0  0
    5.3370    1.4040    0.0000 C   0  0  0  0  0  0  0  0  0  0  0  0
    4.8067    0.7721    0.0000 C   0  0  0  0  0  0  0  0  0  0  0  0
  2  1  1  6  0  0  0
  2  3  1  0  0  0  0
  3  4  1  1  0  0  0
  3  5  1  0  0  0  0
  5  6  2  0  0  0  0
  6  7  1  0  0  0  0
  7  8  2  0  0  0  0
  8  9  1  0  0  0  0
  8 10  1  0  0  0  0
 10 11  2  0  0  0  0
  5 11  1  0  0  0  0
  2 12  1  0  0  0  0
 12 13  1  0  0  0  0
 13 14  1  0  0  0  0
 14 15  1  0  0  0  0
 15 16  1  0  0  0  0
 15 17  1  0  0  0  0
 17 18  1  0  0  0  0
 12 18  1  0  0  0  0
 15 19  1  0  0  0  0
 19 20  2  0  0  0  0
 20 21  1  0  0  0  0
 21 22  2  0  0  0  0
 22 23  1  0  0  0  0
 23 24  2  0  0  0  0
 19 24  1  0  0  0  0
M  END
