# Supplementary material for: Construction of Metabolism Prediction Models for CYP450 3A4, 2D6, and 2C9 Based on Microsomal Metabolic Reaction System
Source: Int J Mol Sci. 2016 Oct 9;17(10):1686. doi: 10.3390/ijms17101686 (PMC5085718; doi:10.3390/ijms17101686)
Supplement: Supplementary file 1 [file ijms-17-01686-s001.zip › ijms-140552-Supplementary Materials/Supplementary File 1S/CYP2D6/117.mol]

trimipramine
  Mrv1572710061614202D          

 22 24  0  0  1  0            999 V2000
    0.2040   -1.1287    0.0000 C   0  0  0  0  0  0  0  0  0  0  0  0
    0.2040   -1.9537    0.0000 C   0  0  2  0  0  0  0  0  0  0  0  0
   -0.5105   -2.3662    0.0000 C   0  0  0  0  0  0  0  0  0  0  0  0
   -1.2250   -1.9537    0.0000 N   0  0  0  0  0  0  0  0  0  0  0  0
   -1.9394   -2.3662    0.0000 C   0  0  0  0  0  0  0  0  0  0  0  0
   -1.2250   -1.1287    0.0000 C   0  0  0  0  0  0  0  0  0  0  0  0
    0.9184   -2.3662    0.0000 C   0  0  0  0  0  0  0  0  0  0  0  0
    1.6329   -1.9537    0.0000 N   0  0  0  0  0  0  0  0  0  0  0  0
    1.5713   -1.1310    0.0000 C   0  0  0  0  0  0  0  0  0  0  0  0
    2.1760   -0.5698    0.0000 C   0  0  0  0  0  0  0  0  0  0  0  0
    2.9918   -0.6928    0.0000 C   0  0  0  0  0  0  0  0  0  0  0  0
    3.4043   -1.4073    0.0000 C   0  0  0  0  0  0  0  0  0  0  0  0
    3.1029   -2.1752    0.0000 C   0  0  0  0  0  0  0  0  0  0  0  0
    2.3146   -2.4184    0.0000 C   0  0  0  0  0  0  0  0  0  0  0  0
    2.1310   -3.2227    0.0000 C   0  0  0  0  0  0  0  0  0  0  0  0
    2.7358   -3.7839    0.0000 C   0  0  0  0  0  0  0  0  0  0  0  0
    3.5241   -3.5407    0.0000 C   0  0  0  0  0  0  0  0  0  0  0  0
    3.7077   -2.7364    0.0000 C   0  0  0  0  0  0  0  0  0  0  0  0
    1.9925    0.2345    0.0000 C   0  0  0  0  0  0  0  0  0  0  0  0
    1.2041    0.4776    0.0000 C   0  0  0  0  0  0  0  0  0  0  0  0
    0.5993   -0.0835    0.0000 C   0  0  0  0  0  0  0  0  0  0  0  0
    0.7829   -0.8878    0.0000 C   0  0  0  0  0  0  0  0  0  0  0  0
  2  1  1  1  0  0  0
  2  3  1  0  0  0  0
  3  4  1  0  0  0  0
  4  5  1  0  0  0  0
  4  6  1  0  0  0  0
  2  7  1  0  0  0  0
  7  8  1  0  0  0  0
  8  9  1  0  0  0  0
  9 10  2  0  0  0  0
 10 11  1  0  0  0  0
 11 12  1  0  0  0  0
 12 13  1  0  0  0  0
 13 14  2  0  0  0  0
  8 14  1  0  0  0  0
 14 15  1  0  0  0  0
 15 16  2  0  0  0  0
 16 17  1  0  0  0  0
 17 18  2  0  0  0  0
 13 18  1  0  0  0  0
 10 19  1  0  0  0  0
 19 20  2  0  0  0  0
 20 21  1  0  0  0  0
 21 22  2  0  0  0  0
  9 22  1  0  0  0  0
M  END
