# Supplementary material for: Construction of Metabolism Prediction Models for CYP450 3A4, 2D6, and 2C9 Based on Microsomal Metabolic Reaction System
Source: Int J Mol Sci. 2016 Oct 9;17(10):1686. doi: 10.3390/ijms17101686 (PMC5085718; doi:10.3390/ijms17101686)
Supplement: Supplementary file 1 [file ijms-17-01686-s001.zip › ijms-140552-Supplementary Materials/Supplementary File 1S/CYP2D6/120.mol]

venlafaxine
  Mrv1572710061614202D          

 20 21  0  0  1  0            999 V2000
   -2.1552    1.3045    0.0000 C   0  0  0  0  0  0  0  0  0  0  0  0
   -1.4408    0.8920    0.0000 O   0  0  0  0  0  0  0  0  0  0  0  0
   -1.4408    0.0670    0.0000 C   0  0  0  0  0  0  0  0  0  0  0  0
   -0.7263   -0.3455    0.0000 C   0  0  0  0  0  0  0  0  0  0  0  0
   -0.7263   -1.1705    0.0000 C   0  0  0  0  0  0  0  0  0  0  0  0
   -1.4408   -1.5830    0.0000 C   0  0  0  0  0  0  0  0  0  0  0  0
   -2.1552   -1.1705    0.0000 C   0  0  0  0  0  0  0  0  0  0  0  0
   -2.1552   -0.3455    0.0000 C   0  0  0  0  0  0  0  0  0  0  0  0
   -1.4408   -2.4080    0.0000 C   0  0  1  0  0  0  0  0  0  0  0  0
   -2.1552   -2.8205    0.0000 C   0  0  0  0  0  0  0  0  0  0  0  0
   -2.1552   -3.6455    0.0000 N   0  0  0  0  0  0  0  0  0  0  0  0
   -1.4408   -4.0580    0.0000 C   0  0  0  0  0  0  0  0  0  0  0  0
   -2.8697   -4.0580    0.0000 C   0  0  0  0  0  0  0  0  0  0  0  0
   -0.7263   -2.8205    0.0000 C   0  0  0  0  0  0  0  0  0  0  0  0
   -1.2566   -3.4525    0.0000 O   0  0  0  0  0  0  0  0  0  0  0  0
   -0.4441   -2.0452    0.0000 C   0  0  0  0  0  0  0  0  0  0  0  0
    0.3683   -1.9020    0.0000 C   0  0  0  0  0  0  0  0  0  0  0  0
    0.8986   -2.5339    0.0000 C   0  0  0  0  0  0  0  0  0  0  0  0
    0.6165   -3.3092    0.0000 C   0  0  0  0  0  0  0  0  0  0  0  0
   -0.1960   -3.4525    0.0000 C   0  0  0  0  0  0  0  0  0  0  0  0
  1  2  1  0  0  0  0
  2  3  1  0  0  0  0
  3  4  2  0  0  0  0
  4  5  1  0  0  0  0
  5  6  2  0  0  0  0
  6  7  1  0  0  0  0
  7  8  2  0  0  0  0
  3  8  1  0  0  0  0
  6  9  1  0  0  0  0
  9 10  1  6  0  0  0
 10 11  1  0  0  0  0
 11 12  1  0  0  0  0
 11 13  1  0  0  0  0
  9 14  1  0  0  0  0
 14 15  1  0  0  0  0
 14 16  1  0  0  0  0
 16 17  1  0  0  0  0
 17 18  1  0  0  0  0
 18 19  1  0  0  0  0
 19 20  1  0  0  0  0
 14 20  1  0  0  0  0
M  END
