# Supplementary material for: Construction of Metabolism Prediction Models for CYP450 3A4, 2D6, and 2C9 Based on Microsomal Metabolic Reaction System
Source: Int J Mol Sci. 2016 Oct 9;17(10):1686. doi: 10.3390/ijms17101686 (PMC5085718; doi:10.3390/ijms17101686)
Supplement: Supplementary file 1 [file ijms-17-01686-s001.zip › ijms-140552-Supplementary Materials/Supplementary File 1S/CYP2D6/121.mol]

yohimbine
  Mrv1572710061614202D          

 26 30  0  0  1  0            999 V2000
   -1.1187   -7.0233    0.0000 C   0  0  0  0  0  0  0  0  0  0  0  0
   -1.3909   -6.2444    0.0000 O   0  0  0  0  0  0  0  0  0  0  0  0
   -0.8525   -5.6193    0.0000 C   0  0  0  0  0  0  0  0  0  0  0  0
   -0.0419   -5.7731    0.0000 O   0  0  0  0  0  0  0  0  0  0  0  0
   -1.1246   -4.8405    0.0000 C   0  0  2  0  0  0  0  0  0  0  0  0
   -1.9352   -4.6868    0.0000 C   0  0  2  0  0  0  0  0  0  0  0  0
   -2.4736   -5.3119    0.0000 O   0  0  0  0  0  0  0  0  0  0  0  0
   -2.2073   -3.9080    0.0000 C   0  0  0  0  0  0  0  0  0  0  0  0
   -1.6689   -3.2829    0.0000 C   0  0  0  0  0  0  0  0  0  0  0  0
   -0.8583   -3.4366    0.0000 C   0  0  1  0  0  0  0  0  0  0  0  0
   -0.3199   -2.8115    0.0000 C   0  0  0  0  0  0  0  0  0  0  0  0
    0.4906   -2.9652    0.0000 N   0  0  0  0  0  0  0  0  0  0  0  0
    1.0290   -2.3401    0.0000 C   0  0  0  0  0  0  0  0  0  0  0  0
    1.8396   -2.4939    0.0000 C   0  0  0  0  0  0  0  0  0  0  0  0
    2.1117   -3.2727    0.0000 C   0  0  0  0  0  0  0  0  0  0  0  0
    1.5733   -3.8978    0.0000 C   0  0  0  0  0  0  0  0  0  0  0  0
    2.0014   -4.6030    0.0000 N   0  0  0  0  0  0  0  0  0  0  0  0
    2.8044   -4.4138    0.0000 C   0  0  0  0  0  0  0  0  0  0  0  0
    2.8726   -3.5916    0.0000 C   0  0  0  0  0  0  0  0  0  0  0  0
    3.6187   -3.2395    0.0000 C   0  0  0  0  0  0  0  0  0  0  0  0
    4.2967   -3.7096    0.0000 C   0  0  0  0  0  0  0  0  0  0  0  0
    4.2285   -4.5318    0.0000 C   0  0  0  0  0  0  0  0  0  0  0  0
    3.4824   -4.8839    0.0000 C   0  0  0  0  0  0  0  0  0  0  0  0
    0.7628   -3.7441    0.0000 C   0  0  2  0  0  0  0  0  0  0  0  0
    0.2244   -4.3692    0.0000 C   0  0  0  0  0  0  0  0  0  0  0  0
   -0.5862   -4.2154    0.0000 C   0  0  2  0  0  0  0  0  0  0  0  0
  1  2  1  0  0  0  0
  2  3  1  0  0  0  0
  3  4  2  0  0  0  0
  5  3  1  6  0  0  0
  5  6  1  0  0  0  0
  6  7  1  6  0  0  0
  6  8  1  0  0  0  0
  8  9  1  0  0  0  0
 10  9  1  1  0  0  0
 10 11  1  0  0  0  0
 11 12  1  0  0  0  0
 12 13  1  0  0  0  0
 13 14  1  0  0  0  0
 14 15  1  0  0  0  0
 15 16  2  0  0  0  0
 16 17  1  0  0  0  0
 17 18  1  0  0  0  0
 18 19  2  0  0  0  0
 15 19  1  0  0  0  0
 19 20  1  0  0  0  0
 20 21  2  0  0  0  0
 21 22  1  0  0  0  0
 22 23  2  0  0  0  0
 18 23  1  0  0  0  0
 24 16  1  6  0  0  0
 12 24  1  0  0  0  0
 24 25  1  0  0  0  0
 26 25  1  6  0  0  0
  5 26  1  0  0  0  0
 10 26  1  0  0  0  0
M  END
