# Supplementary material for: Construction of Metabolism Prediction Models for CYP450 3A4, 2D6, and 2C9 Based on Microsomal Metabolic Reaction System
Source: Int J Mol Sci. 2016 Oct 9;17(10):1686. doi: 10.3390/ijms17101686 (PMC5085718; doi:10.3390/ijms17101686)
Supplement: Supplementary file 1 [file ijms-17-01686-s001.zip › ijms-140552-Supplementary Materials/Supplementary File 1S/CYP2D6/30.mol]

cibenzoline
  Mrv1572710061614202D          

 20 23  0  0  1  0            999 V2000
    1.4002   -1.8658    0.0000 C   0  0  0  0  0  0  0  0  0  0  0  0
    0.5752   -1.8658    0.0000 C   0  0  2  0  0  0  0  0  0  0  0  0
   -0.1393   -2.2783    0.0000 C   0  0  0  0  0  0  0  0  0  0  0  0
   -0.2255   -3.0988    0.0000 N   0  0  0  0  0  0  0  0  0  0  0  0
   -1.0325   -3.2703    0.0000 C   0  0  0  0  0  0  0  0  0  0  0  0
   -1.4450   -2.5559    0.0000 C   0  0  0  0  0  0  0  0  0  0  0  0
   -0.8930   -1.9428    0.0000 N   0  0  0  0  0  0  0  0  0  0  0  0
    0.9877   -1.1514    0.0000 C   0  0  0  0  0  0  0  0  0  0  0  0
    0.3288   -0.6549    0.0000 C   0  0  0  0  0  0  0  0  0  0  0  0
   -0.4306   -0.9772    0.0000 C   0  0  0  0  0  0  0  0  0  0  0  0
   -1.0895   -0.4807    0.0000 C   0  0  0  0  0  0  0  0  0  0  0  0
   -0.9889    0.3381    0.0000 C   0  0  0  0  0  0  0  0  0  0  0  0
   -0.2295    0.6605    0.0000 C   0  0  0  0  0  0  0  0  0  0  0  0
    0.4293    0.1640    0.0000 C   0  0  0  0  0  0  0  0  0  0  0  0
    1.4609   -0.4756    0.0000 C   0  0  0  0  0  0  0  0  0  0  0  0
    1.1122    0.2721    0.0000 C   0  0  0  0  0  0  0  0  0  0  0  0
    1.5854    0.9479    0.0000 C   0  0  0  0  0  0  0  0  0  0  0  0
    2.4073    0.8760    0.0000 C   0  0  0  0  0  0  0  0  0  0  0  0
    2.7559    0.1283    0.0000 C   0  0  0  0  0  0  0  0  0  0  0  0
    2.2827   -0.5475    0.0000 C   0  0  0  0  0  0  0  0  0  0  0  0
  1  2  1  0  0  0  0
  2  3  1  6  0  0  0
  3  4  2  0  0  0  0
  4  5  1  0  0  0  0
  5  6  1  0  0  0  0
  6  7  1  0  0  0  0
  3  7  1  0  0  0  0
  2  8  1  0  0  0  0
  1  8  1  0  0  0  0
  8  9  1  0  0  0  0
  9 10  2  0  0  0  0
 10 11  1  0  0  0  0
 11 12  2  0  0  0  0
 12 13  1  0  0  0  0
 13 14  2  0  0  0  0
  9 14  1  0  0  0  0
  8 15  1  0  0  0  0
 15 16  2  0  0  0  0
 16 17  1  0  0  0  0
 17 18  2  0  0  0  0
 18 19  1  0  0  0  0
 19 20  2  0  0  0  0
 15 20  1  0  0  0  0
M  END
