# Supplementary material for: Construction of Metabolism Prediction Models for CYP450 3A4, 2D6, and 2C9 Based on Microsomal Metabolic Reaction System
Source: Int J Mol Sci. 2016 Oct 9;17(10):1686. doi: 10.3390/ijms17101686 (PMC5085718; doi:10.3390/ijms17101686)
Supplement: Supplementary file 1 [file ijms-17-01686-s001.zip › ijms-140552-Supplementary Materials/Supplementary File 1S/CYP2D6/31.mol]

citalopram
  Mrv1572710061614202D          

 24 26  0  0  1  0            999 V2000
    1.2474    1.5365    0.0000 C   0  0  0  0  0  0  0  0  0  0  0  0
    1.9619    1.1240    0.0000 N   0  0  0  0  0  0  0  0  0  0  0  0
    1.9619    0.2990    0.0000 C   0  0  0  0  0  0  0  0  0  0  0  0
    2.6763    1.5365    0.0000 C   0  0  0  0  0  0  0  0  0  0  0  0
    3.3908    1.1240    0.0000 C   0  0  0  0  0  0  0  0  0  0  0  0
    4.1053    1.5365    0.0000 C   0  0  0  0  0  0  0  0  0  0  0  0
    4.8197    1.1240    0.0000 C   0  0  1  0  0  0  0  0  0  0  0  0
    5.6044    0.8691    0.0000 O   0  0  0  0  0  0  0  0  0  0  0  0
    5.6044    0.0441    0.0000 C   0  0  0  0  0  0  0  0  0  0  0  0
    4.8197   -0.2109    0.0000 C   0  0  0  0  0  0  0  0  0  0  0  0
    4.4842   -0.9645    0.0000 C   0  0  0  0  0  0  0  0  0  0  0  0
    3.6637   -1.0508    0.0000 C   0  0  0  0  0  0  0  0  0  0  0  0
    3.1788   -0.3833    0.0000 C   0  0  0  0  0  0  0  0  0  0  0  0
    3.5143    0.3703    0.0000 C   0  0  0  0  0  0  0  0  0  0  0  0
    4.3348    0.4566    0.0000 C   0  0  0  0  0  0  0  0  0  0  0  0
    3.3281   -1.8044    0.0000 C   0  0  0  0  0  0  0  0  0  0  0  0
    2.9926   -2.5581    0.0000 N   0  0  0  0  0  0  0  0  0  0  0  0
    5.1553    1.8777    0.0000 C   0  0  0  0  0  0  0  0  0  0  0  0
    4.6704    2.5451    0.0000 C   0  0  0  0  0  0  0  0  0  0  0  0
    5.0059    3.2988    0.0000 C   0  0  0  0  0  0  0  0  0  0  0  0
    5.8264    3.3850    0.0000 C   0  0  0  0  0  0  0  0  0  0  0  0
    6.1620    4.1387    0.0000 F   0  0  0  0  0  0  0  0  0  0  0  0
    6.3113    2.7176    0.0000 C   0  0  0  0  0  0  0  0  0  0  0  0
    5.9758    1.9639    0.0000 C   0  0  0  0  0  0  0  0  0  0  0  0
  1  2  1  0  0  0  0
  2  3  1  0  0  0  0
  2  4  1  0  0  0  0
  4  5  1  0  0  0  0
  5  6  1  0  0  0  0
  7  6  1  1  0  0  0
  7  8  1  0  0  0  0
  8  9  1  0  0  0  0
  9 10  1  0  0  0  0
 10 11  2  0  0  0  0
 11 12  1  0  0  0  0
 12 13  2  0  0  0  0
 13 14  1  0  0  0  0
 14 15  2  0  0  0  0
  7 15  1  0  0  0  0
 10 15  1  0  0  0  0
 12 16  1  0  0  0  0
 16 17  3  0  0  0  0
  7 18  1  6  0  0  0
 18 19  2  0  0  0  0
 19 20  1  0  0  0  0
 20 21  2  0  0  0  0
 21 22  1  0  0  0  0
 21 23  1  0  0  0  0
 23 24  2  0  0  0  0
 18 24  1  0  0  0  0
M  END
