# Supplementary material for: Construction of Metabolism Prediction Models for CYP450 3A4, 2D6, and 2C9 Based on Microsomal Metabolic Reaction System
Source: Int J Mol Sci. 2016 Oct 9;17(10):1686. doi: 10.3390/ijms17101686 (PMC5085718; doi:10.3390/ijms17101686)
Supplement: Supplementary file 1 [file ijms-17-01686-s001.zip › ijms-140552-Supplementary Materials/Supplementary File 1S/CYP2D6/34.mol]

codeine
  Mrv1572710061614202D          

 22 26  0  0  1  0            999 V2000
    3.9586    3.8445    0.0000 C   0  0  0  0  0  0  0  0  0  0  0  0
    4.4558    3.1937    0.0000 O   0  0  0  0  0  0  0  0  0  0  0  0
    4.1407    2.4377    0.0000 C   0  0  0  0  0  0  0  0  0  0  0  0
    4.6570    1.7865    0.0000 C   0  0  0  0  0  0  0  0  0  0  0  0
    4.3478    1.0264    0.0000 C   0  0  0  0  0  0  0  0  0  0  0  0
    3.5290    0.9407    0.0000 C   0  0  0  0  0  0  0  0  0  0  0  0
    3.2323    0.1976    0.0000 C   0  0  0  0  0  0  0  0  0  0  0  0
    2.4196    0.1872    0.0000 C   0  0  2  0  0  0  0  0  0  0  0  0
    1.8342    0.9669    0.0000 C   0  0  2  0  0  0  0  0  0  0  0  0
    0.8668    1.1125    0.0000 C   0  0  0  0  0  0  0  0  0  0  0  0
    0.5565    1.8485    0.0000 C   0  0  0  0  0  0  0  0  0  0  0  0
    1.1113    2.4444    0.0000 C   0  0  2  0  0  0  0  0  0  0  0  0
    0.8577    3.2232    0.0000 O   0  0  0  0  0  0  0  0  0  0  0  0
    1.9312    2.2854    0.0000 C   0  0  2  0  0  0  0  0  0  0  0  0
    2.5920    2.7845    0.0000 O   0  0  0  0  0  0  0  0  0  0  0  0
    3.2983    2.3441    0.0000 C   0  0  0  0  0  0  0  0  0  0  0  0
    3.0100    1.5820    0.0000 C   0  0  0  0  0  0  0  0  0  0  0  0
    2.1445    1.4596    0.0000 C   0  0  2  0  0  0  0  0  0  0  0  0
    1.3055    0.8656    0.0000 C   0  0  0  0  0  0  0  0  0  0  0  0
    1.1640   -0.0153    0.0000 C   0  0  0  0  0  0  0  0  0  0  0  0
    1.8800   -0.3967    0.0000 N   0  0  0  0  0  0  0  0  0  0  0  0
    2.0166   -1.2042    0.0000 C   0  0  0  0  0  0  0  0  0  0  0  0
  1  2  1  0  0  0  0
  2  3  1  0  0  0  0
  3  4  2  0  0  0  0
  4  5  1  0  0  0  0
  5  6  2  0  0  0  0
  6  7  1  0  0  0  0
  7  8  1  0  0  0  0
  8  9  1  0  0  0  0
  9 10  1  6  0  0  0
 10 11  2  0  0  0  0
 11 12  1  0  0  0  0
 12 13  1  6  0  0  0
 12 14  1  0  0  0  0
 14 15  1  6  0  0  0
 15 16  1  0  0  0  0
  3 16  1  0  0  0  0
 16 17  2  0  0  0  0
  6 17  1  0  0  0  0
 18 17  1  1  0  0  0
  9 18  1  0  0  0  0
 14 18  1  0  0  0  0
 18 19  1  1  0  0  0
 19 20  1  0  0  0  0
 20 21  1  0  0  0  0
  8 21  1  1  0  0  0
 21 22  1  0  0  0  0
M  END
