# Supplementary material for: Construction of Metabolism Prediction Models for CYP450 3A4, 2D6, and 2C9 Based on Microsomal Metabolic Reaction System
Source: Int J Mol Sci. 2016 Oct 9;17(10):1686. doi: 10.3390/ijms17101686 (PMC5085718; doi:10.3390/ijms17101686)
Supplement: Supplementary file 1 [file ijms-17-01686-s001.zip › ijms-140552-Supplementary Materials/Supplementary File 1S/CYP2D6/35.mol]

compound_A
  Mrv1572710061614202D          

 32 35  0  0  1  0            999 V2000
   -8.4587    1.5373    0.0000 C   0  0  0  0  0  0  0  0  0  0  0  0
   -7.6382    1.6236    0.0000 O   0  0  0  0  0  0  0  0  0  0  0  0
   -7.1533    0.9561    0.0000 C   0  0  0  0  0  0  0  0  0  0  0  0
   -6.3328    1.0424    0.0000 C   0  0  0  0  0  0  0  0  0  0  0  0
   -5.8479    0.3749    0.0000 C   0  0  0  0  0  0  0  0  0  0  0  0
   -6.1835   -0.3788    0.0000 C   0  0  0  0  0  0  0  0  0  0  0  0
   -7.0039   -0.4650    0.0000 C   0  0  0  0  0  0  0  0  0  0  0  0
   -7.4889    0.2024    0.0000 N   0  0  0  0  0  0  0  0  0  0  0  0
   -5.6985   -1.0462    0.0000 C   0  0  2  0  0  0  0  0  0  0  0  0
   -6.0341   -1.7999    0.0000 C   0  0  0  0  0  0  0  0  0  0  0  0
   -6.8546   -1.8861    0.0000 C   0  0  0  0  0  0  0  0  0  0  0  0
   -7.3395   -1.2187    0.0000 O   0  0  0  0  0  0  0  0  0  0  0  0
   -7.1901   -2.6398    0.0000 O   0  0  0  0  0  0  0  0  0  0  0  0
   -4.8781   -0.9600    0.0000 N   0  0  0  0  0  0  0  0  0  0  0  0
   -4.4656   -0.2455    0.0000 C   0  0  0  0  0  0  0  0  0  0  0  0
   -3.6586   -0.4170    0.0000 C   0  0  0  0  0  0  0  0  0  0  0  0
   -3.5724   -1.2375    0.0000 N   0  0  0  0  0  0  0  0  0  0  0  0
   -2.8579   -1.6500    0.0000 C   0  0  0  0  0  0  0  0  0  0  0  0
   -2.1434   -1.2375    0.0000 C   0  0  0  0  0  0  0  0  0  0  0  0
   -1.4289   -1.6500    0.0000 C   0  0  0  0  0  0  0  0  0  0  0  0
   -0.7145   -1.2375    0.0000 C   0  0  0  0  0  0  0  0  0  0  0  0
    0.0000   -1.6500    0.0000 N   0  0  0  0  0  0  0  0  0  0  0  0
    0.7145   -1.2375    0.0000 C   0  0  0  0  0  0  0  0  0  0  0  0
    0.7145   -0.4125    0.0000 C   0  0  0  0  0  0  0  0  0  0  0  0
    1.4289    0.0000    0.0000 C   0  0  0  0  0  0  0  0  0  0  0  0
    2.1434   -0.4125    0.0000 C   0  0  0  0  0  0  0  0  0  0  0  0
    2.1434   -1.2375    0.0000 C   0  0  0  0  0  0  0  0  0  0  0  0
    1.4289   -1.6500    0.0000 N   0  0  0  0  0  0  0  0  0  0  0  0
    0.0000    0.0000    0.0000 C   0  0  0  0  0  0  0  0  0  0  0  0
   -0.7145   -0.4125    0.0000 C   0  0  0  0  0  0  0  0  0  0  0  0
   -4.3260   -1.5731    0.0000 C   0  0  0  0  0  0  0  0  0  0  0  0
   -4.4976   -2.3800    0.0000 O   0  0  0  0  0  0  0  0  0  0  0  0
  1  2  1  0  0  0  0
  2  3  1  0  0  0  0
  3  4  2  0  0  0  0
  4  5  1  0  0  0  0
  5  6  2  0  0  0  0
  6  7  1  0  0  0  0
  7  8  2  0  0  0  0
  3  8  1  0  0  0  0
  6  9  1  0  0  0  0
  9 10  1  1  0  0  0
 10 11  1  0  0  0  0
 11 12  1  0  0  0  0
 11 13  2  0  0  0  0
  9 14  1  0  0  0  0
 14 15  1  0  0  0  0
 15 16  1  0  0  0  0
 16 17  1  0  0  0  0
 17 18  1  0  0  0  0
 18 19  1  0  0  0  0
 19 20  1  0  0  0  0
 20 21  1  0  0  0  0
 21 22  2  0  0  0  0
 22 23  1  0  0  0  0
 23 24  2  0  0  0  0
 24 25  1  0  0  0  0
 25 26  1  0  0  0  0
 26 27  1  0  0  0  0
 27 28  1  0  0  0  0
 23 28  1  0  0  0  0
 24 29  1  0  0  0  0
 29 30  2  0  0  0  0
 21 30  1  0  0  0  0
 17 31  1  0  0  0  0
 14 31  1  0  0  0  0
 31 32  2  0  0  0  0
M  END
