# Supplementary material for: Construction of Metabolism Prediction Models for CYP450 3A4, 2D6, and 2C9 Based on Microsomal Metabolic Reaction System
Source: Int J Mol Sci. 2016 Oct 9;17(10):1686. doi: 10.3390/ijms17101686 (PMC5085718; doi:10.3390/ijms17101686)
Supplement: Supplementary file 1 [file ijms-17-01686-s001.zip › ijms-140552-Supplementary Materials/Supplementary File 1S/CYP2D6/41.mol]

dextromethorphan
  Mrv1572710061614202D          

 20 23  0  0  1  0            999 V2000
    4.7995   -1.1801    0.0000 C   0  0  0  0  0  0  0  0  0  0  0  0
    4.8341   -0.3558    0.0000 O   0  0  0  0  0  0  0  0  0  0  0  0
    4.1376    0.0863    0.0000 C   0  0  0  0  0  0  0  0  0  0  0  0
    4.1723    0.9106    0.0000 C   0  0  0  0  0  0  0  0  0  0  0  0
    3.4757    1.3527    0.0000 C   0  0  0  0  0  0  0  0  0  0  0  0
    2.8235    0.8847    0.0000 C   0  0  0  0  0  0  0  0  0  0  0  0
    2.1862    1.5779    0.0000 C   0  0  0  0  0  0  0  0  0  0  0  0
    1.3620    1.6126    0.0000 C   0  0  1  0  0  0  0  0  0  0  0  0
    1.9853    0.6929    0.0000 C   0  0  1  0  0  0  0  0  0  0  0  0
    2.6523    1.1784    0.0000 C   0  0  0  0  0  0  0  0  0  0  0  0
    3.4063    0.8436    0.0000 C   0  0  0  0  0  0  0  0  0  0  0  0
    3.4934    0.0232    0.0000 C   0  0  0  0  0  0  0  0  0  0  0  0
    2.8264   -0.4624    0.0000 C   0  0  0  0  0  0  0  0  0  0  0  0
    2.0724   -0.1275    0.0000 C   0  0  2  0  0  0  0  0  0  0  0  0
    1.2783   -0.3774    0.0000 C   0  0  0  0  0  0  0  0  0  0  0  0
    0.7200    0.2300    0.0000 C   0  0  0  0  0  0  0  0  0  0  0  0
    0.7546    1.0542    0.0000 N   0  0  0  0  0  0  0  0  0  0  0  0
    0.0063    1.4017    0.0000 C   0  0  0  0  0  0  0  0  0  0  0  0
    2.7099    0.1463    0.0000 C   0  0  0  0  0  0  0  0  0  0  0  0
    3.4064   -0.2958    0.0000 C   0  0  0  0  0  0  0  0  0  0  0  0
  1  2  1  0  0  0  0
  2  3  1  0  0  0  0
  3  4  2  0  0  0  0
  4  5  1  0  0  0  0
  5  6  2  0  0  0  0
  6  7  1  0  0  0  0
  7  8  1  0  0  0  0
  8  9  1  0  0  0  0
  9 10  1  1  0  0  0
 10 11  1  0  0  0  0
 11 12  1  0  0  0  0
 12 13  1  0  0  0  0
 14 13  1  6  0  0  0
  9 14  1  0  0  0  0
 14 15  1  1  0  0  0
 15 16  1  0  0  0  0
 16 17  1  0  0  0  0
  8 17  1  1  0  0  0
 17 18  1  0  0  0  0
 14 19  1  0  0  0  0
  6 19  1  0  0  0  0
 19 20  2  0  0  0  0
  3 20  1  0  0  0  0
M  END
