# Supplementary material for: Construction of Metabolism Prediction Models for CYP450 3A4, 2D6, and 2C9 Based on Microsomal Metabolic Reaction System
Source: Int J Mol Sci. 2016 Oct 9;17(10):1686. doi: 10.3390/ijms17101686 (PMC5085718; doi:10.3390/ijms17101686)
Supplement: Supplementary file 1 [file ijms-17-01686-s001.zip › ijms-140552-Supplementary Materials/Supplementary File 1S/CYP2D6/51.mol]

ezlopitant
  Mrv1572710061614202D          

 34 38  0  0  1  0            999 V2000
   -0.6183    4.3709    0.0000 C   0  0  0  0  0  0  0  0  0  0  0  0
   -0.6183    3.5459    0.0000 O   0  0  0  0  0  0  0  0  0  0  0  0
    0.0962    3.1334    0.0000 C   0  0  0  0  0  0  0  0  0  0  0  0
    0.0962    2.3084    0.0000 C   0  0  0  0  0  0  0  0  0  0  0  0
   -0.6183    1.8959    0.0000 C   0  0  0  0  0  0  0  0  0  0  0  0
   -0.6183    1.0709    0.0000 N   0  0  0  0  0  0  0  0  0  0  0  0
    0.0962    0.6584    0.0000 C   0  0  1  0  0  0  0  0  0  0  0  0
    0.8106    1.0709    0.0000 C   0  0  1  0  0  0  0  0  0  0  0  0
    1.5251    0.6584    0.0000 C   0  0  0  0  0  0  0  0  0  0  0  0
    1.5251   -0.1666    0.0000 C   0  0  0  0  0  0  0  0  0  0  0  0
    0.8106   -0.5791    0.0000 N   0  0  2  0  0  0  0  0  0  0  0  0
    0.9481   -0.0291    0.0000 C   0  0  0  0  0  0  0  0  0  0  0  0
    0.9481    0.5209    0.0000 C   0  0  0  0  0  0  0  0  0  0  0  0
    0.0962   -0.1666    0.0000 C   0  0  1  0  0  0  0  0  0  0  0  0
   -0.6183   -0.5791    0.0000 C   0  0  0  0  0  0  0  0  0  0  0  0
   -0.6183   -1.4041    0.0000 C   0  0  0  0  0  0  0  0  0  0  0  0
    0.0962   -1.8166    0.0000 C   0  0  0  0  0  0  0  0  0  0  0  0
    0.0962   -2.6416    0.0000 C   0  0  0  0  0  0  0  0  0  0  0  0
   -0.6183   -3.0541    0.0000 C   0  0  0  0  0  0  0  0  0  0  0  0
   -1.3328   -2.6416    0.0000 C   0  0  0  0  0  0  0  0  0  0  0  0
   -1.3328   -1.8166    0.0000 C   0  0  0  0  0  0  0  0  0  0  0  0
   -1.3328   -0.1666    0.0000 C   0  0  0  0  0  0  0  0  0  0  0  0
   -2.0473   -0.5791    0.0000 C   0  0  0  0  0  0  0  0  0  0  0  0
   -2.7617   -0.1666    0.0000 C   0  0  0  0  0  0  0  0  0  0  0  0
   -2.7617    0.6584    0.0000 C   0  0  0  0  0  0  0  0  0  0  0  0
   -2.0473    1.0709    0.0000 C   0  0  0  0  0  0  0  0  0  0  0  0
   -1.3328    0.6584    0.0000 C   0  0  0  0  0  0  0  0  0  0  0  0
    0.8106    1.8959    0.0000 C   0  0  0  0  0  0  0  0  0  0  0  0
    1.5251    2.3084    0.0000 C   0  0  0  0  0  0  0  0  0  0  0  0
    1.5251    3.1334    0.0000 C   0  0  0  0  0  0  0  0  0  0  0  0
    0.8106    3.5459    0.0000 C   0  0  0  0  0  0  0  0  0  0  0  0
    2.2396    1.8959    0.0000 C   0  0  0  0  0  0  0  0  0  0  0  0
    2.2396    1.0709    0.0000 C   0  0  0  0  0  0  0  0  0  0  0  0
    2.9540    2.3084    0.0000 C   0  0  0  0  0  0  0  0  0  0  0  0
  1  2  1  0  0  0  0
  2  3  1  0  0  0  0
  3  4  2  0  0  0  0
  4  5  1  0  0  0  0
  5  6  1  0  0  0  0
  7  6  1  1  0  0  0
  7  8  1  0  0  0  0
  8  9  1  1  0  0  0
  9 10  1  0  0  0  0
 11 10  1  1  0  0  0
 11 12  1  0  0  0  0
 12 13  1  0  0  0  0
  8 13  1  0  0  0  0
 11 14  1  0  0  0  0
  7 14  1  0  0  0  0
 14 15  1  1  0  0  0
 15 16  1  0  0  0  0
 16 17  2  0  0  0  0
 17 18  1  0  0  0  0
 18 19  2  0  0  0  0
 19 20  1  0  0  0  0
 20 21  2  0  0  0  0
 16 21  1  0  0  0  0
 15 22  1  0  0  0  0
 22 23  2  0  0  0  0
 23 24  1  0  0  0  0
 24 25  2  0  0  0  0
 25 26  1  0  0  0  0
 26 27  2  0  0  0  0
 22 27  1  0  0  0  0
  4 28  1  0  0  0  0
 28 29  2  0  0  0  0
 29 30  1  0  0  0  0
 30 31  2  0  0  0  0
  3 31  1  0  0  0  0
 29 32  1  0  0  0  0
 32 33  1  0  0  0  0
 32 34  1  0  0  0  0
M  END
