# Supplementary material for: Construction of Metabolism Prediction Models for CYP450 3A4, 2D6, and 2C9 Based on Microsomal Metabolic Reaction System
Source: Int J Mol Sci. 2016 Oct 9;17(10):1686. doi: 10.3390/ijms17101686 (PMC5085718; doi:10.3390/ijms17101686)
Supplement: Supplementary file 1 [file ijms-17-01686-s001.zip › ijms-140552-Supplementary Materials/Supplementary File 1S/CYP2D6/56.mol]

galantamine
  Mrv1572710061614202D          

 21 24  0  0  1  0            999 V2000
    1.6464   -1.0296    0.0000 C   0  0  0  0  0  0  0  0  0  0  0  0
    1.0930   -0.4177    0.0000 O   0  0  0  0  0  0  0  0  0  0  0  0
    1.3462    0.3675    0.0000 C   0  0  0  0  0  0  0  0  0  0  0  0
    0.7929    0.9793    0.0000 C   0  0  0  0  0  0  0  0  0  0  0  0
    1.0461    1.7645    0.0000 C   0  0  0  0  0  0  0  0  0  0  0  0
    1.8903    1.9698    0.0000 C   0  0  0  0  0  0  0  0  0  0  0  0
    1.9598    2.7694    0.0000 C   0  0  0  0  0  0  0  0  0  0  0  0
    2.4806    3.4230    0.0000 N   0  0  0  0  0  0  0  0  0  0  0  0
    2.3019    4.2284    0.0000 C   0  0  0  0  0  0  0  0  0  0  0  0
    3.2363    3.0474    0.0000 C   0  0  0  0  0  0  0  0  0  0  0  0
    3.1140    2.1983    0.0000 C   0  0  0  0  0  0  0  0  0  0  0  0
    3.2310    1.3277    0.0000 C   0  0  1  0  0  0  0  0  0  0  0  0
    3.7817    1.9420    0.0000 C   0  0  0  0  0  0  0  0  0  0  0  0
    4.5891    1.7723    0.0000 C   0  0  0  0  0  0  0  0  0  0  0  0
    4.8457    0.9882    0.0000 C   0  0  2  0  0  0  0  0  0  0  0  0
    5.6531    0.8184    0.0000 O   0  0  0  0  0  0  0  0  0  0  0  0
    4.2950    0.3739    0.0000 C   0  0  0  0  0  0  0  0  0  0  0  0
    3.4877    0.5437    0.0000 C   0  0  2  0  0  0  0  0  0  0  0  0
    2.8213    0.0573    0.0000 O   0  0  0  0  0  0  0  0  0  0  0  0
    2.1528    0.5408    0.0000 C   0  0  0  0  0  0  0  0  0  0  0  0
    2.4060    1.3259    0.0000 C   0  0  0  0  0  0  0  0  0  0  0  0
  1  2  1  0  0  0  0
  2  3  1  0  0  0  0
  3  4  2  0  0  0  0
  4  5  1  0  0  0  0
  5  6  2  0  0  0  0
  6  7  1  0  0  0  0
  7  8  1  0  0  0  0
  8  9  1  0  0  0  0
  8 10  1  0  0  0  0
 10 11  1  0  0  0  0
 11 12  1  0  0  0  0
 12 13  1  6  0  0  0
 13 14  2  0  0  0  0
 14 15  1  0  0  0  0
 15 16  1  6  0  0  0
 15 17  1  0  0  0  0
 17 18  1  0  0  0  0
 12 18  1  0  0  0  0
 18 19  1  6  0  0  0
 19 20  1  0  0  0  0
  3 20  1  0  0  0  0
 20 21  2  0  0  0  0
  6 21  1  0  0  0  0
 12 21  1  6  0  0  0
M  END
