# Supplementary material for: Construction of Metabolism Prediction Models for CYP450 3A4, 2D6, and 2C9 Based on Microsomal Metabolic Reaction System
Source: Int J Mol Sci. 2016 Oct 9;17(10):1686. doi: 10.3390/ijms17101686 (PMC5085718; doi:10.3390/ijms17101686)
Supplement: Supplementary file 1 [file ijms-17-01686-s001.zip › ijms-140552-Supplementary Materials/Supplementary File 1S/CYP2D6/64.mol]

hydromorphone
  Mrv1572710061614202D          

 21 25  0  0  1  0            999 V2000
    1.3436   -3.5504    0.0000 C   0  0  0  0  0  0  0  0  0  0  0  0
    1.4638   -2.7494    0.0000 N   0  0  0  0  0  0  0  0  0  0  0  0
    0.9010   -2.1866    0.0000 C   0  0  0  0  0  0  0  0  0  0  0  0
    1.2287   -1.2533    0.0000 C   0  0  0  0  0  0  0  0  0  0  0  0
    2.0501   -0.9846    0.0000 C   0  0  2  0  0  0  0  0  0  0  0  0
    1.7487   -0.2265    0.0000 C   0  0  2  0  0  0  0  0  0  0  0  0
    2.4490    0.2286    0.0000 O   0  0  0  0  0  0  0  0  0  0  0  0
    3.1532   -0.2350    0.0000 C   0  0  0  0  0  0  0  0  0  0  0  0
    2.8778   -0.9854    0.0000 C   0  0  0  0  0  0  0  0  0  0  0  0
    3.3288   -1.6833    0.0000 C   0  0  0  0  0  0  0  0  0  0  0  0
    2.9537   -2.4056    0.0000 C   0  0  0  0  0  0  0  0  0  0  0  0
    2.1614   -2.3795    0.0000 C   0  0  1  0  0  0  0  0  0  0  0  0
    1.8321   -1.5592    0.0000 C   0  0  1  0  0  0  0  0  0  0  0  0
    0.8892   -1.6354    0.0000 C   0  0  0  0  0  0  0  0  0  0  0  0
    0.4476   -0.9408    0.0000 C   0  0  0  0  0  0  0  0  0  0  0  0
    0.8960   -0.2470    0.0000 C   0  0  0  0  0  0  0  0  0  0  0  0
    0.5002    0.4596    0.0000 O   0  0  0  0  0  0  0  0  0  0  0  0
    4.1339   -1.6147    0.0000 C   0  0  0  0  0  0  0  0  0  0  0  0
    4.4672   -0.8727    0.0000 C   0  0  0  0  0  0  0  0  0  0  0  0
    3.9863   -0.2023    0.0000 C   0  0  0  0  0  0  0  0  0  0  0  0
    4.3420    0.5253    0.0000 O   0  0  0  0  0  0  0  0  0  0  0  0
  1  2  1  0  0  0  0
  2  3  1  0  0  0  0
  3  4  1  0  0  0  0
  5  4  1  6  0  0  0
  5  6  1  0  0  0  0
  6  7  1  1  0  0  0
  7  8  1  0  0  0  0
  8  9  2  0  0  0  0
  5  9  1  6  0  0  0
  9 10  1  0  0  0  0
 10 11  1  0  0  0  0
 11 12  1  0  0  0  0
 12  2  1  6  0  0  0
 12 13  1  0  0  0  0
  5 13  1  0  0  0  0
 13 14  1  1  0  0  0
 14 15  1  0  0  0  0
 15 16  1  0  0  0  0
  6 16  1  0  0  0  0
 16 17  2  0  0  0  0
 10 18  2  0  0  0  0
 18 19  1  0  0  0  0
 19 20  2  0  0  0  0
  8 20  1  0  0  0  0
 20 21  1  0  0  0  0
M  END
