# Supplementary material for: Construction of Metabolism Prediction Models for CYP450 3A4, 2D6, and 2C9 Based on Microsomal Metabolic Reaction System
Source: Int J Mol Sci. 2016 Oct 9;17(10):1686. doi: 10.3390/ijms17101686 (PMC5085718; doi:10.3390/ijms17101686)
Supplement: Supplementary file 1 [file ijms-17-01686-s001.zip › ijms-140552-Supplementary Materials/Supplementary File 1S/CYP2D6/65.mol]

ibogaine
  Mrv1572710061614202D          

 23 27  0  0  1  0            999 V2000
   -1.5238    0.0343    0.0000 C   0  0  0  0  0  0  0  0  0  0  0  0
   -0.7545   -0.2636    0.0000 C   0  0  0  0  0  0  0  0  0  0  0  0
   -0.1120    0.2537    0.0000 C   0  0  2  0  0  0  0  0  0  0  0  0
    0.0243    1.0782    0.0000 C   0  0  0  0  0  0  0  0  0  0  0  0
    0.8686    0.9844    0.0000 C   0  0  1  0  0  0  0  0  0  0  0  0
    1.4638    1.5711    0.0000 C   0  0  0  0  0  0  0  0  0  0  0  0
    1.5785    0.7413    0.0000 C   0  0  1  0  0  0  0  0  0  0  0  0
    0.7489    0.2094    0.0000 C   0  0  2  0  0  0  0  0  0  0  0  0
    1.0708   -0.5991    0.0000 N   0  0  0  0  0  0  0  0  0  0  0  0
    1.3299    0.1830    0.0000 C   0  0  0  0  0  0  0  0  0  0  0  0
    1.6829   -1.1927    0.0000 C   0  0  0  0  0  0  0  0  0  0  0  0
    2.4992   -0.9484    0.0000 C   0  0  0  0  0  0  0  0  0  0  0  0
    2.8764   -0.1888    0.0000 C   0  0  0  0  0  0  0  0  0  0  0  0
    2.4486    0.5167    0.0000 C   0  0  0  0  0  0  0  0  0  0  0  0
    2.9872    1.1413    0.0000 N   0  0  0  0  0  0  0  0  0  0  0  0
    3.7479    0.8219    0.0000 C   0  0  0  0  0  0  0  0  0  0  0  0
    4.4940    1.1736    0.0000 C   0  0  0  0  0  0  0  0  0  0  0  0
    5.1717    0.7031    0.0000 C   0  0  0  0  0  0  0  0  0  0  0  0
    5.1031   -0.1189    0.0000 C   0  0  0  0  0  0  0  0  0  0  0  0
    5.7805   -0.5892    0.0000 O   0  0  0  0  0  0  0  0  0  0  0  0
    6.5266   -0.2378    0.0000 C   0  0  0  0  0  0  0  0  0  0  0  0
    4.3567   -0.4705    0.0000 C   0  0  0  0  0  0  0  0  0  0  0  0
    3.6793    0.0000    0.0000 C   0  0  0  0  0  0  0  0  0  0  0  0
  1  2  1  0  0  0  0
  3  2  1  6  0  0  0
  3  4  1  0  0  0  0
  5  4  1  1  0  0  0
  5  6  1  0  0  0  0
  6  7  1  0  0  0  0
  7  8  1  0  0  0  0
  3  8  1  0  0  0  0
  8  9  1  6  0  0  0
  9 10  1  0  0  0  0
  5 10  1  0  0  0  0
  9 11  1  0  0  0  0
 11 12  1  0  0  0  0
 12 13  1  0  0  0  0
 13 14  2  0  0  0  0
  7 14  1  6  0  0  0
 14 15  1  0  0  0  0
 15 16  1  0  0  0  0
 16 17  2  0  0  0  0
 17 18  1  0  0  0  0
 18 19  2  0  0  0  0
 19 20  1  0  0  0  0
 20 21  1  0  0  0  0
 19 22  1  0  0  0  0
 22 23  2  0  0  0  0
 13 23  1  0  0  0  0
 16 23  1  0  0  0  0
M  END
