# Supplementary material for: Construction of Metabolism Prediction Models for CYP450 3A4, 2D6, and 2C9 Based on Microsomal Metabolic Reaction System
Source: Int J Mol Sci. 2016 Oct 9;17(10):1686. doi: 10.3390/ijms17101686 (PMC5085718; doi:10.3390/ijms17101686)
Supplement: Supplementary file 1 [file ijms-17-01686-s001.zip › ijms-140552-Supplementary Materials/Supplementary File 1S/CYP2D6/67.mol]

indomethacin_phenethylamide
  Mrv1572710061614202D          

 33 36  0  0  0  0            999 V2000
   -5.0120    3.0409    0.0000 C   0  0  0  0  0  0  0  0  0  0  0  0
   -4.2051    2.8693    0.0000 O   0  0  0  0  0  0  0  0  0  0  0  0
   -3.9501    2.0847    0.0000 C   0  0  0  0  0  0  0  0  0  0  0  0
   -3.1432    1.9132    0.0000 C   0  0  0  0  0  0  0  0  0  0  0  0
   -2.8882    1.1286    0.0000 C   0  0  0  0  0  0  0  0  0  0  0  0
   -3.4402    0.5155    0.0000 C   0  0  0  0  0  0  0  0  0  0  0  0
   -4.2472    0.6870    0.0000 C   0  0  0  0  0  0  0  0  0  0  0  0
   -4.5022    1.4716    0.0000 C   0  0  0  0  0  0  0  0  0  0  0  0
   -3.0277   -0.1990    0.0000 N   0  0  0  0  0  0  0  0  0  0  0  0
   -3.3633   -0.9527    0.0000 C   0  0  0  0  0  0  0  0  0  0  0  0
   -2.8784   -1.6201    0.0000 O   0  0  0  0  0  0  0  0  0  0  0  0
   -4.1838   -1.0389    0.0000 C   0  0  0  0  0  0  0  0  0  0  0  0
   -4.5193   -1.7926    0.0000 C   0  0  0  0  0  0  0  0  0  0  0  0
   -5.3398   -1.8788    0.0000 C   0  0  0  0  0  0  0  0  0  0  0  0
   -5.8247   -1.2114    0.0000 C   0  0  0  0  0  0  0  0  0  0  0  0
   -6.6452   -1.2976    0.0000 Cl  0  0  0  0  0  0  0  0  0  0  0  0
   -5.4892   -0.4577    0.0000 C   0  0  0  0  0  0  0  0  0  0  0  0
   -4.6687   -0.3715    0.0000 C   0  0  0  0  0  0  0  0  0  0  0  0
   -2.2208   -0.0275    0.0000 C   0  0  0  0  0  0  0  0  0  0  0  0
   -1.6077   -0.5795    0.0000 C   0  0  0  0  0  0  0  0  0  0  0  0
   -2.1345    0.7930    0.0000 C   0  0  0  0  0  0  0  0  0  0  0  0
   -1.4201    1.2055    0.0000 C   0  0  0  0  0  0  0  0  0  0  0  0
   -0.7056    0.7930    0.0000 C   0  0  0  0  0  0  0  0  0  0  0  0
   -0.7056   -0.0320    0.0000 O   0  0  0  0  0  0  0  0  0  0  0  0
    0.0089    1.2055    0.0000 N   0  0  0  0  0  0  0  0  0  0  0  0
    0.7233    0.7930    0.0000 C   0  0  0  0  0  0  0  0  0  0  0  0
    1.4378    1.2055    0.0000 C   0  0  0  0  0  0  0  0  0  0  0  0
    2.1523    0.7930    0.0000 C   0  0  0  0  0  0  0  0  0  0  0  0
    2.8668    1.2055    0.0000 C   0  0  0  0  0  0  0  0  0  0  0  0
    3.5812    0.7930    0.0000 C   0  0  0  0  0  0  0  0  0  0  0  0
    3.5812   -0.0320    0.0000 C   0  0  0  0  0  0  0  0  0  0  0  0
    2.8668   -0.4445    0.0000 C   0  0  0  0  0  0  0  0  0  0  0  0
    2.1523   -0.0320    0.0000 C   0  0  0  0  0  0  0  0  0  0  0  0
  1  2  1  0  0  0  0
  2  3  1  0  0  0  0
  3  4  2  0  0  0  0
  4  5  1  0  0  0  0
  5  6  2  0  0  0  0
  6  7  1  0  0  0  0
  7  8  2  0  0  0  0
  3  8  1  0  0  0  0
  6  9  1  0  0  0  0
  9 10  1  0  0  0  0
 10 11  2  0  0  0  0
 10 12  1  0  0  0  0
 12 13  2  0  0  0  0
 13 14  1  0  0  0  0
 14 15  2  0  0  0  0
 15 16  1  0  0  0  0
 15 17  1  0  0  0  0
 17 18  2  0  0  0  0
 12 18  1  0  0  0  0
  9 19  1  0  0  0  0
 19 20  1  0  0  0  0
 19 21  2  0  0  0  0
  5 21  1  0  0  0  0
 21 22  1  0  0  0  0
 22 23  1  0  0  0  0
 23 24  2  0  0  0  0
 23 25  1  0  0  0  0
 25 26  1  0  0  0  0
 26 27  1  0  0  0  0
 27 28  1  0  0  0  0
 28 29  2  0  0  0  0
 29 30  1  0  0  0  0
 30 31  2  0  0  0  0
 31 32  1  0  0  0  0
 32 33  2  0  0  0  0
 28 33  1  0  0  0  0
M  END
