# Supplementary material for: Construction of Metabolism Prediction Models for CYP450 3A4, 2D6, and 2C9 Based on Microsomal Metabolic Reaction System
Source: Int J Mol Sci. 2016 Oct 9;17(10):1686. doi: 10.3390/ijms17101686 (PMC5085718; doi:10.3390/ijms17101686)
Supplement: Supplementary file 1 [file ijms-17-01686-s001.zip › ijms-140552-Supplementary Materials/Supplementary File 1S/CYP2D6/69.mol]

loperamide
  Mrv1572710061614202D          

 34 37  0  0  0  0            999 V2000
   -4.9500   -2.6961    0.0000 C   0  0  0  0  0  0  0  0  0  0  0  0
   -4.1250   -2.6961    0.0000 N   0  0  0  0  0  0  0  0  0  0  0  0
   -3.7125   -1.9816    0.0000 C   0  0  0  0  0  0  0  0  0  0  0  0
   -3.7125   -3.4105    0.0000 C   0  0  0  0  0  0  0  0  0  0  0  0
   -4.1250   -4.1250    0.0000 O   0  0  0  0  0  0  0  0  0  0  0  0
   -2.8875   -3.4105    0.0000 C   0  0  0  0  0  0  0  0  0  0  0  0
   -2.8875   -2.5855    0.0000 C   0  0  0  0  0  0  0  0  0  0  0  0
   -2.1730   -2.1730    0.0000 C   0  0  0  0  0  0  0  0  0  0  0  0
   -2.1730   -1.3480    0.0000 N   0  0  0  0  0  0  0  0  0  0  0  0
   -2.8875   -0.9355    0.0000 C   0  0  0  0  0  0  0  0  0  0  0  0
   -2.8875   -0.1105    0.0000 C   0  0  0  0  0  0  0  0  0  0  0  0
   -2.1730    0.3020    0.0000 C   0  0  0  0  0  0  0  0  0  0  0  0
   -2.7033    0.9340    0.0000 O   0  0  0  0  0  0  0  0  0  0  0  0
   -1.4586   -0.1105    0.0000 C   0  0  0  0  0  0  0  0  0  0  0  0
   -1.4586   -0.9355    0.0000 C   0  0  0  0  0  0  0  0  0  0  0  0
   -1.6427    0.9340    0.0000 C   0  0  0  0  0  0  0  0  0  0  0  0
   -1.9249    1.7092    0.0000 C   0  0  0  0  0  0  0  0  0  0  0  0
   -1.3946    2.3412    0.0000 C   0  0  0  0  0  0  0  0  0  0  0  0
   -0.5821    2.1979    0.0000 C   0  0  0  0  0  0  0  0  0  0  0  0
   -0.0518    2.8299    0.0000 Cl  0  0  0  0  0  0  0  0  0  0  0  0
   -0.3000    1.4227    0.0000 C   0  0  0  0  0  0  0  0  0  0  0  0
   -0.8303    0.7907    0.0000 C   0  0  0  0  0  0  0  0  0  0  0  0
   -2.8875   -4.2355    0.0000 C   0  0  0  0  0  0  0  0  0  0  0  0
   -2.1730   -4.6480    0.0000 C   0  0  0  0  0  0  0  0  0  0  0  0
   -2.1730   -5.4730    0.0000 C   0  0  0  0  0  0  0  0  0  0  0  0
   -2.8875   -5.8855    0.0000 C   0  0  0  0  0  0  0  0  0  0  0  0
   -3.6020   -5.4730    0.0000 C   0  0  0  0  0  0  0  0  0  0  0  0
   -3.6020   -4.6480    0.0000 C   0  0  0  0  0  0  0  0  0  0  0  0
   -2.0625   -3.4105    0.0000 C   0  0  0  0  0  0  0  0  0  0  0  0
   -1.6500   -2.6961    0.0000 C   0  0  0  0  0  0  0  0  0  0  0  0
   -0.8250   -2.6961    0.0000 C   0  0  0  0  0  0  0  0  0  0  0  0
   -0.4125   -3.4105    0.0000 C   0  0  0  0  0  0  0  0  0  0  0  0
   -0.8250   -4.1250    0.0000 C   0  0  0  0  0  0  0  0  0  0  0  0
   -1.6500   -4.1250    0.0000 C   0  0  0  0  0  0  0  0  0  0  0  0
  1  2  1  0  0  0  0
  2  3  1  0  0  0  0
  2  4  1  0  0  0  0
  4  5  2  0  0  0  0
  4  6  1  0  0  0  0
  6  7  1  0  0  0  0
  7  8  1  0  0  0  0
  8  9  1  0  0  0  0
  9 10  1  0  0  0  0
 10 11  1  0  0  0  0
 11 12  1  0  0  0  0
 12 13  1  0  0  0  0
 12 14  1  0  0  0  0
 14 15  1  0  0  0  0
  9 15  1  0  0  0  0
 12 16  1  0  0  0  0
 16 17  2  0  0  0  0
 17 18  1  0  0  0  0
 18 19  2  0  0  0  0
 19 20  1  0  0  0  0
 19 21  1  0  0  0  0
 21 22  2  0  0  0  0
 16 22  1  0  0  0  0
  6 23  1  0  0  0  0
 23 24  2  0  0  0  0
 24 25  1  0  0  0  0
 25 26  2  0  0  0  0
 26 27  1  0  0  0  0
 27 28  2  0  0  0  0
 23 28  1  0  0  0  0
  6 29  1  0  0  0  0
 29 30  2  0  0  0  0
 30 31  1  0  0  0  0
 31 32  2  0  0  0  0
 32 33  1  0  0  0  0
 33 34  2  0  0  0  0
 29 34  1  0  0  0  0
M  END
