# Supplementary material for: Construction of Metabolism Prediction Models for CYP450 3A4, 2D6, and 2C9 Based on Microsomal Metabolic Reaction System
Source: Int J Mol Sci. 2016 Oct 9;17(10):1686. doi: 10.3390/ijms17101686 (PMC5085718; doi:10.3390/ijms17101686)
Supplement: Supplementary file 1 [file ijms-17-01686-s001.zip › ijms-140552-Supplementary Materials/Supplementary File 1S/CYP2D6/73.mol]

mequitazine
  Mrv1572710061614202D          

 23 27  0  0  1  0            999 V2000
   -2.5694   -2.6416    0.0000 C   0  0  0  0  0  0  0  0  0  0  0  0
   -3.2839   -3.0541    0.0000 N   0  0  0  0  0  0  0  0  0  0  0  0
   -3.9983   -2.6416    0.0000 C   0  0  0  0  0  0  0  0  0  0  0  0
   -4.7128   -3.0541    0.0000 C   0  0  0  0  0  0  0  0  0  0  0  0
   -4.7128   -3.8791    0.0000 S   0  0  0  0  0  0  0  0  0  0  0  0
   -3.9983   -4.2916    0.0000 C   0  0  0  0  0  0  0  0  0  0  0  0
   -3.2839   -3.8791    0.0000 C   0  0  0  0  0  0  0  0  0  0  0  0
   -2.5694   -4.2916    0.0000 C   0  0  0  0  0  0  0  0  0  0  0  0
   -2.5694   -5.1166    0.0000 C   0  0  0  0  0  0  0  0  0  0  0  0
   -3.2839   -5.5291    0.0000 C   0  0  0  0  0  0  0  0  0  0  0  0
   -3.9983   -5.1166    0.0000 C   0  0  0  0  0  0  0  0  0  0  0  0
   -5.4273   -2.6416    0.0000 C   0  0  0  0  0  0  0  0  0  0  0  0
   -5.4273   -1.8166    0.0000 C   0  0  0  0  0  0  0  0  0  0  0  0
   -4.7128   -1.4041    0.0000 C   0  0  0  0  0  0  0  0  0  0  0  0
   -3.9983   -1.8166    0.0000 C   0  0  0  0  0  0  0  0  0  0  0  0
   -2.5694   -1.8166    0.0000 C   0  0  1  0  0  0  0  0  0  0  0  0
   -3.2839   -1.4041    0.0000 C   0  0  0  0  0  0  0  0  0  0  0  0
   -3.2839   -0.5791    0.0000 C   0  0  0  0  0  0  0  0  0  0  0  0
   -2.5694   -0.1666    0.0000 N   0  0  1  0  0  0  0  0  0  0  0  0
   -1.8549   -0.5791    0.0000 C   0  0  0  0  0  0  0  0  0  0  0  0
   -1.8549   -1.4041    0.0000 C   0  0  0  0  0  0  0  0  0  0  0  0
   -2.4319   -0.7166    0.0000 C   0  0  0  0  0  0  0  0  0  0  0  0
   -2.4319   -1.2666    0.0000 C   0  0  0  0  0  0  0  0  0  0  0  0
  1  2  1  0  0  0  0
  2  3  1  0  0  0  0
  3  4  2  0  0  0  0
  4  5  1  0  0  0  0
  5  6  1  0  0  0  0
  6  7  2  0  0  0  0
  2  7  1  0  0  0  0
  7  8  1  0  0  0  0
  8  9  2  0  0  0  0
  9 10  1  0  0  0  0
 10 11  2  0  0  0  0
  6 11  1  0  0  0  0
  4 12  1  0  0  0  0
 12 13  2  0  0  0  0
 13 14  1  0  0  0  0
 14 15  2  0  0  0  0
  3 15  1  0  0  0  0
 16  1  1  6  0  0  0
 16 17  1  1  0  0  0
 17 18  1  0  0  0  0
 19 18  1  1  0  0  0
 19 20  1  0  0  0  0
 20 21  1  0  0  0  0
 16 21  1  0  0  0  0
 19 22  1  0  0  0  0
 22 23  1  0  0  0  0
 16 23  1  0  0  0  0
M  END
